# Supplementary material for: Phylogenomic analysis of cytochrome P450 multigene family and their differential expression analysis in Solanum lycopersicum L. suggested tissue specific promoters
Source: BMC Genomics. 2019 Feb 7;20:116. doi: 10.1186/s12864-019-5483-x (PMC6367802; doi:10.1186/s12864-019-5483-x)
Supplement: Supplementary file 1 — Table of SlP450 summary file 233 SlP450 sequences (genomic, transcript, CDS and protein) are provided with the universal names, Sol genomics id and phylogenetic groups. The NCBI accession numbers of Arabidopsis, Poplar and Potato P450 protein sequences used in phylogeny are listed. The sheet 2 represents percent identity matrix of all the SlP450 proteins. (XLSX 197 kb) [file 12864_2019_5483_MOESM1_ESM.xlsx]

## Sheet: Seq Summary
Sr.No.	soly ID	Name	Phylogenetic group	CDS(bp)	Amino acids	genomic	transcript	Cds	proteins
1	Solyc01g008110.2.1	CYP51G1	51	1464	487	CTTAAATTGCAGGGATATTTTTCAGCTATGGAGTTAGGTGACAACAAGATTTTGAATGTGGGGTTGCTTTTAGTTGCAACCCTTTTGGTAGCAAAGCTCATATCTGCACTAATTATGCCCAGATCTAAGAAACGTTTGCCTCCAGTGGTTAAGGCATGGCCTATTGTTGGTGGGTTGATCCGTTTTCTTAAAGGGCCAGTTGTGATGCTTAGACAGGAGTATCCAAAGCTTGGGAGTGTGTTTACTCTGAATTTGTTGAACAAGAACATCACATTCTTCATTGGTCCAGAAGTTTCTGCACATTTTTTCAAAGCCCCAGAAACAGATCTTAGCCAACAAGAGGTTTATCAGTTCAATGTGCCTACCTTTGGACCTGGTGTGGTTTTTGATGTTGATTAT…	CTTAAATTGCAGGGATATTTTTCAGCTATGGAGTTAGGTGACAACAAGATTTTGAATGTGGGGTTGCTTTTAGTTGCAACCCTTTTGGTAGCAAAGCTCATATCTGCACTAATTATGCCCAGATCTAAGAAACGTTTGCCTCCAGTGGTTAAGGCATGGCCTATTGTTGGTGGGTTGATCCGTTTTCTTAAAGGGCCAGTTGTGATGCTTAGACAGGAGTATCCAAAGCTTGGGAGTGTGTTTACTCTGAATTTGTTGAACAAGAACATCACATTCTTCATTGGTCCAGAAGTTTCTGCACATTTTTTCAAAGCCCCAGAAACAGATCTTAGCCAACAAGAGGTTTATCAGTTCAATGTGCCTACCTTTGGACCTGGTGTGGTTTTTGATGTTGATTAT…	ATGGAGTTAGGTGACAACAAGATTTTGAATGTGGGGTTGCTTTTAGTTGCAACCCTTTTGGTAGCAAAGCTCATATCTGCACTAATTATGCCCAGATCTAAGAAACGTTTGCCTCCAGTGGTTAAGGCATGGCCTATTGTTGGTGGGTTGATCCGTTTTCTTAAAGGGCCAGTTGTGATGCTTAGACAGGAGTATCCAAAGCTTGGGAGTGTGTTTACTCTGAATTTGTTGAACAAGAACATCACATTCTTCATTGGTCCAGAAGTTTCTGCACATTTTTTCAAAGCCCCAGAAACAGATCTTAGCCAACAAGAGGTTTATCAGTTCAATGTGCCTACCTTTGGACCTGGTGTGGTTTTTGATGTTGATTATACAATTAGGCAGGAACAGTTCAGGTTC…	MELGDNKILNVGLLLVATLLVAKLISALIMPRSKKRLPPVVKAWPIVGGLIRFLKGPVVMLRQEYPKLGSVFTLNLLNKNITFFIGPEVSAHFFKAPETDLSQQEVYQFNVPTFGPGVVFDVDYTIRQEQFRFFTEALRVTKLKGYVDQMVTEAEEYFSKWGESGEVDLKYELEHLIILTASRCLLGEEVRNKLFDDVSALFHDLDNGMLPISVIFPYLPIPAHRRRDNARKKLAEIFANIINSRKRTGKAENDMLQCFIDSKYKDGRPTTEGEITGLLIAALFAGQHTSSITSTWTGSYLLTNDKYMSAVVDEQKNLMKKHGNKVDHDILSEMEVLYRCIKEALRLHPPLIMLLRSSHSEFSVTTREGKEYDIPKGHIVATSPAFANRLPHIFKNPDT…
2	Solyc01g008670.2.1	CYP71D184	71	1488	495	CCAAAATATGCACTTCTTCAACATTTTTTCTCTTTTCATTTTTGTGTCTTTCCTCTTTTTGTTAATTAAATATTGGAAGAATTCCAATGACCAAATTAGAAAAAAATTGCCTCCTGGTCCATGGAAATTACCCTTACTTGGAAACATATTTCATTTGTTAGGTGGACCTCCACATCGTGTCCTTAGAGATTTAGCTAAAAAATATGGTTCTATTATGCACCTTCAATTAGGTGAAGTCTCTCTAGTTGTTGTTACTTCTCCAGACATGGCCAAACAAGTACTAAAAACTCATGACATCGCTTTTGCATCTAGGCCAATGCTTATAGCCGCCGAGATAGTTTGTTATAATGGGAGCGACATTGTTTTTTCTCCTTATGGTGATTACTGGAGACAAATGCG…	CCAAAATATGCACTTCTTCAACATTTTTTCTCTTTTCATTTTTGTGTCTTTCCTCTTTTTGTTAATTAAATATTGGAAGAATTCCAATGACCAAATTAGAAAAAAATTGCCTCCTGGTCCATGGAAATTACCCTTACTTGGAAACATATTTCATTTGTTAGGTGGACCTCCACATCGTGTCCTTAGAGATTTAGCTAAAAAATATGGTTCTATTATGCACCTTCAATTAGGTGAAGTCTCTCTAGTTGTTGTTACTTCTCCAGACATGGCCAAACAAGTACTAAAAACTCATGACATCGCTTTTGCATCTAGGCCAATGCTTATAGCCGCCGAGATAGTTTGTTATAATGGGAGCGACATTGTTTTTTCTCCTTATGGTGATTACTGGAGACAAATGCG…	ATGCACTTCTTCAACATTTTTTCTCTTTTCATTTTTGTGTCTTTCCTCTTTTTGTTAATTAAATATTGGAAGAATTCCAATGACCAAATTAGAAAAAAATTGCCTCCTGGTCCATGGAAATTACCCTTACTTGGAAACATATTTCATTTGTTAGGTGGACCTCCACATCGTGTCCTTAGAGATTTAGCTAAAAAATATGGTTCTATTATGCACCTTCAATTAGGTGAAGTCTCTCTAGTTGTTGTTACTTCTCCAGACATGGCCAAACAAGTACTAAAAACTCATGACATCGCTTTTGCATCTAGGCCAATGCTTATAGCCGCCGAGATAGTTTGTTATAATGGGAGCGACATTGTTTTTTCTCCTTATGGTGATTACTGGAGACAAATGCGTAAAATT…	MHFFNIFSLFIFVSFLFLLIKYWKNSNDQIRKKLPPGPWKLPLLGNIFHLLGGPPHRVLRDLAKKYGSIMHLQLGEVSLVVVTSPDMAKQVLKTHDIAFASRPMLIAAEIVCYNGSDIVFSPYGDYWRQMRKICIMELLSAKNVKSFSSIRQDEVLRMIEFFRSSSGETVNATRRIFQFASSMTCRSAFGKVFKEQDELIQLVKKVSRLTEGFDVADIFPSLKFLHVLCGMKSKIMDVHHELDAILENIINEHKNNGELGGEGLVSTLLRLMKEGGLQFPITNDNIKAIIFDIFAAGTETSSATIDWIMVEMMRNPNVLSKAQEEVRNAFKGKETFDENDVEELKYLKLVVKESFRLHPPFPLLLPRECREEVEINGYTIPLKTKVMVNAWAIGRDPKY…
3	Solyc01g008650.2.1	CYP71D185	71	1515	504	CCAAAATATGCACTTCTTCAACATTTTTTCTCTTTTCATTTTTGTGTCTTTCCTCTTTTTGTTAATTAAATATTGGAAGAATTCCAATGACCAAATTAGAAAAAAATTGCCTCCTGGTCCATGGAAATTACCCTTACTTGGAAACATATTTCATTTGTTAGGTGGACCTCCACATCGTGTCCTTAGAGATTTAGCTAAAAAATATGGTTCTATTATGCACCTTCAATTAGGTGAAGTCTCTCTAGTTGTTGTTACTTCTCCAGACATGGCCAAACAAGTACTAAAAACTCATGACATCGCTTTTGCATCTAGGCCAATGCTTATAGCCGCCGAGATAGTTTGTTATAATGGGAGCGACATTGTTTTTTCTCCTTATGGTGATTACTGGAGACAAATGCG…	CCAAAATATGCACTTCTTCAACATTTTTTCTCTTTTCATTTTTGTGTCTTTCCTCTTTTTGTTAATTAAATATTGGAAGAATTCCAATGACCAAATTAGAAAAAAATTGCCTCCTGGTCCATGGAAATTACCCTTACTTGGAAACATATTTCATTTGTTAGGTGGACCTCCACATCGTGTCCTTAGAGATTTAGCTAAAAAATATGGTTCTATTATGCACCTTCAATTAGGTGAAGTCTCTCTAGTTGTTGTTACTTCTCCAGACATGGCCAAACAAGTACTAAAAACTCATGACATCGCTTTTGCATCTAGGCCAATGCTTATAGCCGCCGAGATAGTTTGTTATAATGGGAGCGACATTGTTTTTTCTCCTTATGGTGATTACTGGAGACAAATGCG…	ATGCACTTCTTCAACATTTTTTCTCTTTTCATTTTTGTGTCTTTCCTCTTTTTGTTAATTAAATATTGGAAGAATTCCAATGACCAAATTAGAAAAAAATTGCCTCCTGGTCCATGGAAATTACCCTTACTTGGAAACATATTTCATTTGTTAGGTGGACCTCCACATCGTGTCCTTAGAGATTTAGCTAAAAAATATGGTTCTATTATGCACCTTCAATTAGGTGAAGTCTCTCTAGTTGTTGTTACTTCTCCAGACATGGCCAAACAAGTACTAAAAACTCATGACATCGCTTTTGCATCTAGGCCAATGCTTATAGCCGCCGAGATAGTTTGTTATAATGGGAGCGACATTGTTTTTTCTCCTTATGGTGATTACTGGAGACAAATGCGTAAAATT…	MHFFNIFSLFIFVSFLFLLIKYWKNSNDQIRKKLPPGPWKLPLLGNIFHLLGGPPHRVLRDLAKKYGSIMHLQLGEVSLVVVTSPDMAKQVLKTHDIAFASRPMLIAAEIVCYNGSDIVFSPYGDYWRQMRKICIMELLSAKNVKSFSSIRQDEVLRMIEFFRSSSGETVNATRRIFQFASSMTCRSAFGKVFKEQDELIQLVKKVSRLTEGFDVADIFPSLKFLHVLCGMKSKIMDVHHELDAILENIINEHKNNGELGGEGLVSTLLRLMKEGGLQFPITNDNIKAIIFDIFAAGTETSSATIDWIMVEMMRNPNVLSKAQEEVRNAFKGKETFDENDVEELKYLKLVVKESFRLHPPFPLLLPRECREEVEINGYTIPLKTKVMVNAWAIGRDPKY…
4	Solyc01g008640.2.1	CYP71D186	71	1482	493	CCAAAATATGCACTTCTTCAACATTTTTTCTCTTTTCATTTTTGTGTCTTTCCTCTTTTTGTTAATTAAATATTGGAAGAATTCCAATGACCAAATTAGAAAAAAATTGCCTCCTGGTCCATGGAAATTACCCTTACTTGGAAACATATTTCATTTGTTAGGTGGACCTCCACATCGTGTCCTTAGAGATTTAGCTAAAAAATATGGTTCTATTATGCACCTTCAATTAGGTGAAGTCTCTCTAGTTGTTGTTACTTCTCCAGACATGGCCAAACAAGTACTAAAAACTCATGACATCGCTTTTGCATCTAGGCCAATGCTTATAGCCGCCGAGATAGTTTGTTATAATGGGAGCGACATTGTTTTTTCTCCTTATGGTGATTACTGGAGACAAATGCG…	CCAAAATATGCACTTCTTCAACATTTTTTCTCTTTTCATTTTTGTGTCTTTCCTCTTTTTGTTAATTAAATATTGGAAGAATTCCAATGACCAAATTAGAAAAAAATTGCCTCCTGGTCCATGGAAATTACCCTTACTTGGAAACATATTTCATTTGTTAGGTGGACCTCCACATCGTGTCCTTAGAGATTTAGCTAAAAAATATGGTTCTATTATGCACCTTCAATTAGGTGAAGTCTCTCTAGTTGTTGTTACTTCTCCAGACATGGCCAAACAAGTACTAAAAACTCATGACATCGCTTTTGCATCTAGGCCAATGCTTATAGCCGCCGAGATAGTTTGTTATAATGGGAGCGACATTGTTTTTTCTCCTTATGGTGATTACTGGAGACAAATGCG…	ATGGAGTTAGGTGACAACAAGATTTTGAATGTGGGGTTGCTTTTAGTTGCAACCCTTTTGGTAGCAAAGCTCATATCTGCACTAATTATGCCCAGATCTAAGAAACGTTTGCCTCCAGTGGTTAAGGCATGGCCTATTGTTGGTGGGTTGATCCGTTTTCTTAAAGGGCCAGTTGTGATGCTTAGACAGGAGTATCCAAAGCTTGGGAGTGTGTTTACTCTGAATTTGTTGAACAAGAACATCACATTCTTCATTGGTCCAGAAGTTTCTGCACATTTTTTCAAAGCCCCAGAAACAGATCTTAGCCAACAAGAGGTTTATCAGTTCAATGTGCCTACCTTTGGACCTGGTGTGGTTTTTGATGTTGATTATACAATTAGGCAGGAACAGTTCAGGTTC…	MHFFNIFSLFIFVSFLFLLIKYWKNSNDQIRKKLPPGPWKLPLLGNIFHLLGGPPHRVLRDLAKKYGSIMHLQLGEVSLVVVTSPDMAKQVLKTHDIAFASRPMLIAAEIVCYNGSDIVFSPYGDYWRQMRKICIMELLSAKNVKSFSSIRQDEVLRMIEFFRSSSGETVNATRRIFQFASSMTCRSAFGKVFKEQDELIQLVKKVSRLTEGFDVADIFPSLKFLHVLCGMKSKIMDVHHELDAILENIINEHKNNGELGGEGLVSTLLRLMKEGGLQFPITNDNIKAIIFDIFAAGTETSSATIDWIMVEMMRNPNVLSKAQEEVRNAFKGKETFDENDVEELKYLKLVVKESFRLHPPFPLLLPRECREEVEINGYTIPLKTKVMVNAWAIGRDPKY…
5	Solyc02g062030.1.1	CYP71D187	71	1512	503	ATGGAGATTCAATTCACAAACTTTGTTGCATTTTTGCTCTTTCTCTCAACAACATTTCTTCTATTCAAAAAATGGAAGACTCAAAACCTAAATTTGCCTCCTGGTCCATGGAAATTACCATTTATTGGAAGCCTACATCATTTGGCACTGGCAGGTCCACTCCCTCATCATGGTCTAAAAAATCTAGCAAAACGCTATGGGGCGCTCATATACTTACAACTCGGAGAAATTCCTACCGTCATCATTTCTTCGCCACGTATGGCTAAGGAAGTACTAAAAACTCATGACCTAGTTTTTGCAACGAGGCCGAAACTTGTAGTGGCCGACATAGTCCACTATGATAGTAGTGACATAGCATTTTCTCCTTATGGTGAATACTGGAGACAGATTCGTAAAATT…	ATGGAGATTCAATTCACAAACTTTGTTGCATTTTTGCTCTTTCTCTCAACAACATTTCTTCTATTCAAAAAATGGAAGACTCAAAACCTAAATTTGCCTCCTGGTCCATGGAAATTACCATTTATTGGAAGCCTACATCATTTGGCACTGGCAGGTCCACTCCCTCATCATGGTCTAAAAAATCTAGCAAAACGCTATGGGGCGCTCATATACTTACAACTCGGAGAAATTCCTACCGTCATCATTTCTTCGCCACGTATGGCTAAGGAAGTACTAAAAACTCATGACCTAGTTTTTGCAACGAGGCCGAAACTTGTAGTGGCCGACATAGTCCACTATGATAGTAGTGACATAGCATTTTCTCCTTATGGTGAATACTGGAGACAGATTCGTAAAATT…	ATGGAGATTCAATTCACAAACTTTGTTGCATTTTTGCTCTTTCTCTCAACAACATTTCTTCTATTCAAAAAATGGAAGACTCAAAACCTAAATTTGCCTCCTGGTCCATGGAAATTACCATTTATTGGAAGCCTACATCATTTGGCACTGGCAGGTCCACTCCCTCATCATGGTCTAAAAAATCTAGCAAAACGCTATGGGGCGCTCATATACTTACAACTCGGAGAAATTCCTACCGTCATCATTTCTTCGCCACGTATGGCTAAGGAAGTACTAAAAACTCATGACCTAGTTTTTGCAACGAGGCCGAAACTTGTAGTGGCCGACATAGTCCACTATGATAGTAGTGACATAGCATTTTCTCCTTATGGTGAATACTGGAGACAGATTCGTAAAATT…	MEIQFTNFVAFLLFLSTTFLLFKKWKTQNLNLPPGPWKLPFIGSLHHLALAGPLPHHGLKNLAKRYGALIYLQLGEIPTVIISSPRMAKEVLKTHDLVFATRPKLVVADIVHYDSSDIAFSPYGEYWRQIRKICILELLSAKMVKFFSSIRQDELSKMVSSIRTMPNNHPVNLTDKIFWFTSSVTCRSALGKICCDQDKLIIFMREIISLAGGFSVADFFPTWKMLHDVGGSKTRLLKAHRKIDEILENVVNEHKQNRADGKKGNGEFGGEDLIDVLLRVRESGEVQIPITDDNIKSILVDMFSAGSETSSTTIIWALAEMMKKPSVLAKAQAEVRQVLKEKKGFQQIDLDELKYLKLVIKETLRMHPPIPLLVPRECMEDTKIDGYNIPFKTRVIVNA…
6	Solyc04g083140.1.1	CYP71D190	71	1506	501	GTCAACTCAACAAGCAAAAAGGGACAGCTGATACTCTAGATCTTCTACTGTGGTAATGGAGATTCAACACTCCAATTTTGCTATGCTTATTGCCTTCCTTCTCTTTGTAGCCATAGCTCTGAAGCTATGGAAAAAATCCAAAATTCAGTATAAACTCCCTCCAGGTCCTAGAAAACTACCATTTATTGGGAATTTGCATCAATTATCTAGCTCATTGCCTCACCATACTTTTAAGAATTTGTCAAACAAATATGGTCCCATGATGCACCTACAACTTGGTGAAGTTTCAGCTGTTATAGTATCATCACCACAAGTGGCAAAAGAGGTACTGAAGACTCATGACTTAATCTTTGCTAATAGGCCACAACTTCTTTCTGTACAGATTCTAAGCAACAACAG…	GTCAACTCAACAAGCAAAAAGGGACAGCTGATACTCTAGATCTTCTACTGTGGTAATGGAGATTCAACACTCCAATTTTGCTATGCTTATTGCCTTCCTTCTCTTTGTAGCCATAGCTCTGAAGCTATGGAAAAAATCCAAAATTCAGTATAAACTCCCTCCAGGTCCTAGAAAACTACCATTTATTGGGAATTTGCATCAATTATCTAGCTCATTGCCTCACCATACTTTTAAGAATTTGTCAAACAAATATGGTCCCATGATGCACCTACAACTTGGTGAAGTTTCAGCTGTTATAGTATCATCACCACAAGTGGCAAAAGAGGTACTGAAGACTCATGACTTAATCTTTGCTAATAGGCCACAACTTCTTTCTGTACAGATTCTAAGCAACAACAG…	ATGGAGATTCAACACTCCAATTTTGCTATGCTTATTGCCTTCCTTCTCTTTGTAGCCATAGCTCTGAAGCTATGGAAAAAATCCAAAATTCAGTATAAACTCCCTCCAGGTCCTAGAAAACTACCATTTATTGGGAATTTGCATCAATTATCTAGCTCATTGCCTCACCATACTTTTAAGAATTTGTCAAACAAATATGGTCCCATGATGCACCTACAACTTGGTGAAGTTTCAGCTGTTATAGTATCATCACCACAAGTGGCAAAAGAGGTACTGAAGACTCATGACTTAATCTTTGCTAATAGGCCACAACTTCTTTCTGTACAGATTCTAAGCAACAACAGTCCTACCCTTTCATTCTCTCCTTATGGGGCTAATTGGAGACAGCTTAGAAAAGTA…	MEIQHSNFAMLIAFLLFVAIALKLWKKSKIQYKLPPGPRKLPFIGNLHQLSSSLPHHTFKNLSNKYGPMMHLQLGEVSAVIVSSPQVAKEVLKTHDLIFANRPQLLSVQILSNNSPTLSFSPYGANWRQLRKVCVLELLSAKRVQSFESIREEEVDNLIEAISLIQPQVPIDISEMIFSMTNNITARAAFGKKCKHKDEFIKAMKTITELSGGFDIPDLFPSLKIFHSLSGVKPALEKVHQKVDKIFEDIIQEHKENKRDMSSNMLYKEDLVDVLLRVQESGDLEIPISRNTLKSVILEMFIGGTDTSSTVLEWAISEMMKNPQVMEKAQAEVREVFKGKSKITESEIQKLDYIKMVIKETLRMHPPLPLLLPREAIEKCEIGGYDIPAKTKVIINAWA…
7	Solyc06g060190.2.1	CYP71D204	71	1512	503	GTCAACTCAACAAGCAAAAAGGGACAGCTGATACTCTAGATCTTCTACTGTGGTAATGGAGATTCAACACTCCAATTTTGCTATGCTTATTGCCTTCCTTCTCTTTGTAGCCATAGCTCTGAAGCTATGGAAAAAATCCAAAATTCAGTATAAACTCCCTCCAGGTCCTAGAAAACTACCATTTATTGGGAATTTGCATCAATTATCTAGCTCATTGCCTCACCATACTTTTAAGAATTTGTCAAACAAATATGGTCCCATGATGCACCTACAACTTGGTGAAGTTTCAGCTGTTATAGTATCATCACCACAAGTGGCAAAAGAGGTACTGAAGACTCATGACTTAATCTTTGCTAATAGGCCACAACTTCTTTCTGTACAGATTCTAAGCAACAACAG…	GTCAACTCAACAAGCAAAAAGGGACAGCTGATACTCTAGATCTTCTACTGTGGTAATGGAGATTCAACACTCCAATTTTGCTATGCTTATTGCCTTCCTTCTCTTTGTAGCCATAGCTCTGAAGCTATGGAAAAAATCCAAAATTCAGTATAAACTCCCTCCAGGTCCTAGAAAACTACCATTTATTGGGAATTTGCATCAATTATCTAGCTCATTGCCTCACCATACTTTTAAGAATTTGTCAAACAAATATGGTCCCATGATGCACCTACAACTTGGTGAAGTTTCAGCTGTTATAGTATCATCACCACAAGTGGCAAAAGAGGTACTGAAGACTCATGACTTAATCTTTGCTAATAGGCCACAACTTCTTTCTGTACAGATTCTAAGCAACAACAG…	ATGGAGATTCAACACTCCAATTTTGCTATGCTTATTGCCTTCCTTCTCTTTGTAGCCATAGCTCTGAAGCTATGGAAAAAATCCAAAATTCAGTATAAACTCCCTCCAGGTCCTAGAAAACTACCATTTATTGGGAATTTGCATCAATTATCTAGCTCATTGCCTCACCATACTTTTAAGAATTTGTCAAACAAATATGGTCCCATGATGCACCTACAACTTGGTGAAGTTTCAGCTGTTATAGTATCATCACCACAAGTGGCAAAAGAGGTACTGAAGACTCATGACTTAATCTTTGCTAATAGGCCACAACTTCTTTCTGTACAGATTCTAAGCAACAACAGTCCTACCCTTTCATTCTCTCCTTATGGGGCTAATTGGAGACAGCTTAGAAAAGTA…	MEIQHSNFAMLIAFLLFVAIALKLWKKSKIQYKLPPGPRKLPFIGNLHQLSSSLPHHTFKNLSNKYGPMMHLQLGEVSAVIVSSPQVAKEVLKTHDLIFANRPQLLSVQILSNNSPTLSFSPYGANWRQLRKVCVLELLSAKRVQSFESIREEEVDNLIEAISLIQPQVPIDISEMIFSMTNNITARAAFGKKCKHKDEFIKAMKTITELSGGFDIPDLFPSLKIFHSLSGVKPALEKVHQKVDKIFEDIIQEHKENKRDMSSNMLYKEDLVDVLLRVQESGDLEIPISRNTLKSVILEMFIGGTDTSSTVLEWAISEMMKNPQVMEKAQAEVREVFKGKSKITESEIQKLDYIKMVIKETLRMHPPLPLLLPREAIEKCEIGGYDIPAKTKVIINAWA…
8	Solyc06g066240.2.1	CYP71D205	71	1542	513	GTCAACTCAACAAGCAAAAAGGGACAGCTGATACTCTAGATCTTCTACTGTGGTAATGGAGATTCAACACTCCAATTTTGCTATGCTTATTGCCTTCCTTCTCTTTGTAGCCATAGCTCTGAAGCTATGGAAAAAATCCAAAATTCAGTATAAACTCCCTCCAGGTCCTAGAAAACTACCATTTATTGGGAATTTGCATCAATTATCTAGCTCATTGCCTCACCATACTTTTAAGAATTTGTCAAACAAATATGGTCCCATGATGCACCTACAACTTGGTGAAGTTTCAGCTGTTATAGTATCATCACCACAAGTGGCAAAAGAGGTACTGAAGACTCATGACTTAATCTTTGCTAATAGGCCACAACTTCTTTCTGTACAGATTCTAAGCAACAACAG…	GTCAACTCAACAAGCAAAAAGGGACAGCTGATACTCTAGATCTTCTACTGTGGTAATGGAGATTCAACACTCCAATTTTGCTATGCTTATTGCCTTCCTTCTCTTTGTAGCCATAGCTCTGAAGCTATGGAAAAAATCCAAAATTCAGTATAAACTCCCTCCAGGTCCTAGAAAACTACCATTTATTGGGAATTTGCATCAATTATCTAGCTCATTGCCTCACCATACTTTTAAGAATTTGTCAAACAAATATGGTCCCATGATGCACCTACAACTTGGTGAAGTTTCAGCTGTTATAGTATCATCACCACAAGTGGCAAAAGAGGTACTGAAGACTCATGACTTAATCTTTGCTAATAGGCCACAACTTCTTTCTGTACAGATTCTAAGCAACAACAG…	ATGGAGATTCAACACTCCAATTTTGCTATGCTTATTGCCTTCCTTCTCTTTGTAGCCATAGCTCTGAAGCTATGGAAAAAATCCAAAATTCAGTATAAACTCCCTCCAGGTCCTAGAAAACTACCATTTATTGGGAATTTGCATCAATTATCTAGCTCATTGCCTCACCATACTTTTAAGAATTTGTCAAACAAATATGGTCCCATGATGCACCTACAACTTGGTGAAGTTTCAGCTGTTATAGTATCATCACCACAAGTGGCAAAAGAGGTACTGAAGACTCATGACTTAATCTTTGCTAATAGGCCACAACTTCTTTCTGTACAGATTCTAAGCAACAACAGTCCTACCCTTTCATTCTCTCCTTATGGGGCTAATTGGAGACAGCTTAGAAAAGTA…	MEIQHSNFAMLIAFLLFVAIALKLWKKSKIQYKLPPGPRKLPFIGNLHQLSSSLPHHTFKNLSNKYGPMMHLQLGEVSAVIVSSPQVAKEVLKTHDLIFANRPQLLSVQILSNNSPTLSFSPYGANWRQLRKVCVLELLSAKRVQSFESIREEEVDNLIEAISLIQPQVPIDISEMIFSMTNNITARAAFGKKCKHKDEFIKAMKTITELSGGFDIPDLFPSLKIFHSLSGVKPALEKVHQKVDKIFEDIIQEHKENKRDMSSNMLYKEDLVDVLLRVQESGDLEIPISRNTLKSVILEMFIGGTDTSSTVLEWAISEMMKNPQVMEKAQAEVREVFKGKSKITESEIQKLDYIKMVIKETLRMHPPLPLLLPREAIEKCEIGGYDIPAKTKVIINAWA…
9	Solyc06g066230.2.1	CYP71D206	71	1515	504	GTCAACTCAACAAGCAAAAAGGGACAGCTGATACTCTAGATCTTCTACTGTGGTAATGGAGATTCAACACTCCAATTTTGCTATGCTTATTGCCTTCCTTCTCTTTGTAGCCATAGCTCTGAAGCTATGGAAAAAATCCAAAATTCAGTATAAACTCCCTCCAGGTCCTAGAAAACTACCATTTATTGGGAATTTGCATCAATTATCTAGCTCATTGCCTCACCATACTTTTAAGAATTTGTCAAACAAATATGGTCCCATGATGCACCTACAACTTGGTGAAGTTTCAGCTGTTATAGTATCATCACCACAAGTGGCAAAAGAGGTACTGAAGACTCATGACTTAATCTTTGCTAATAGGCCACAACTTCTTTCTGTACAGATTCTAAGCAACAACAG…	GTCAACTCAACAAGCAAAAAGGGACAGCTGATACTCTAGATCTTCTACTGTGGTAATGGAGATTCAACACTCCAATTTTGCTATGCTTATTGCCTTCCTTCTCTTTGTAGCCATAGCTCTGAAGCTATGGAAAAAATCCAAAATTCAGTATAAACTCCCTCCAGGTCCTAGAAAACTACCATTTATTGGGAATTTGCATCAATTATCTAGCTCATTGCCTCACCATACTTTTAAGAATTTGTCAAACAAATATGGTCCCATGATGCACCTACAACTTGGTGAAGTTTCAGCTGTTATAGTATCATCACCACAAGTGGCAAAAGAGGTACTGAAGACTCATGACTTAATCTTTGCTAATAGGCCACAACTTCTTTCTGTACAGATTCTAAGCAACAACAG…	ATGGAGATTCAACACTCCAATTTTGCTATGCTTATTGCCTTCCTTCTCTTTGTAGCCATAGCTCTGAAGCTATGGAAAAAATCCAAAATTCAGTATAAACTCCCTCCAGGTCCTAGAAAACTACCATTTATTGGGAATTTGCATCAATTATCTAGCTCATTGCCTCACCATACTTTTAAGAATTTGTCAAACAAATATGGTCCCATGATGCACCTACAACTTGGTGAAGTTTCAGCTGTTATAGTATCATCACCACAAGTGGCAAAAGAGGTACTGAAGACTCATGACTTAATCTTTGCTAATAGGCCACAACTTCTTTCTGTACAGATTCTAAGCAACAACAGTCCTACCCTTTCATTCTCTCCTTATGGGGCTAATTGGAGACAGCTTAGAAAAGTA…	MEIQHSNFAMLIAFLLFVAIALKLWKKSKIQYKLPPGPRKLPFIGNLHQLSSSLPHHTFKNLSNKYGPMMHLQLGEVSAVIVSSPQVAKEVLKTHDLIFANRPQLLSVQILSNNSPTLSFSPYGANWRQLRKVCVLELLSAKRVQSFESIREEEVDNLIEAISLIQPQVPIDISEMIFSMTNNITARAAFGKKCKHKDEFIKAMKTITELSGGFDIPDLFPSLKIFHSLSGVKPALEKVHQKVDKIFEDIIQEHKENKRDMSSNMLYKEDLVDVLLRVQESGDLEIPISRNTLKSVILEMFIGGTDTSSTVLEWAISEMMKNPQVMEKAQAEVREVFKGKSKITESEIQKLDYIKMVIKETLRMHPPLPLLLPREAIEKCEIGGYDIPAKTKVIINAWA…
10	Solyc07g007460.1.1	CYP71D207	71	1455	484	GTCAACTCAACAAGCAAAAAGGGACAGCTGATACTCTAGATCTTCTACTGTGGTAATGGAGATTCAACACTCCAATTTTGCTATGCTTATTGCCTTCCTTCTCTTTGTAGCCATAGCTCTGAAGCTATGGAAAAAATCCAAAATTCAGTATAAACTCCCTCCAGGTCCTAGAAAACTACCATTTATTGGGAATTTGCATCAATTATCTAGCTCATTGCCTCACCATACTTTTAAGAATTTGTCAAACAAATATGGTCCCATGATGCACCTACAACTTGGTGAAGTTTCAGCTGTTATAGTATCATCACCACAAGTGGCAAAAGAGGTACTGAAGACTCATGACTTAATCTTTGCTAATAGGCCACAACTTCTTTCTGTACAGATTCTAAGCAACAACAG…	GTCAACTCAACAAGCAAAAAGGGACAGCTGATACTCTAGATCTTCTACTGTGGTAATGGAGATTCAACACTCCAATTTTGCTATGCTTATTGCCTTCCTTCTCTTTGTAGCCATAGCTCTGAAGCTATGGAAAAAATCCAAAATTCAGTATAAACTCCCTCCAGGTCCTAGAAAACTACCATTTATTGGGAATTTGCATCAATTATCTAGCTCATTGCCTCACCATACTTTTAAGAATTTGTCAAACAAATATGGTCCCATGATGCACCTACAACTTGGTGAAGTTTCAGCTGTTATAGTATCATCACCACAAGTGGCAAAAGAGGTACTGAAGACTCATGACTTAATCTTTGCTAATAGGCCACAACTTCTTTCTGTACAGATTCTAAGCAACAACAG…	ATGGAGATTCAACACTCCAATTTTGCTATGCTTATTGCCTTCCTTCTCTTTGTAGCCATAGCTCTGAAGCTATGGAAAAAATCCAAAATTCAGTATAAACTCCCTCCAGGTCCTAGAAAACTACCATTTATTGGGAATTTGCATCAATTATCTAGCTCATTGCCTCACCATACTTTTAAGAATTTGTCAAACAAATATGGTCCCATGATGCACCTACAACTTGGTGAAGTTTCAGCTGTTATAGTATCATCACCACAAGTGGCAAAAGAGGTACTGAAGACTCATGACTTAATCTTTGCTAATAGGCCACAACTTCTTTCTGTACAGATTCTAAGCAACAACAGTCCTACCCTTTCATTCTCTCCTTATGGGGCTAATTGGAGACAGCTTAGAAAAGTA…	MEIQHSNFAMLIAFLLFVAIALKLWKKSKIQYKLPPGPRKLPFIGNLHQLSSSLPHHTFKNLSNKYGPMMHLQLGEVSAVIVSSPQVAKEVLKTHDLIFANRPQLLSVQILSNNSPTLSFSPYGANWRQLRKVCVLELLSAKRVQSFESIREEEVDNLIEAISLIQPQVPIDISEMIFSMTNNITARAAFGKKCKHKDEFIKAMKTITELSGGFDIPDLFPSLKIFHSLSGVKPALEKVHQKVDKIFEDIIQEHKENKRDMSSNMLYKEDLVDVLLRVQESGDLEIPISRNTLKSVILEMFIGGTDTSSTVLEWAISEMMKNPQVMEKAQAEVREVFKGKSKITESEIQKLDYIKMVIKETLRMHPPLPLLLPREAIEKCEIGGYDIPAKTKVIINAWA…
11	Solyc07g052370.2.1	CYP71D208	71	1515	504	ATCTTCTCAATATACTTACTTGTGTTGAATTAATGGAGTATTATATGCTGCCACCATCCTTTCTTATCTTCATTCCATTATTGTTTCTCATCGTTAAACAATTCATACCAAAATCTGGAAATCTTCCACCAGGTCCTCGATCATGGCCTCTCTTAGGAAATATTCTCCAAATTGGGAAAAACCCTCATATTTCACTGGCAAAATTTGCCCAAATTCATGGCCCATTGATTTCTGTCAAGCTGGGAACTCAACTGGTTGTGGTAGCTTCGTCCCCTGCTTCTGCAGCTGAAATCCTCAAGACTCAAGATCGTCTTCTATCAGCTCGGTCTCCGCCCAGTGTTGCTCCATATGAACTCTCTGTAATTAATCAACACTCGATTGTCTTTTCCAGTGATTTGA…	ATCTTCTCAATATACTTACTTGTGTTGAATTAATGGAGTATTATATGCTGCCACCATCCTTTCTTATCTTCATTCCATTATTGTTTCTCATCGTTAAACAATTCATACCAAAATCTGGAAATCTTCCACCAGGTCCTCGATCATGGCCTCTCTTAGGAAATATTCTCCAAATTGGGAAAAACCCTCATATTTCACTGGCAAAATTTGCCCAAATTCATGGCCCATTGATTTCTGTCAAGCTGGGAACTCAACTGGTTGTGGTAGCTTCGTCCCCTGCTTCTGCAGCTGAAATCCTCAAGACTCAAGATCGTCTTCTATCAGCTCGGTCTCCGCCCAGTGTTGCTCCATATGAACTCTCTGTAATTAATCAACACTCGATTGTCTTTTCCAGTGATTTGA…	ATGGAGATTCAACACTCCAATTTTGCTATGCTTATTGCCTTCCTTCTCTTTGTAGCCATAGCTCTGAAGCTATGGAAAAAATCCAAAATTCAGTATAAACTCCCTCCAGGTCCTAGAAAACTACCATTTATTGGGAATTTGCATCAATTATCTAGCTCATTGCCTCACCATACTTTTAAGAATTTGTCAAACAAATATGGTCCCATGATGCACCTACAACTTGGTGAAGTTTCAGCTGTTATAGTATCATCACCACAAGTGGCAAAAGAGGTACTGAAGACTCATGACTTAATCTTTGCTAATAGGCCACAACTTCTTTCTGTACAGATTCTAAGCAACAACAGTCCTACCCTTTCATTCTCTCCTTATGGGGCTAATTGGAGACAGCTTAGAAAAGTA…	MEYYMLPPSFLIFIPLLFLIVKQFIPKSGNLPPGPRSWPLLGNILQIGKNPHISLAKFAQIHGPLISVKLGTQLVVVASSPASAAEILKTQDRLLSARSPPSVAPYELSVINQHSIVFSSDLSNHWKLLRAFCRTHLFSPKAVESQTALREKKVSEMIHFLKSKKGETVMISEILFGTILNTFGNLFFSKDLCDLDHETKTSETKRVFRKFIELGAMPNISEFYPLLEALDLQGLSKQTKMYQNQLINIWSQIVKEKRQAVNRRSSDFLDVMIDSGFSDLQINILLTELISAGSDTTTSTIEWAMAELLRNKGAMHKLQAELTSKIGENDIITESNISDLPYLAACVKETLRLHSPTPFLIPRRAPETCKIMDYTIPENSKLFVNAWAIGRDSNTWEDA…
12	Solyc08g074260.2.1	CYP71D209	71	1515	504	ATCTTCTCAATATACTTACTTGTGTTGAATTAATGGAGTATTATATGCTGCCACCATCCTTTCTTATCTTCATTCCATTATTGTTTCTCATCGTTAAACAATTCATACCAAAATCTGGAAATCTTCCACCAGGTCCTCGATCATGGCCTCTCTTAGGAAATATTCTCCAAATTGGGAAAAACCCTCATATTTCACTGGCAAAATTTGCCCAAATTCATGGCCCATTGATTTCTGTCAAGCTGGGAACTCAACTGGTTGTGGTAGCTTCGTCCCCTGCTTCTGCAGCTGAAATCCTCAAGACTCAAGATCGTCTTCTATCAGCTCGGTCTCCGCCCAGTGTTGCTCCATATGAACTCTCTGTAATTAATCAACACTCGATTGTCTTTTCCAGTGATTTGA…	ATCTTCTCAATATACTTACTTGTGTTGAATTAATGGAGTATTATATGCTGCCACCATCCTTTCTTATCTTCATTCCATTATTGTTTCTCATCGTTAAACAATTCATACCAAAATCTGGAAATCTTCCACCAGGTCCTCGATCATGGCCTCTCTTAGGAAATATTCTCCAAATTGGGAAAAACCCTCATATTTCACTGGCAAAATTTGCCCAAATTCATGGCCCATTGATTTCTGTCAAGCTGGGAACTCAACTGGTTGTGGTAGCTTCGTCCCCTGCTTCTGCAGCTGAAATCCTCAAGACTCAAGATCGTCTTCTATCAGCTCGGTCTCCGCCCAGTGTTGCTCCATATGAACTCTCTGTAATTAATCAACACTCGATTGTCTTTTCCAGTGATTTGA…	ATGGAGATTGTTGCTTACTTCTTAGTCTTATTTTTATTAGCAATTACTTTTGTAATATATGCATGGAGATTGTTGGACTGGGCATGGTTTAGGCCAAGGAAACTAGACAAATGCCTTAGACAACAAGGTCTTAAAGGGAACTCTTACAAATTGATTTTTGGAGACATCAAAGAATTGTCGAAAAGCATTGAAGATGCTGAGTCCAAACCATTGGATGTCTCTGATGATGACTTAACACCAAGAATTCTTCCTTATTTCGTTCAAACAATCAAAAAATACGGTAAAAACTGTTTTATATGGATTGGGACAAAGCCTTTGGTGATTGTAGGGGACCCTGAGGTAATAAGGGATGTGTTTAACAAACATGCTCTCTATCAAAAGCCAAAATCAACTCCCCTG…	MEYYMLPPSFLIFIPLLFLIVKQFIPKSGNLPPGPRSWPLLGNILQIGKNPHISLAKFAQIHGPLISVKLGTQLVVVASSPASAAEILKTQDRLLSARSPPSVAPYELSVINQHSIVFSSDLSNHWKLLRAFCRTHLFSPKAVESQTALREKKVSEMIHFLKSKKGETVMISEILFGTILNTFGNLFFSKDLCDLDHETKTSETKRVFRKFIELGAMPNISEFYPLLEALDLQGLSKQTKMYQNQLINIWSQIVKEKRQAVNRRSSDFLDVMIDSGFSDLQINILLTELISAGSDTTTSTIEWAMAELLRNKGAMHKLQAELTSKIGENDIITESNISDLPYLAACVKETLRLHSPTPFLIPRRAPETCKIMDYTIPENSKLFVNAWAIGRDSNTWEDA…
13	Solyc08g076250.1.1	CYP71D211	71	1500	499	ATCTTCTCAATATACTTACTTGTGTTGAATTAATGGAGTATTATATGCTGCCACCATCCTTTCTTATCTTCATTCCATTATTGTTTCTCATCGTTAAACAATTCATACCAAAATCTGGAAATCTTCCACCAGGTCCTCGATCATGGCCTCTCTTAGGAAATATTCTCCAAATTGGGAAAAACCCTCATATTTCACTGGCAAAATTTGCCCAAATTCATGGCCCATTGATTTCTGTCAAGCTGGGAACTCAACTGGTTGTGGTAGCTTCGTCCCCTGCTTCTGCAGCTGAAATCCTCAAGACTCAAGATCGTCTTCTATCAGCTCGGTCTCCGCCCAGTGTTGCTCCATATGAACTCTCTGTAATTAATCAACACTCGATTGTCTTTTCCAGTGATTTGA…	ATCTTCTCAATATACTTACTTGTGTTGAATTAATGGAGTATTATATGCTGCCACCATCCTTTCTTATCTTCATTCCATTATTGTTTCTCATCGTTAAACAATTCATACCAAAATCTGGAAATCTTCCACCAGGTCCTCGATCATGGCCTCTCTTAGGAAATATTCTCCAAATTGGGAAAAACCCTCATATTTCACTGGCAAAATTTGCCCAAATTCATGGCCCATTGATTTCTGTCAAGCTGGGAACTCAACTGGTTGTGGTAGCTTCGTCCCCTGCTTCTGCAGCTGAAATCCTCAAGACTCAAGATCGTCTTCTATCAGCTCGGTCTCCGCCCAGTGTTGCTCCATATGAACTCTCTGTAATTAATCAACACTCGATTGTCTTTTCCAGTGATTTGA…	ATGGAGATTGTTGCTTACTTCTTAGTCTTATTTTTATTAGCAATTACTTTTGTAATATATGCATGGAGATTGTTGGACTGGGCATGGTTTAGGCCAAGGAAACTAGACAAATGCCTTAGACAACAAGGTCTTAAAGGGAACTCTTACAAATTGATTTTTGGAGACATCAAAGAATTGTCGAAAAGCATTGAAGATGCTGAGTCCAAACCATTGGATGTCTCTGATGATGACTTAACACCAAGAATTCTTCCTTATTTCGTTCAAACAATCAAAAAATACGGTAAAAACTGTTTTATATGGATTGGGACAAAGCCTTTGGTGATTGTAGGGGACCCTGAGGTAATAAGGGATGTGTTTAACAAACATGCTCTCTATCAAAAGCCAAAATCAACTCCCCTG…	MEYYMLPPSFLIFIPLLFLIVKQFIPKSGNLPPGPRSWPLLGNILQIGKNPHISLAKFAQIHGPLISVKLGTQLVVVASSPASAAEILKTQDRLLSARSPPSVAPYELSVINQHSIVFSSDLSNHWKLLRAFCRTHLFSPKAVESQTALREKKVSEMIHFLKSKKGETVMISEILFGTILNTFGNLFFSKDLCDLDHETKTSETKRVFRKFIELGAMPNISEFYPLLEALDLQGLSKQTKMYQNQLINIWSQIVKEKRQAVNRRSSDFLDVMIDSGFSDLQINILLTELISAGSDTTTSTIEWAMAELLRNKGAMHKLQAELTSKIGENDIITESNISDLPYLAACVKETLRLHSPTPFLIPRRAPETCKIMDYTIPENSKLFVNAWAIGRDSNTWEDA…
14	Solyc10g087010.1.1	CYP71D216	71	1533	510	TATTTGGTAAACCTAACTCTTTATTAAAAGATAATAAACCTGAACTATAGTGTATGATAATGACAAAACTATAATCTACATGAATCTGTCTTTATATTCATCATATAGATTCCCTACACATCATTATCAAAAGCCTTTTAAGTTTAATCTCAAAGATAAATAGAGATGATACATTTCACTCATTTCTCATATCATAGCTTAAATTACCTATAGATGGATATAGGGAAACTTATCTTAGTCTTCTTTTTCAGTACTCTTTGCTTCTATCTCCTATGGACACTCTTAAAATTCGTTTATTCAGTATGGTGGATGCCACTTCAAACACAAAATAAAATGAACTCTCAGGGCATTAAAGGCCCTTCTTATAGTTTTCCTCATGGAAATACCAAAGATATATCA…	TATTTGGTAAACCTAACTCTTTATTAAAAGATAATAAACCTGAACTATAGTGTATGATAATGACAAAACTATAATCTACATGAATCTGTCTTTATATTCATCATATAGATTCCCTACACATCATTATCAAAAGCCTTTTAAGTTTAATCTCAAAGATAAATAGAGATGATACATTTCACTCATTTCTCATATCATAGCTTAAATTACCTATAGATGGATATAGGGAAACTTATCTTAGTCTTCTTTTTCAGTACTCTTTGCTTCTATCTCCTATGGACACTCTTAAAATTCGTTTATTCAGTATGGTGGATGCCACTTCAAACACAAAATAAAATGAACTCTCAGGGCATTAAAGGCCCTTCTTATAGTTTTCCTCATGGAAATACCAAAGATATATCA…	ATGGATATAGGGAAACTTATCTTAGTCTTCTTTTTCAGTACTCTTTGCTTCTATCTCCTATGGACACTCTTAAAATTCGTTTATTCAGTATGGTGGATGCCACTTCAAACACAAAATAAAATGAACTCTCAGGGCATTAAAGGCCCTTCTTATAGTTTTCCTCATGGAAATACCAAAGATATATCACTGATGAGAAGTCAAACTATGGATAAACCTATGATTGATATTTCTCATGACATTTTTTCAAGGATTCAACCTCATGTTCACACATGGACAAGGATGTACGGGAGGAATTTCCTCACTTGGCATGGCTCGAAACCATACTTATTTGTCACTGAACCAGAGCTGATCAAAGAAGTATTGTCCAACAAAGAAGACATTTACCCGAAAATGGACATG…	MLSSIYVVVAFFSFLISLLFYFIHFRWTPEKLHRKLPPGPRGIPIIGNLHILGTLPHRTLYNLSKTYGPIMFLKLGNIPTVIISSPETAELVLRTHDAAFASRPKLKAIHYMSDGTKGLAFAAYGPQWRNNRKFCTQELLTAEKIGYSAGMRKEEIGVLVDEVKGFGGELVNLGKKIGDLIGNMTYRMLFGDGNSERFDLENIVKEMVRLAGIFNVADYVPFLEPFDIQGLNKQLKEAGKRVQEVFDTIINEHEQDARNYTHKSKNKDLVDIMLSYQDNPNSSYSIDRATMKAILSDMIVGAIDTSHTWIEWVFAEIIKHPTVMNKLQDELTSIVGLDRMVEEDDLLKLEYLELVLKETFRLHPVAPLLVPRESIEDVVISECYIPKGSRVMINCWALG…
15	Solyc10g087030.1.1	CYP71D219	71	1536	511	TATTTGGTAAACCTAACTCTTTATTAAAAGATAATAAACCTGAACTATAGTGTATGATAATGACAAAACTATAATCTACATGAATCTGTCTTTATATTCATCATATAGATTCCCTACACATCATTATCAAAAGCCTTTTAAGTTTAATCTCAAAGATAAATAGAGATGATACATTTCACTCATTTCTCATATCATAGCTTAAATTACCTATAGATGGATATAGGGAAACTTATCTTAGTCTTCTTTTTCAGTACTCTTTGCTTCTATCTCCTATGGACACTCTTAAAATTCGTTTATTCAGTATGGTGGATGCCACTTCAAACACAAAATAAAATGAACTCTCAGGGCATTAAAGGCCCTTCTTATAGTTTTCCTCATGGAAATACCAAAGATATATCA…	TATTTGGTAAACCTAACTCTTTATTAAAAGATAATAAACCTGAACTATAGTGTATGATAATGACAAAACTATAATCTACATGAATCTGTCTTTATATTCATCATATAGATTCCCTACACATCATTATCAAAAGCCTTTTAAGTTTAATCTCAAAGATAAATAGAGATGATACATTTCACTCATTTCTCATATCATAGCTTAAATTACCTATAGATGGATATAGGGAAACTTATCTTAGTCTTCTTTTTCAGTACTCTTTGCTTCTATCTCCTATGGACACTCTTAAAATTCGTTTATTCAGTATGGTGGATGCCACTTCAAACACAAAATAAAATGAACTCTCAGGGCATTAAAGGCCCTTCTTATAGTTTTCCTCATGGAAATACCAAAGATATATCA…	ATGGATATAGGGAAACTTATCTTAGTCTTCTTTTTCAGTACTCTTTGCTTCTATCTCCTATGGACACTCTTAAAATTCGTTTATTCAGTATGGTGGATGCCACTTCAAACACAAAATAAAATGAACTCTCAGGGCATTAAAGGCCCTTCTTATAGTTTTCCTCATGGAAATACCAAAGATATATCACTGATGAGAAGTCAAACTATGGATAAACCTATGATTGATATTTCTCATGACATTTTTTCAAGGATTCAACCTCATGTTCACACATGGACAAGGATGTACGGGAGGAATTTCCTCACTTGGCATGGCTCGAAACCATACTTATTTGTCACTGAACCAGAGCTGATCAAAGAAGTATTGTCCAACAAAGAAGACATTTACCCGAAAATGGACATG…	MLSSIYVVVAFFSFLISLLFYFIHFRWTPEKLHRKLPPGPRGIPIIGNLHILGTLPHRTLYNLSKTYGPIMFLKLGNIPTVIISSPETAELVLRTHDAAFASRPKLKAIHYMSDGTKGLAFAAYGPQWRNNRKFCTQELLTAEKIGYSAGMRKEEIGVLVDEVKGFGGELVNLGKKIGDLIGNMTYRMLFGDGNSERFDLENIVKEMVRLAGIFNVADYVPFLEPFDIQGLNKQLKEAGKRVQEVFDTIINEHEQDARNYTHKSKNKDLVDIMLSYQDNPNSSYSIDRATMKAILSDMIVGAIDTSHTWIEWVFAEIIKHPTVMNKLQDELTSIVGLDRMVEEDDLLKLEYLELVLKETFRLHPVAPLLVPRESIEDVVISECYIPKGSRVMINCWALG…
16	Solyc10g084590.2.1	CYP71D220	71	1530	509	TATTTGGTAAACCTAACTCTTTATTAAAAGATAATAAACCTGAACTATAGTGTATGATAATGACAAAACTATAATCTACATGAATCTGTCTTTATATTCATCATATAGATTCCCTACACATCATTATCAAAAGCCTTTTAAGTTTAATCTCAAAGATAAATAGAGATGATACATTTCACTCATTTCTCATATCATAGCTTAAATTACCTATAGATGGATATAGGGAAACTTATCTTAGTCTTCTTTTTCAGTACTCTTTGCTTCTATCTCCTATGGACACTCTTAAAATTCGTTTATTCAGTATGGTGGATGCCACTTCAAACACAAAATAAAATGAACTCTCAGGGCATTAAAGGCCCTTCTTATAGTTTTCCTCATGGAAATACCAAAGATATATCA…	TATTTGGTAAACCTAACTCTTTATTAAAAGATAATAAACCTGAACTATAGTGTATGATAATGACAAAACTATAATCTACATGAATCTGTCTTTATATTCATCATATAGATTCCCTACACATCATTATCAAAAGCCTTTTAAGTTTAATCTCAAAGATAAATAGAGATGATACATTTCACTCATTTCTCATATCATAGCTTAAATTACCTATAGATGGATATAGGGAAACTTATCTTAGTCTTCTTTTTCAGTACTCTTTGCTTCTATCTCCTATGGACACTCTTAAAATTCGTTTATTCAGTATGGTGGATGCCACTTCAAACACAAAATAAAATGAACTCTCAGGGCATTAAAGGCCCTTCTTATAGTTTTCCTCATGGAAATACCAAAGATATATCA…	ATGGATATAGGGAAACTTATCTTAGTCTTCTTTTTCAGTACTCTTTGCTTCTATCTCCTATGGACACTCTTAAAATTCGTTTATTCAGTATGGTGGATGCCACTTCAAACACAAAATAAAATGAACTCTCAGGGCATTAAAGGCCCTTCTTATAGTTTTCCTCATGGAAATACCAAAGATATATCACTGATGAGAAGTCAAACTATGGATAAACCTATGATTGATATTTCTCATGACATTTTTTCAAGGATTCAACCTCATGTTCACACATGGACAAGGATGTACGGGAGGAATTTCCTCACTTGGCATGGCTCGAAACCATACTTATTTGTCACTGAACCAGAGCTGATCAAAGAAGTATTGTCCAACAAAGAAGACATTTACCCGAAAATGGACATG…	MLSSIYVVVAFFSFLISLLFYFIHFRWTPEKLHRKLPPGPRGIPIIGNLHILGTLPHRTLYNLSKTYGPIMFLKLGNIPTVIISSPETAELVLRTHDAAFASRPKLKAIHYMSDGTKGLAFAAYGPQWRNNRKFCTQELLTAEKIGYSAGMRKEEIGVLVDEVKGFGGELVNLGKKIGDLIGNMTYRMLFGDGNSERFDLENIVKEMVRLAGIFNVADYVPFLEPFDIQGLNKQLKEAGKRVQEVFDTIINEHEQDARNYTHKSKNKDLVDIMLSYQDNPNSSYSIDRATMKAILSDMIVGAIDTSHTWIEWVFAEIIKHPTVMNKLQDELTSIVGLDRMVEEDDLLKLEYLELVLKETFRLHPVAPLLVPRESIEDVVISECYIPKGSRVMINCWALG…
17	Solyc11g007980.1.1	CYP71D221	71	1527	508	TATTTGGTAAACCTAACTCTTTATTAAAAGATAATAAACCTGAACTATAGTGTATGATAATGACAAAACTATAATCTACATGAATCTGTCTTTATATTCATCATATAGATTCCCTACACATCATTATCAAAAGCCTTTTAAGTTTAATCTCAAAGATAAATAGAGATGATACATTTCACTCATTTCTCATATCATAGCTTAAATTACCTATAGATGGATATAGGGAAACTTATCTTAGTCTTCTTTTTCAGTACTCTTTGCTTCTATCTCCTATGGACACTCTTAAAATTCGTTTATTCAGTATGGTGGATGCCACTTCAAACACAAAATAAAATGAACTCTCAGGGCATTAAAGGCCCTTCTTATAGTTTTCCTCATGGAAATACCAAAGATATATCA…	TATTTGGTAAACCTAACTCTTTATTAAAAGATAATAAACCTGAACTATAGTGTATGATAATGACAAAACTATAATCTACATGAATCTGTCTTTATATTCATCATATAGATTCCCTACACATCATTATCAAAAGCCTTTTAAGTTTAATCTCAAAGATAAATAGAGATGATACATTTCACTCATTTCTCATATCATAGCTTAAATTACCTATAGATGGATATAGGGAAACTTATCTTAGTCTTCTTTTTCAGTACTCTTTGCTTCTATCTCCTATGGACACTCTTAAAATTCGTTTATTCAGTATGGTGGATGCCACTTCAAACACAAAATAAAATGAACTCTCAGGGCATTAAAGGCCCTTCTTATAGTTTTCCTCATGGAAATACCAAAGATATATCA…	ATGGATATAGGGAAACTTATCTTAGTCTTCTTTTTCAGTACTCTTTGCTTCTATCTCCTATGGACACTCTTAAAATTCGTTTATTCAGTATGGTGGATGCCACTTCAAACACAAAATAAAATGAACTCTCAGGGCATTAAAGGCCCTTCTTATAGTTTTCCTCATGGAAATACCAAAGATATATCACTGATGAGAAGTCAAACTATGGATAAACCTATGATTGATATTTCTCATGACATTTTTTCAAGGATTCAACCTCATGTTCACACATGGACAAGGATGTACGGGAGGAATTTCCTCACTTGGCATGGCTCGAAACCATACTTATTTGTCACTGAACCAGAGCTGATCAAAGAAGTATTGTCCAACAAAGAAGACATTTACCCGAAAATGGACATG…	MLSSIYVVVAFFSFLISLLFYFIHFRWTPEKLHRKLPPGPRGIPIIGNLHILGTLPHRTLYNLSKTYGPIMFLKLGNIPTVIISSPETAELVLRTHDAAFASRPKLKAIHYMSDGTKGLAFAAYGPQWRNNRKFCTQELLTAEKIGYSAGMRKEEIGVLVDEVKGFGGELVNLGKKIGDLIGNMTYRMLFGDGNSERFDLENIVKEMVRLAGIFNVADYVPFLEPFDIQGLNKQLKEAGKRVQEVFDTIINEHEQDARNYTHKSKNKDLVDIMLSYQDNPNSSYSIDRATMKAILSDMIVGAIDTSHTWIEWVFAEIIKHPTVMNKLQDELTSIVGLDRMVEEDDLLKLEYLELVLKETFRLHPVAPLLVPRESIEDVVISECYIPKGSRVMINCWALG…
18	Solyc06g076160.2.1	CYP71AH9	71	1515	504	GTCAACTCAACAAGCAAAAAGGGACAGCTGATACTCTAGATCTTCTACTGTGGTAATGGAGATTCAACACTCCAATTTTGCTATGCTTATTGCCTTCCTTCTCTTTGTAGCCATAGCTCTGAAGCTATGGAAAAAATCCAAAATTCAGTATAAACTCCCTCCAGGTCCTAGAAAACTACCATTTATTGGGAATTTGCATCAATTATCTAGCTCATTGCCTCACCATACTTTTAAGAATTTGTCAAACAAATATGGTCCCATGATGCACCTACAACTTGGTGAAGTTTCAGCTGTTATAGTATCATCACCACAAGTGGCAAAAGAGGTACTGAAGACTCATGACTTAATCTTTGCTAATAGGCCACAACTTCTTTCTGTACAGATTCTAAGCAACAACAG…	GTCAACTCAACAAGCAAAAAGGGACAGCTGATACTCTAGATCTTCTACTGTGGTAATGGAGATTCAACACTCCAATTTTGCTATGCTTATTGCCTTCCTTCTCTTTGTAGCCATAGCTCTGAAGCTATGGAAAAAATCCAAAATTCAGTATAAACTCCCTCCAGGTCCTAGAAAACTACCATTTATTGGGAATTTGCATCAATTATCTAGCTCATTGCCTCACCATACTTTTAAGAATTTGTCAAACAAATATGGTCCCATGATGCACCTACAACTTGGTGAAGTTTCAGCTGTTATAGTATCATCACCACAAGTGGCAAAAGAGGTACTGAAGACTCATGACTTAATCTTTGCTAATAGGCCACAACTTCTTTCTGTACAGATTCTAAGCAACAACAG…	ATGGAGATTCAACACTCCAATTTTGCTATGCTTATTGCCTTCCTTCTCTTTGTAGCCATAGCTCTGAAGCTATGGAAAAAATCCAAAATTCAGTATAAACTCCCTCCAGGTCCTAGAAAACTACCATTTATTGGGAATTTGCATCAATTATCTAGCTCATTGCCTCACCATACTTTTAAGAATTTGTCAAACAAATATGGTCCCATGATGCACCTACAACTTGGTGAAGTTTCAGCTGTTATAGTATCATCACCACAAGTGGCAAAAGAGGTACTGAAGACTCATGACTTAATCTTTGCTAATAGGCCACAACTTCTTTCTGTACAGATTCTAAGCAACAACAGTCCTACCCTTTCATTCTCTCCTTATGGGGCTAATTGGAGACAGCTTAGAAAAGTA…	MEIQHSNFAMLIAFLLFVAIALKLWKKSKIQYKLPPGPRKLPFIGNLHQLSSSLPHHTFKNLSNKYGPMMHLQLGEVSAVIVSSPQVAKEVLKTHDLIFANRPQLLSVQILSNNSPTLSFSPYGANWRQLRKVCVLELLSAKRVQSFESIREEEVDNLIEAISLIQPQVPIDISEMIFSMTNNITARAAFGKKCKHKDEFIKAMKTITELSGGFDIPDLFPSLKIFHSLSGVKPALEKVHQKVDKIFEDIIQEHKENKRDMSSNMLYKEDLVDVLLRVQESGDLEIPISRNTLKSVILEMFIGGTDTSSTVLEWAISEMMKNPQVMEKAQAEVREVFKGKSKITESEIQKLDYIKMVIKETLRMHPPLPLLLPREAIEKCEIGGYDIPAKTKVIINAWA…
19	Solyc09g092560.2.1	CYP71AT13	71	1359	452	TATTTGGTAAACCTAACTCTTTATTAAAAGATAATAAACCTGAACTATAGTGTATGATAATGACAAAACTATAATCTACATGAATCTGTCTTTATATTCATCATATAGATTCCCTACACATCATTATCAAAAGCCTTTTAAGTTTAATCTCAAAGATAAATAGAGATGATACATTTCACTCATTTCTCATATCATAGCTTAAATTACCTATAGATGGATATAGGGAAACTTATCTTAGTCTTCTTTTTCAGTACTCTTTGCTTCTATCTCCTATGGACACTCTTAAAATTCGTTTATTCAGTATGGTGGATGCCACTTCAAACACAAAATAAAATGAACTCTCAGGGCATTAAAGGCCCTTCTTATAGTTTTCCTCATGGAAATACCAAAGATATATCA…	TATTTGGTAAACCTAACTCTTTATTAAAAGATAATAAACCTGAACTATAGTGTATGATAATGACAAAACTATAATCTACATGAATCTGTCTTTATATTCATCATATAGATTCCCTACACATCATTATCAAAAGCCTTTTAAGTTTAATCTCAAAGATAAATAGAGATGATACATTTCACTCATTTCTCATATCATAGCTTAAATTACCTATAGATGGATATAGGGAAACTTATCTTAGTCTTCTTTTTCAGTACTCTTTGCTTCTATCTCCTATGGACACTCTTAAAATTCGTTTATTCAGTATGGTGGATGCCACTTCAAACACAAAATAAAATGAACTCTCAGGGCATTAAAGGCCCTTCTTATAGTTTTCCTCATGGAAATACCAAAGATATATCA…	ATGGAGATTGTTGCTTACTTCTTAGTCTTATTTTTATTAGCAATTACTTTTGTAATATATGCATGGAGATTGTTGGACTGGGCATGGTTTAGGCCAAGGAAACTAGACAAATGCCTTAGACAACAAGGTCTTAAAGGGAACTCTTACAAATTGATTTTTGGAGACATCAAAGAATTGTCGAAAAGCATTGAAGATGCTGAGTCCAAACCATTGGATGTCTCTGATGATGACTTAACACCAAGAATTCTTCCTTATTTCGTTCAAACAATCAAAAAATACGGTAAAAACTGTTTTATATGGATTGGGACAAAGCCTTTGGTGATTGTAGGGGACCCTGAGGTAATAAGGGATGTGTTTAACAAACATGCTCTCTATCAAAAGCCAAAATCAACTCCCCTG…	MLSSIYVVVAFFSFLISLLFYFIHFRWTPEKLHRKLPPGPRGIPIIGNLHILGTLPHRTLYNLSKTYGPIMFLKLGNIPTVIISSPETAELVLRTHDAAFASRPKLKAIHYMSDGTKGLAFAAYGPQWRNNRKFCTQELLTAEKIGYSAGMRKEEIGVLVDEVKGFGGELVNLGKKIGDLIGNMTYRMLFGDGNSERFDLENIVKEMVRLAGIFNVADYVPFLEPFDIQGLNKQLKEAGKRVQEVFDTIINEHEQDARNYTHKSKNKDLVDIMLSYQDNPNSSYSIDRATMKAILSDMIVGAIDTSHTWIEWVFAEIIKHPTVMNKLQDELTSIVGLDRMVEEDDLLKLEYLELVLKETFRLHPVAPLLVPRESIEDVVISECYIPKGSRVMINCWALG…
20	Solyc09g092580.2.1	CYP71AT15	71	1509	502	TATTTGGTAAACCTAACTCTTTATTAAAAGATAATAAACCTGAACTATAGTGTATGATAATGACAAAACTATAATCTACATGAATCTGTCTTTATATTCATCATATAGATTCCCTACACATCATTATCAAAAGCCTTTTAAGTTTAATCTCAAAGATAAATAGAGATGATACATTTCACTCATTTCTCATATCATAGCTTAAATTACCTATAGATGGATATAGGGAAACTTATCTTAGTCTTCTTTTTCAGTACTCTTTGCTTCTATCTCCTATGGACACTCTTAAAATTCGTTTATTCAGTATGGTGGATGCCACTTCAAACACAAAATAAAATGAACTCTCAGGGCATTAAAGGCCCTTCTTATAGTTTTCCTCATGGAAATACCAAAGATATATCA…	TATTTGGTAAACCTAACTCTTTATTAAAAGATAATAAACCTGAACTATAGTGTATGATAATGACAAAACTATAATCTACATGAATCTGTCTTTATATTCATCATATAGATTCCCTACACATCATTATCAAAAGCCTTTTAAGTTTAATCTCAAAGATAAATAGAGATGATACATTTCACTCATTTCTCATATCATAGCTTAAATTACCTATAGATGGATATAGGGAAACTTATCTTAGTCTTCTTTTTCAGTACTCTTTGCTTCTATCTCCTATGGACACTCTTAAAATTCGTTTATTCAGTATGGTGGATGCCACTTCAAACACAAAATAAAATGAACTCTCAGGGCATTAAAGGCCCTTCTTATAGTTTTCCTCATGGAAATACCAAAGATATATCA…	ATGGAGATTGTTGCTTACTTCTTAGTCTTATTTTTATTAGCAATTACTTTTGTAATATATGCATGGAGATTGTTGGACTGGGCATGGTTTAGGCCAAGGAAACTAGACAAATGCCTTAGACAACAAGGTCTTAAAGGGAACTCTTACAAATTGATTTTTGGAGACATCAAAGAATTGTCGAAAAGCATTGAAGATGCTGAGTCCAAACCATTGGATGTCTCTGATGATGACTTAACACCAAGAATTCTTCCTTATTTCGTTCAAACAATCAAAAAATACGGTAAAAACTGTTTTATATGGATTGGGACAAAGCCTTTGGTGATTGTAGGGGACCCTGAGGTAATAAGGGATGTGTTTAACAAACATGCTCTCTATCAAAAGCCAAAATCAACTCCCCTG…	MLSSIYVVVAFFSFLISLLFYFIHFRWTPEKLHRKLPPGPRGIPIIGNLHILGTLPHRTLYNLSKTYGPIMFLKLGNIPTVIISSPETAELVLRTHDAAFASRPKLKAIHYMSDGTKGLAFAAYGPQWRNNRKFCTQELLTAEKIGYSAGMRKEEIGVLVDEVKGFGGELVNLGKKIGDLIGNMTYRMLFGDGNSERFDLENIVKEMVRLAGIFNVADYVPFLEPFDIQGLNKQLKEAGKRVQEVFDTIINEHEQDARNYTHKSKNKDLVDIMLSYQDNPNSSYSIDRATMKAILSDMIVGAIDTSHTWIEWVFAEIIKHPTVMNKLQDELTSIVGLDRMVEEDDLLKLEYLELVLKETFRLHPVAPLLVPRESIEDVVISECYIPKGSRVMINCWALG…
21	Solyc09g092590.1.1	CYP71AT16	71	1494	497	TATTTGGTAAACCTAACTCTTTATTAAAAGATAATAAACCTGAACTATAGTGTATGATAATGACAAAACTATAATCTACATGAATCTGTCTTTATATTCATCATATAGATTCCCTACACATCATTATCAAAAGCCTTTTAAGTTTAATCTCAAAGATAAATAGAGATGATACATTTCACTCATTTCTCATATCATAGCTTAAATTACCTATAGATGGATATAGGGAAACTTATCTTAGTCTTCTTTTTCAGTACTCTTTGCTTCTATCTCCTATGGACACTCTTAAAATTCGTTTATTCAGTATGGTGGATGCCACTTCAAACACAAAATAAAATGAACTCTCAGGGCATTAAAGGCCCTTCTTATAGTTTTCCTCATGGAAATACCAAAGATATATCA…	TATTTGGTAAACCTAACTCTTTATTAAAAGATAATAAACCTGAACTATAGTGTATGATAATGACAAAACTATAATCTACATGAATCTGTCTTTATATTCATCATATAGATTCCCTACACATCATTATCAAAAGCCTTTTAAGTTTAATCTCAAAGATAAATAGAGATGATACATTTCACTCATTTCTCATATCATAGCTTAAATTACCTATAGATGGATATAGGGAAACTTATCTTAGTCTTCTTTTTCAGTACTCTTTGCTTCTATCTCCTATGGACACTCTTAAAATTCGTTTATTCAGTATGGTGGATGCCACTTCAAACACAAAATAAAATGAACTCTCAGGGCATTAAAGGCCCTTCTTATAGTTTTCCTCATGGAAATACCAAAGATATATCA…	ATGGAGATTGTTGCTTACTTCTTAGTCTTATTTTTATTAGCAATTACTTTTGTAATATATGCATGGAGATTGTTGGACTGGGCATGGTTTAGGCCAAGGAAACTAGACAAATGCCTTAGACAACAAGGTCTTAAAGGGAACTCTTACAAATTGATTTTTGGAGACATCAAAGAATTGTCGAAAAGCATTGAAGATGCTGAGTCCAAACCATTGGATGTCTCTGATGATGACTTAACACCAAGAATTCTTCCTTATTTCGTTCAAACAATCAAAAAATACGGTAAAAACTGTTTTATATGGATTGGGACAAAGCCTTTGGTGATTGTAGGGGACCCTGAGGTAATAAGGGATGTGTTTAACAAACATGCTCTCTATCAAAAGCCAAAATCAACTCCCCTG…	MLSSIYVVVAFFSFLISLLFYFIHFRWTPEKLHRKLPPGPRGIPIIGNLHILGTLPHRTLYNLSKTYGPIMFLKLGNIPTVIISSPETAELVLRTHDAAFASRPKLKAIHYMSDGTKGLAFAAYGPQWRNNRKFCTQELLTAEKIGYSAGMRKEEIGVLVDEVKGFGGELVNLGKKIGDLIGNMTYRMLFGDGNSERFDLENIVKEMVRLAGIFNVADYVPFLEPFDIQGLNKQLKEAGKRVQEVFDTIINEHEQDARNYTHKSKNKDLVDIMLSYQDNPNSSYSIDRATMKAILSDMIVGAIDTSHTWIEWVFAEIIKHPTVMNKLQDELTSIVGLDRMVEEDDLLKLEYLELVLKETFRLHPVAPLLVPRESIEDVVISECYIPKGSRVMINCWALG…
22	Solyc09g092600.2.1	CYP71AT17	71	1488	495	TATTTGGTAAACCTAACTCTTTATTAAAAGATAATAAACCTGAACTATAGTGTATGATAATGACAAAACTATAATCTACATGAATCTGTCTTTATATTCATCATATAGATTCCCTACACATCATTATCAAAAGCCTTTTAAGTTTAATCTCAAAGATAAATAGAGATGATACATTTCACTCATTTCTCATATCATAGCTTAAATTACCTATAGATGGATATAGGGAAACTTATCTTAGTCTTCTTTTTCAGTACTCTTTGCTTCTATCTCCTATGGACACTCTTAAAATTCGTTTATTCAGTATGGTGGATGCCACTTCAAACACAAAATAAAATGAACTCTCAGGGCATTAAAGGCCCTTCTTATAGTTTTCCTCATGGAAATACCAAAGATATATCA…	TATTTGGTAAACCTAACTCTTTATTAAAAGATAATAAACCTGAACTATAGTGTATGATAATGACAAAACTATAATCTACATGAATCTGTCTTTATATTCATCATATAGATTCCCTACACATCATTATCAAAAGCCTTTTAAGTTTAATCTCAAAGATAAATAGAGATGATACATTTCACTCATTTCTCATATCATAGCTTAAATTACCTATAGATGGATATAGGGAAACTTATCTTAGTCTTCTTTTTCAGTACTCTTTGCTTCTATCTCCTATGGACACTCTTAAAATTCGTTTATTCAGTATGGTGGATGCCACTTCAAACACAAAATAAAATGAACTCTCAGGGCATTAAAGGCCCTTCTTATAGTTTTCCTCATGGAAATACCAAAGATATATCA…	ATGGAGATTGTTGCTTACTTCTTAGTCTTATTTTTATTAGCAATTACTTTTGTAATATATGCATGGAGATTGTTGGACTGGGCATGGTTTAGGCCAAGGAAACTAGACAAATGCCTTAGACAACAAGGTCTTAAAGGGAACTCTTACAAATTGATTTTTGGAGACATCAAAGAATTGTCGAAAAGCATTGAAGATGCTGAGTCCAAACCATTGGATGTCTCTGATGATGACTTAACACCAAGAATTCTTCCTTATTTCGTTCAAACAATCAAAAAATACGGTAAAAACTGTTTTATATGGATTGGGACAAAGCCTTTGGTGATTGTAGGGGACCCTGAGGTAATAAGGGATGTGTTTAACAAACATGCTCTCTATCAAAAGCCAAAATCAACTCCCCTG…	MLSSIYVVVAFFSFLISLLFYFIHFRWTPEKLHRKLPPGPRGIPIIGNLHILGTLPHRTLYNLSKTYGPIMFLKLGNIPTVIISSPETAELVLRTHDAAFASRPKLKAIHYMSDGTKGLAFAAYGPQWRNNRKFCTQELLTAEKIGYSAGMRKEEIGVLVDEVKGFGGELVNLGKKIGDLIGNMTYRMLFGDGNSERFDLENIVKEMVRLAGIFNVADYVPFLEPFDIQGLNKQLKEAGKRVQEVFDTIINEHEQDARNYTHKSKNKDLVDIMLSYQDNPNSSYSIDRATMKAILSDMIVGAIDTSHTWIEWVFAEIIKHPTVMNKLQDELTSIVGLDRMVEEDDLLKLEYLELVLKETFRLHPVAPLLVPRESIEDVVISECYIPKGSRVMINCWALG…
23	Solyc09g092620.2.1	CYP71AT19	71	1491	496	TATTTGGTAAACCTAACTCTTTATTAAAAGATAATAAACCTGAACTATAGTGTATGATAATGACAAAACTATAATCTACATGAATCTGTCTTTATATTCATCATATAGATTCCCTACACATCATTATCAAAAGCCTTTTAAGTTTAATCTCAAAGATAAATAGAGATGATACATTTCACTCATTTCTCATATCATAGCTTAAATTACCTATAGATGGATATAGGGAAACTTATCTTAGTCTTCTTTTTCAGTACTCTTTGCTTCTATCTCCTATGGACACTCTTAAAATTCGTTTATTCAGTATGGTGGATGCCACTTCAAACACAAAATAAAATGAACTCTCAGGGCATTAAAGGCCCTTCTTATAGTTTTCCTCATGGAAATACCAAAGATATATCA…	TATTTGGTAAACCTAACTCTTTATTAAAAGATAATAAACCTGAACTATAGTGTATGATAATGACAAAACTATAATCTACATGAATCTGTCTTTATATTCATCATATAGATTCCCTACACATCATTATCAAAAGCCTTTTAAGTTTAATCTCAAAGATAAATAGAGATGATACATTTCACTCATTTCTCATATCATAGCTTAAATTACCTATAGATGGATATAGGGAAACTTATCTTAGTCTTCTTTTTCAGTACTCTTTGCTTCTATCTCCTATGGACACTCTTAAAATTCGTTTATTCAGTATGGTGGATGCCACTTCAAACACAAAATAAAATGAACTCTCAGGGCATTAAAGGCCCTTCTTATAGTTTTCCTCATGGAAATACCAAAGATATATCA…	ATGGAGATTGTTGCTTACTTCTTAGTCTTATTTTTATTAGCAATTACTTTTGTAATATATGCATGGAGATTGTTGGACTGGGCATGGTTTAGGCCAAGGAAACTAGACAAATGCCTTAGACAACAAGGTCTTAAAGGGAACTCTTACAAATTGATTTTTGGAGACATCAAAGAATTGTCGAAAAGCATTGAAGATGCTGAGTCCAAACCATTGGATGTCTCTGATGATGACTTAACACCAAGAATTCTTCCTTATTTCGTTCAAACAATCAAAAAATACGGTAAAAACTGTTTTATATGGATTGGGACAAAGCCTTTGGTGATTGTAGGGGACCCTGAGGTAATAAGGGATGTGTTTAACAAACATGCTCTCTATCAAAAGCCAAAATCAACTCCCCTG…	MLSSIYVVVAFFSFLISLLFYFIHFRWTPEKLHRKLPPGPRGIPIIGNLHILGTLPHRTLYNLSKTYGPIMFLKLGNIPTVIISSPETAELVLRTHDAAFASRPKLKAIHYMSDGTKGLAFAAYGPQWRNNRKFCTQELLTAEKIGYSAGMRKEEIGVLVDEVKGFGGELVNLGKKIGDLIGNMTYRMLFGDGNSERFDLENIVKEMVRLAGIFNVADYVPFLEPFDIQGLNKQLKEAGKRVQEVFDTIINEHEQDARNYTHKSKNKDLVDIMLSYQDNPNSSYSIDRATMKAILSDMIVGAIDTSHTWIEWVFAEIIKHPTVMNKLQDELTSIVGLDRMVEEDDLLKLEYLELVLKETFRLHPVAPLLVPRESIEDVVISECYIPKGSRVMINCWALG…
24	Solyc09g092640.2.1	CYP71AT21	71	1476	491	TATTTGGTAAACCTAACTCTTTATTAAAAGATAATAAACCTGAACTATAGTGTATGATAATGACAAAACTATAATCTACATGAATCTGTCTTTATATTCATCATATAGATTCCCTACACATCATTATCAAAAGCCTTTTAAGTTTAATCTCAAAGATAAATAGAGATGATACATTTCACTCATTTCTCATATCATAGCTTAAATTACCTATAGATGGATATAGGGAAACTTATCTTAGTCTTCTTTTTCAGTACTCTTTGCTTCTATCTCCTATGGACACTCTTAAAATTCGTTTATTCAGTATGGTGGATGCCACTTCAAACACAAAATAAAATGAACTCTCAGGGCATTAAAGGCCCTTCTTATAGTTTTCCTCATGGAAATACCAAAGATATATCA…	TATTTGGTAAACCTAACTCTTTATTAAAAGATAATAAACCTGAACTATAGTGTATGATAATGACAAAACTATAATCTACATGAATCTGTCTTTATATTCATCATATAGATTCCCTACACATCATTATCAAAAGCCTTTTAAGTTTAATCTCAAAGATAAATAGAGATGATACATTTCACTCATTTCTCATATCATAGCTTAAATTACCTATAGATGGATATAGGGAAACTTATCTTAGTCTTCTTTTTCAGTACTCTTTGCTTCTATCTCCTATGGACACTCTTAAAATTCGTTTATTCAGTATGGTGGATGCCACTTCAAACACAAAATAAAATGAACTCTCAGGGCATTAAAGGCCCTTCTTATAGTTTTCCTCATGGAAATACCAAAGATATATCA…	ATGGAGATTGTTGCTTACTTCTTAGTCTTATTTTTATTAGCAATTACTTTTGTAATATATGCATGGAGATTGTTGGACTGGGCATGGTTTAGGCCAAGGAAACTAGACAAATGCCTTAGACAACAAGGTCTTAAAGGGAACTCTTACAAATTGATTTTTGGAGACATCAAAGAATTGTCGAAAAGCATTGAAGATGCTGAGTCCAAACCATTGGATGTCTCTGATGATGACTTAACACCAAGAATTCTTCCTTATTTCGTTCAAACAATCAAAAAATACGGTAAAAACTGTTTTATATGGATTGGGACAAAGCCTTTGGTGATTGTAGGGGACCCTGAGGTAATAAGGGATGTGTTTAACAAACATGCTCTCTATCAAAAGCCAAAATCAACTCCCCTG…	MLSSIYVVVAFFSFLISLLFYFIHFRWTPEKLHRKLPPGPRGIPIIGNLHILGTLPHRTLYNLSKTYGPIMFLKLGNIPTVIISSPETAELVLRTHDAAFASRPKLKAIHYMSDGTKGLAFAAYGPQWRNNRKFCTQELLTAEKIGYSAGMRKEEIGVLVDEVKGFGGELVNLGKKIGDLIGNMTYRMLFGDGNSERFDLENIVKEMVRLAGIFNVADYVPFLEPFDIQGLNKQLKEAGKRVQEVFDTIINEHEQDARNYTHKSKNKDLVDIMLSYQDNPNSSYSIDRATMKAILSDMIVGAIDTSHTWIEWVFAEIIKHPTVMNKLQDELTSIVGLDRMVEEDDLLKLEYLELVLKETFRLHPVAPLLVPRESIEDVVISECYIPKGSRVMINCWALG…
25	Solyc09g092670.2.1	CYP71AT23	71	1491	496	TATTTGGTAAACCTAACTCTTTATTAAAAGATAATAAACCTGAACTATAGTGTATGATAATGACAAAACTATAATCTACATGAATCTGTCTTTATATTCATCATATAGATTCCCTACACATCATTATCAAAAGCCTTTTAAGTTTAATCTCAAAGATAAATAGAGATGATACATTTCACTCATTTCTCATATCATAGCTTAAATTACCTATAGATGGATATAGGGAAACTTATCTTAGTCTTCTTTTTCAGTACTCTTTGCTTCTATCTCCTATGGACACTCTTAAAATTCGTTTATTCAGTATGGTGGATGCCACTTCAAACACAAAATAAAATGAACTCTCAGGGCATTAAAGGCCCTTCTTATAGTTTTCCTCATGGAAATACCAAAGATATATCA…	TATTTGGTAAACCTAACTCTTTATTAAAAGATAATAAACCTGAACTATAGTGTATGATAATGACAAAACTATAATCTACATGAATCTGTCTTTATATTCATCATATAGATTCCCTACACATCATTATCAAAAGCCTTTTAAGTTTAATCTCAAAGATAAATAGAGATGATACATTTCACTCATTTCTCATATCATAGCTTAAATTACCTATAGATGGATATAGGGAAACTTATCTTAGTCTTCTTTTTCAGTACTCTTTGCTTCTATCTCCTATGGACACTCTTAAAATTCGTTTATTCAGTATGGTGGATGCCACTTCAAACACAAAATAAAATGAACTCTCAGGGCATTAAAGGCCCTTCTTATAGTTTTCCTCATGGAAATACCAAAGATATATCA…	ATGGAGATTGTTGCTTACTTCTTAGTCTTATTTTTATTAGCAATTACTTTTGTAATATATGCATGGAGATTGTTGGACTGGGCATGGTTTAGGCCAAGGAAACTAGACAAATGCCTTAGACAACAAGGTCTTAAAGGGAACTCTTACAAATTGATTTTTGGAGACATCAAAGAATTGTCGAAAAGCATTGAAGATGCTGAGTCCAAACCATTGGATGTCTCTGATGATGACTTAACACCAAGAATTCTTCCTTATTTCGTTCAAACAATCAAAAAATACGGTAAAAACTGTTTTATATGGATTGGGACAAAGCCTTTGGTGATTGTAGGGGACCCTGAGGTAATAAGGGATGTGTTTAACAAACATGCTCTCTATCAAAAGCCAAAATCAACTCCCCTG…	MLSSIYVVVAFFSFLISLLFYFIHFRWTPEKLHRKLPPGPRGIPIIGNLHILGTLPHRTLYNLSKTYGPIMFLKLGNIPTVIISSPETAELVLRTHDAAFASRPKLKAIHYMSDGTKGLAFAAYGPQWRNNRKFCTQELLTAEKIGYSAGMRKEEIGVLVDEVKGFGGELVNLGKKIGDLIGNMTYRMLFGDGNSERFDLENIVKEMVRLAGIFNVADYVPFLEPFDIQGLNKQLKEAGKRVQEVFDTIINEHEQDARNYTHKSKNKDLVDIMLSYQDNPNSSYSIDRATMKAILSDMIVGAIDTSHTWIEWVFAEIIKHPTVMNKLQDELTSIVGLDRMVEEDDLLKLEYLELVLKETFRLHPVAPLLVPRESIEDVVISECYIPKGSRVMINCWALG…
26	Solyc01g010490.2.1	CYP71AT24	71	1515	504	CCAAAATATGCACTTCTTCAACATTTTTTCTCTTTTCATTTTTGTGTCTTTCCTCTTTTTGTTAATTAAATATTGGAAGAATTCCAATGACCAAATTAGAAAAAAATTGCCTCCTGGTCCATGGAAATTACCCTTACTTGGAAACATATTTCATTTGTTAGGTGGACCTCCACATCGTGTCCTTAGAGATTTAGCTAAAAAATATGGTTCTATTATGCACCTTCAATTAGGTGAAGTCTCTCTAGTTGTTGTTACTTCTCCAGACATGGCCAAACAAGTACTAAAAACTCATGACATCGCTTTTGCATCTAGGCCAATGCTTATAGCCGCCGAGATAGTTTGTTATAATGGGAGCGACATTGTTTTTTCTCCTTATGGTGATTACTGGAGACAAATGCG…	CCAAAATATGCACTTCTTCAACATTTTTTCTCTTTTCATTTTTGTGTCTTTCCTCTTTTTGTTAATTAAATATTGGAAGAATTCCAATGACCAAATTAGAAAAAAATTGCCTCCTGGTCCATGGAAATTACCCTTACTTGGAAACATATTTCATTTGTTAGGTGGACCTCCACATCGTGTCCTTAGAGATTTAGCTAAAAAATATGGTTCTATTATGCACCTTCAATTAGGTGAAGTCTCTCTAGTTGTTGTTACTTCTCCAGACATGGCCAAACAAGTACTAAAAACTCATGACATCGCTTTTGCATCTAGGCCAATGCTTATAGCCGCCGAGATAGTTTGTTATAATGGGAGCGACATTGTTTTTTCTCCTTATGGTGATTACTGGAGACAAATGCG…	ATGCACTTCTTCAACATTTTTTCTCTTTTCATTTTTGTGTCTTTCCTCTTTTTGTTAATTAAATATTGGAAGAATTCCAATGACCAAATTAGAAAAAAATTGCCTCCTGGTCCATGGAAATTACCCTTACTTGGAAACATATTTCATTTGTTAGGTGGACCTCCACATCGTGTCCTTAGAGATTTAGCTAAAAAATATGGTTCTATTATGCACCTTCAATTAGGTGAAGTCTCTCTAGTTGTTGTTACTTCTCCAGACATGGCCAAACAAGTACTAAAAACTCATGACATCGCTTTTGCATCTAGGCCAATGCTTATAGCCGCCGAGATAGTTTGTTATAATGGGAGCGACATTGTTTTTTCTCCTTATGGTGATTACTGGAGACAAATGCGTAAAATT…	MHFFNIFSLFIFVSFLFLLIKYWKNSNDQIRKKLPPGPWKLPLLGNIFHLLGGPPHRVLRDLAKKYGSIMHLQLGEVSLVVVTSPDMAKQVLKTHDIAFASRPMLIAAEIVCYNGSDIVFSPYGDYWRQMRKICIMELLSAKNVKSFSSIRQDEVLRMIEFFRSSSGETVNATRRIFQFASSMTCRSAFGKVFKEQDELIQLVKKVSRLTEGFDVADIFPSLKFLHVLCGMKSKIMDVHHELDAILENIINEHKNNGELGGEGLVSTLLRLMKEGGLQFPITNDNIKAIIFDIFAAGTETSSATIDWIMVEMMRNPNVLSKAQEEVRNAFKGKETFDENDVEELKYLKLVVKESFRLHPPFPLLLPRECREEVEINGYTIPLKTKVMVNAWAIGRDPKY…
27	Solyc11g006590.1.1	CYP71AT27	71	1494	497	TATTTGGTAAACCTAACTCTTTATTAAAAGATAATAAACCTGAACTATAGTGTATGATAATGACAAAACTATAATCTACATGAATCTGTCTTTATATTCATCATATAGATTCCCTACACATCATTATCAAAAGCCTTTTAAGTTTAATCTCAAAGATAAATAGAGATGATACATTTCACTCATTTCTCATATCATAGCTTAAATTACCTATAGATGGATATAGGGAAACTTATCTTAGTCTTCTTTTTCAGTACTCTTTGCTTCTATCTCCTATGGACACTCTTAAAATTCGTTTATTCAGTATGGTGGATGCCACTTCAAACACAAAATAAAATGAACTCTCAGGGCATTAAAGGCCCTTCTTATAGTTTTCCTCATGGAAATACCAAAGATATATCA…	TATTTGGTAAACCTAACTCTTTATTAAAAGATAATAAACCTGAACTATAGTGTATGATAATGACAAAACTATAATCTACATGAATCTGTCTTTATATTCATCATATAGATTCCCTACACATCATTATCAAAAGCCTTTTAAGTTTAATCTCAAAGATAAATAGAGATGATACATTTCACTCATTTCTCATATCATAGCTTAAATTACCTATAGATGGATATAGGGAAACTTATCTTAGTCTTCTTTTTCAGTACTCTTTGCTTCTATCTCCTATGGACACTCTTAAAATTCGTTTATTCAGTATGGTGGATGCCACTTCAAACACAAAATAAAATGAACTCTCAGGGCATTAAAGGCCCTTCTTATAGTTTTCCTCATGGAAATACCAAAGATATATCA…	ATGGATATAGGGAAACTTATCTTAGTCTTCTTTTTCAGTACTCTTTGCTTCTATCTCCTATGGACACTCTTAAAATTCGTTTATTCAGTATGGTGGATGCCACTTCAAACACAAAATAAAATGAACTCTCAGGGCATTAAAGGCCCTTCTTATAGTTTTCCTCATGGAAATACCAAAGATATATCACTGATGAGAAGTCAAACTATGGATAAACCTATGATTGATATTTCTCATGACATTTTTTCAAGGATTCAACCTCATGTTCACACATGGACAAGGATGTACGGGAGGAATTTCCTCACTTGGCATGGCTCGAAACCATACTTATTTGTCACTGAACCAGAGCTGATCAAAGAAGTATTGTCCAACAAAGAAGACATTTACCCGAAAATGGACATG…	MLSSIYVVVAFFSFLISLLFYFIHFRWTPEKLHRKLPPGPRGIPIIGNLHILGTLPHRTLYNLSKTYGPIMFLKLGNIPTVIISSPETAELVLRTHDAAFASRPKLKAIHYMSDGTKGLAFAAYGPQWRNNRKFCTQELLTAEKIGYSAGMRKEEIGVLVDEVKGFGGELVNLGKKIGDLIGNMTYRMLFGDGNSERFDLENIVKEMVRLAGIFNVADYVPFLEPFDIQGLNKQLKEAGKRVQEVFDTIINEHEQDARNYTHKSKNKDLVDIMLSYQDNPNSSYSIDRATMKAILSDMIVGAIDTSHTWIEWVFAEIIKHPTVMNKLQDELTSIVGLDRMVEEDDLLKLEYLELVLKETFRLHPVAPLLVPRESIEDVVISECYIPKGSRVMINCWALG…
28	Solyc03g112030.1.1	CYP71AU2	71	1503	500	GTCAACTCAACAAGCAAAAAGGGACAGCTGATACTCTAGATCTTCTACTGTGGTAATGGAGATTCAACACTCCAATTTTGCTATGCTTATTGCCTTCCTTCTCTTTGTAGCCATAGCTCTGAAGCTATGGAAAAAATCCAAAATTCAGTATAAACTCCCTCCAGGTCCTAGAAAACTACCATTTATTGGGAATTTGCATCAATTATCTAGCTCATTGCCTCACCATACTTTTAAGAATTTGTCAAACAAATATGGTCCCATGATGCACCTACAACTTGGTGAAGTTTCAGCTGTTATAGTATCATCACCACAAGTGGCAAAAGAGGTACTGAAGACTCATGACTTAATCTTTGCTAATAGGCCACAACTTCTTTCTGTACAGATTCTAAGCAACAACAG…	GTCAACTCAACAAGCAAAAAGGGACAGCTGATACTCTAGATCTTCTACTGTGGTAATGGAGATTCAACACTCCAATTTTGCTATGCTTATTGCCTTCCTTCTCTTTGTAGCCATAGCTCTGAAGCTATGGAAAAAATCCAAAATTCAGTATAAACTCCCTCCAGGTCCTAGAAAACTACCATTTATTGGGAATTTGCATCAATTATCTAGCTCATTGCCTCACCATACTTTTAAGAATTTGTCAAACAAATATGGTCCCATGATGCACCTACAACTTGGTGAAGTTTCAGCTGTTATAGTATCATCACCACAAGTGGCAAAAGAGGTACTGAAGACTCATGACTTAATCTTTGCTAATAGGCCACAACTTCTTTCTGTACAGATTCTAAGCAACAACAG…	ATGGAGATTCAACACTCCAATTTTGCTATGCTTATTGCCTTCCTTCTCTTTGTAGCCATAGCTCTGAAGCTATGGAAAAAATCCAAAATTCAGTATAAACTCCCTCCAGGTCCTAGAAAACTACCATTTATTGGGAATTTGCATCAATTATCTAGCTCATTGCCTCACCATACTTTTAAGAATTTGTCAAACAAATATGGTCCCATGATGCACCTACAACTTGGTGAAGTTTCAGCTGTTATAGTATCATCACCACAAGTGGCAAAAGAGGTACTGAAGACTCATGACTTAATCTTTGCTAATAGGCCACAACTTCTTTCTGTACAGATTCTAAGCAACAACAGTCCTACCCTTTCATTCTCTCCTTATGGGGCTAATTGGAGACAGCTTAGAAAAGTA…	MEIQHSNFAMLIAFLLFVAIALKLWKKSKIQYKLPPGPRKLPFIGNLHQLSSSLPHHTFKNLSNKYGPMMHLQLGEVSAVIVSSPQVAKEVLKTHDLIFANRPQLLSVQILSNNSPTLSFSPYGANWRQLRKVCVLELLSAKRVQSFESIREEEVDNLIEAISLIQPQVPIDISEMIFSMTNNITARAAFGKKCKHKDEFIKAMKTITELSGGFDIPDLFPSLKIFHSLSGVKPALEKVHQKVDKIFEDIIQEHKENKRDMSSNMLYKEDLVDVLLRVQESGDLEIPISRNTLKSVILEMFIGGTDTSSTVLEWAISEMMKNPQVMEKAQAEVREVFKGKSKITESEIQKLDYIKMVIKETLRMHPPLPLLLPREAIEKCEIGGYDIPAKTKVIINAWA…
29	Solyc03g112040.1.1	CYP71AU32	71	1503	500	GTCAACTCAACAAGCAAAAAGGGACAGCTGATACTCTAGATCTTCTACTGTGGTAATGGAGATTCAACACTCCAATTTTGCTATGCTTATTGCCTTCCTTCTCTTTGTAGCCATAGCTCTGAAGCTATGGAAAAAATCCAAAATTCAGTATAAACTCCCTCCAGGTCCTAGAAAACTACCATTTATTGGGAATTTGCATCAATTATCTAGCTCATTGCCTCACCATACTTTTAAGAATTTGTCAAACAAATATGGTCCCATGATGCACCTACAACTTGGTGAAGTTTCAGCTGTTATAGTATCATCACCACAAGTGGCAAAAGAGGTACTGAAGACTCATGACTTAATCTTTGCTAATAGGCCACAACTTCTTTCTGTACAGATTCTAAGCAACAACAG…	GTCAACTCAACAAGCAAAAAGGGACAGCTGATACTCTAGATCTTCTACTGTGGTAATGGAGATTCAACACTCCAATTTTGCTATGCTTATTGCCTTCCTTCTCTTTGTAGCCATAGCTCTGAAGCTATGGAAAAAATCCAAAATTCAGTATAAACTCCCTCCAGGTCCTAGAAAACTACCATTTATTGGGAATTTGCATCAATTATCTAGCTCATTGCCTCACCATACTTTTAAGAATTTGTCAAACAAATATGGTCCCATGATGCACCTACAACTTGGTGAAGTTTCAGCTGTTATAGTATCATCACCACAAGTGGCAAAAGAGGTACTGAAGACTCATGACTTAATCTTTGCTAATAGGCCACAACTTCTTTCTGTACAGATTCTAAGCAACAACAG…	ATGGAGATTCAACACTCCAATTTTGCTATGCTTATTGCCTTCCTTCTCTTTGTAGCCATAGCTCTGAAGCTATGGAAAAAATCCAAAATTCAGTATAAACTCCCTCCAGGTCCTAGAAAACTACCATTTATTGGGAATTTGCATCAATTATCTAGCTCATTGCCTCACCATACTTTTAAGAATTTGTCAAACAAATATGGTCCCATGATGCACCTACAACTTGGTGAAGTTTCAGCTGTTATAGTATCATCACCACAAGTGGCAAAAGAGGTACTGAAGACTCATGACTTAATCTTTGCTAATAGGCCACAACTTCTTTCTGTACAGATTCTAAGCAACAACAGTCCTACCCTTTCATTCTCTCCTTATGGGGCTAATTGGAGACAGCTTAGAAAAGTA…	MEIQHSNFAMLIAFLLFVAIALKLWKKSKIQYKLPPGPRKLPFIGNLHQLSSSLPHHTFKNLSNKYGPMMHLQLGEVSAVIVSSPQVAKEVLKTHDLIFANRPQLLSVQILSNNSPTLSFSPYGANWRQLRKVCVLELLSAKRVQSFESIREEEVDNLIEAISLIQPQVPIDISEMIFSMTNNITARAAFGKKCKHKDEFIKAMKTITELSGGFDIPDLFPSLKIFHSLSGVKPALEKVHQKVDKIFEDIIQEHKENKRDMSSNMLYKEDLVDVLLRVQESGDLEIPISRNTLKSVILEMFIGGTDTSSTVLEWAISEMMKNPQVMEKAQAEVREVFKGKSKITESEIQKLDYIKMVIKETLRMHPPLPLLLPREAIEKCEIGGYDIPAKTKVIINAWA…
30	Solyc03g111880.2.1	CYP71AU33	71	1569	522	ATGGAGATTCAATTCACAAACTTTGTTGCATTTTTGCTCTTTCTCTCAACAACATTTCTTCTATTCAAAAAATGGAAGACTCAAAACCTAAATTTGCCTCCTGGTCCATGGAAATTACCATTTATTGGAAGCCTACATCATTTGGCACTGGCAGGTCCACTCCCTCATCATGGTCTAAAAAATCTAGCAAAACGCTATGGGGCGCTCATATACTTACAACTCGGAGAAATTCCTACCGTCATCATTTCTTCGCCACGTATGGCTAAGGAAGTACTAAAAACTCATGACCTAGTTTTTGCAACGAGGCCGAAACTTGTAGTGGCCGACATAGTCCACTATGATAGTAGTGACATAGCATTTTCTCCTTATGGTGAATACTGGAGACAGATTCGTAAAATT…	ATGGAGATTCAATTCACAAACTTTGTTGCATTTTTGCTCTTTCTCTCAACAACATTTCTTCTATTCAAAAAATGGAAGACTCAAAACCTAAATTTGCCTCCTGGTCCATGGAAATTACCATTTATTGGAAGCCTACATCATTTGGCACTGGCAGGTCCACTCCCTCATCATGGTCTAAAAAATCTAGCAAAACGCTATGGGGCGCTCATATACTTACAACTCGGAGAAATTCCTACCGTCATCATTTCTTCGCCACGTATGGCTAAGGAAGTACTAAAAACTCATGACCTAGTTTTTGCAACGAGGCCGAAACTTGTAGTGGCCGACATAGTCCACTATGATAGTAGTGACATAGCATTTTCTCCTTATGGTGAATACTGGAGACAGATTCGTAAAATT…	ATGGAGATTCAATTCACAAACTTTGTTGCATTTTTGCTCTTTCTCTCAACAACATTTCTTCTATTCAAAAAATGGAAGACTCAAAACCTAAATTTGCCTCCTGGTCCATGGAAATTACCATTTATTGGAAGCCTACATCATTTGGCACTGGCAGGTCCACTCCCTCATCATGGTCTAAAAAATCTAGCAAAACGCTATGGGGCGCTCATATACTTACAACTCGGAGAAATTCCTACCGTCATCATTTCTTCGCCACGTATGGCTAAGGAAGTACTAAAAACTCATGACCTAGTTTTTGCAACGAGGCCGAAACTTGTAGTGGCCGACATAGTCCACTATGATAGTAGTGACATAGCATTTTCTCCTTATGGTGAATACTGGAGACAGATTCGTAAAATT…	MEIQFTNFVAFLLFLSTTFLLFKKWKTQNLNLPPGPWKLPFIGSLHHLALAGPLPHHGLKNLAKRYGALIYLQLGEIPTVIISSPRMAKEVLKTHDLVFATRPKLVVADIVHYDSSDIAFSPYGEYWRQIRKICILELLSAKMVKFFSSIRQDELSKMVSSIRTMPNNHPVNLTDKIFWFTSSVTCRSALGKICCDQDKLIIFMREIISLAGGFSVADFFPTWKMLHDVGGSKTRLLKAHRKIDEILENVVNEHKQNRADGKKGNGEFGGEDLIDVLLRVRESGEVQIPITDDNIKSILVDMFSAGSETSSTTIIWALAEMMKKPSVLAKAQAEVRQVLKEKKGFQQIDLDELKYLKLVIKETLRMHPPIPLLVPRECMEDTKIDGYNIPFKTRVIVNA…
31	Solyc03g112010.2.1	CYP71AX3	71	1497	498	GTCAACTCAACAAGCAAAAAGGGACAGCTGATACTCTAGATCTTCTACTGTGGTAATGGAGATTCAACACTCCAATTTTGCTATGCTTATTGCCTTCCTTCTCTTTGTAGCCATAGCTCTGAAGCTATGGAAAAAATCCAAAATTCAGTATAAACTCCCTCCAGGTCCTAGAAAACTACCATTTATTGGGAATTTGCATCAATTATCTAGCTCATTGCCTCACCATACTTTTAAGAATTTGTCAAACAAATATGGTCCCATGATGCACCTACAACTTGGTGAAGTTTCAGCTGTTATAGTATCATCACCACAAGTGGCAAAAGAGGTACTGAAGACTCATGACTTAATCTTTGCTAATAGGCCACAACTTCTTTCTGTACAGATTCTAAGCAACAACAG…	GTCAACTCAACAAGCAAAAAGGGACAGCTGATACTCTAGATCTTCTACTGTGGTAATGGAGATTCAACACTCCAATTTTGCTATGCTTATTGCCTTCCTTCTCTTTGTAGCCATAGCTCTGAAGCTATGGAAAAAATCCAAAATTCAGTATAAACTCCCTCCAGGTCCTAGAAAACTACCATTTATTGGGAATTTGCATCAATTATCTAGCTCATTGCCTCACCATACTTTTAAGAATTTGTCAAACAAATATGGTCCCATGATGCACCTACAACTTGGTGAAGTTTCAGCTGTTATAGTATCATCACCACAAGTGGCAAAAGAGGTACTGAAGACTCATGACTTAATCTTTGCTAATAGGCCACAACTTCTTTCTGTACAGATTCTAAGCAACAACAG…	ATGGAGATTCAACACTCCAATTTTGCTATGCTTATTGCCTTCCTTCTCTTTGTAGCCATAGCTCTGAAGCTATGGAAAAAATCCAAAATTCAGTATAAACTCCCTCCAGGTCCTAGAAAACTACCATTTATTGGGAATTTGCATCAATTATCTAGCTCATTGCCTCACCATACTTTTAAGAATTTGTCAAACAAATATGGTCCCATGATGCACCTACAACTTGGTGAAGTTTCAGCTGTTATAGTATCATCACCACAAGTGGCAAAAGAGGTACTGAAGACTCATGACTTAATCTTTGCTAATAGGCCACAACTTCTTTCTGTACAGATTCTAAGCAACAACAGTCCTACCCTTTCATTCTCTCCTTATGGGGCTAATTGGAGACAGCTTAGAAAAGTA…	MEIQHSNFAMLIAFLLFVAIALKLWKKSKIQYKLPPGPRKLPFIGNLHQLSSSLPHHTFKNLSNKYGPMMHLQLGEVSAVIVSSPQVAKEVLKTHDLIFANRPQLLSVQILSNNSPTLSFSPYGANWRQLRKVCVLELLSAKRVQSFESIREEEVDNLIEAISLIQPQVPIDISEMIFSMTNNITARAAFGKKCKHKDEFIKAMKTITELSGGFDIPDLFPSLKIFHSLSGVKPALEKVHQKVDKIFEDIIQEHKENKRDMSSNMLYKEDLVDVLLRVQESGDLEIPISRNTLKSVILEMFIGGTDTSSTVLEWAISEMMKNPQVMEKAQAEVREVFKGKSKITESEIQKLDYIKMVIKETLRMHPPLPLLLPREAIEKCEIGGYDIPAKTKVIINAWA…
32	Solyc03g111990.2.1	CYP71AX5	71	1518	505	ACTACATAAAAAAAATGGAGTTCCCTTGGTATTCTGTTGTTGTTCCGCTGTTTGTTTTCCTTTTCTTTCTTCATAACTGCTTATTTGCGATTTTTAATAATAACAAAAGATTGCCACCATCTCCAAGAAAGCTCCCAATCATAGGAAATTTGCATCAACTTGGGTTGCATCCTCACCGTTCTCTCCATAAACTATCGGAAAAATATGGTCCAGTCATGCTACTTCACTTGGGCAGTAAGCCAGTTGTTGTTGCTTCCTCTGTCGATGCTGCTCGCGATATCTTGAAAACTCATGATCTCGTATGGTCAACCAGACCAAAATCTAGCATCGGTGATGGACTCTTTTATGGATCCAAAGGTGTGGCCTCTAGTAATTATAGTGAATACTGGAGACAAGTTA…	ACTACATAAAAAAAATGGAGTTCCCTTGGTATTCTGTTGTTGTTCCGCTGTTTGTTTTCCTTTTCTTTCTTCATAACTGCTTATTTGCGATTTTTAATAATAACAAAAGATTGCCACCATCTCCAAGAAAGCTCCCAATCATAGGAAATTTGCATCAACTTGGGTTGCATCCTCACCGTTCTCTCCATAAACTATCGGAAAAATATGGTCCAGTCATGCTACTTCACTTGGGCAGTAAGCCAGTTGTTGTTGCTTCCTCTGTCGATGCTGCTCGCGATATCTTGAAAACTCATGATCTCGTATGGTCAACCAGACCAAAATCTAGCATCGGTGATGGACTCTTTTATGGATCCAAAGGTGTGGCCTCTAGTAATTATAGTGAATACTGGAGACAAGTTA…	ATGGAGATTCAATTCACAAACTTTGTTGCATTTTTGCTCTTTCTCTCAACAACATTTCTTCTATTCAAAAAATGGAAGACTCAAAACCTAAATTTGCCTCCTGGTCCATGGAAATTACCATTTATTGGAAGCCTACATCATTTGGCACTGGCAGGTCCACTCCCTCATCATGGTCTAAAAAATCTAGCAAAACGCTATGGGGCGCTCATATACTTACAACTCGGAGAAATTCCTACCGTCATCATTTCTTCGCCACGTATGGCTAAGGAAGTACTAAAAACTCATGACCTAGTTTTTGCAACGAGGCCGAAACTTGTAGTGGCCGACATAGTCCACTATGATAGTAGTGACATAGCATTTTCTCCTTATGGTGAATACTGGAGACAGATTCGTAAAATT…	MEFPWYSVVVPLFVFLFFLHNCLFAIFNNNKRLPPSPRKLPIIGNLHQLGLHPHRSLHKLSEKYGPVMLLHLGSKPVVVASSVDAARDILKTHDLVWSTRPKSSIGDGLFYGSKGVASSNYSEYWRQVRSVMVLQLLSNKRVQSFRDIREEEVSNMIDEIRKRCTSSSNSVIDMRDVLSCMTSNIISRVTIGRTYNEGETGIAVKGLIEELLALFGTFNIGDYIPWLIWLNKINGLDNREKKVAKDLDAFLDSVIEERLVRNNKEKYRTGEAKDFVDVLLEIQNGKETGFPLQRDSLKAILLDSFIGGVDSMYTTLEWIMIELLRNPRAMEKLQNEVRGLVQGKAEITEDDLGNMQYLKAVIKETLRLNPPFPIPIPRESMEDVKLLNYDIPAKTQVLI…
33	Solyc03g111970.2.1	CYP71AX7	71	1521	506	ATGGAGATTCAATTCACAAACTTTGTTGCATTTTTGCTCTTTCTCTCAACAACATTTCTTCTATTCAAAAAATGGAAGACTCAAAACCTAAATTTGCCTCCTGGTCCATGGAAATTACCATTTATTGGAAGCCTACATCATTTGGCACTGGCAGGTCCACTCCCTCATCATGGTCTAAAAAATCTAGCAAAACGCTATGGGGCGCTCATATACTTACAACTCGGAGAAATTCCTACCGTCATCATTTCTTCGCCACGTATGGCTAAGGAAGTACTAAAAACTCATGACCTAGTTTTTGCAACGAGGCCGAAACTTGTAGTGGCCGACATAGTCCACTATGATAGTAGTGACATAGCATTTTCTCCTTATGGTGAATACTGGAGACAGATTCGTAAAATT…	ATGGAGATTCAATTCACAAACTTTGTTGCATTTTTGCTCTTTCTCTCAACAACATTTCTTCTATTCAAAAAATGGAAGACTCAAAACCTAAATTTGCCTCCTGGTCCATGGAAATTACCATTTATTGGAAGCCTACATCATTTGGCACTGGCAGGTCCACTCCCTCATCATGGTCTAAAAAATCTAGCAAAACGCTATGGGGCGCTCATATACTTACAACTCGGAGAAATTCCTACCGTCATCATTTCTTCGCCACGTATGGCTAAGGAAGTACTAAAAACTCATGACCTAGTTTTTGCAACGAGGCCGAAACTTGTAGTGGCCGACATAGTCCACTATGATAGTAGTGACATAGCATTTTCTCCTTATGGTGAATACTGGAGACAGATTCGTAAAATT…	ATGGAGATTCAATTCACAAACTTTGTTGCATTTTTGCTCTTTCTCTCAACAACATTTCTTCTATTCAAAAAATGGAAGACTCAAAACCTAAATTTGCCTCCTGGTCCATGGAAATTACCATTTATTGGAAGCCTACATCATTTGGCACTGGCAGGTCCACTCCCTCATCATGGTCTAAAAAATCTAGCAAAACGCTATGGGGCGCTCATATACTTACAACTCGGAGAAATTCCTACCGTCATCATTTCTTCGCCACGTATGGCTAAGGAAGTACTAAAAACTCATGACCTAGTTTTTGCAACGAGGCCGAAACTTGTAGTGGCCGACATAGTCCACTATGATAGTAGTGACATAGCATTTTCTCCTTATGGTGAATACTGGAGACAGATTCGTAAAATT…	MEIQFTNFVAFLLFLSTTFLLFKKWKTQNLNLPPGPWKLPFIGSLHHLALAGPLPHHGLKNLAKRYGALIYLQLGEIPTVIISSPRMAKEVLKTHDLVFATRPKLVVADIVHYDSSDIAFSPYGEYWRQIRKICILELLSAKMVKFFSSIRQDELSKMVSSIRTMPNNHPVNLTDKIFWFTSSVTCRSALGKICCDQDKLIIFMREIISLAGGFSVADFFPTWKMLHDVGGSKTRLLKAHRKIDEILENVVNEHKQNRADGKKGNGEFGGEDLIDVLLRVRESGEVQIPITDDNIKSILVDMFSAGSETSSTTIIWALAEMMKKPSVLAKAQAEVRQVLKEKKGFQQIDLDELKYLKLVIKETLRMHPPIPLLVPRECMEDTKIDGYNIPFKTRVIVNA…
34	Solyc03g111950.2.1	CYP71AX9	71	1497	498	ATGGAGATTCAATTCACAAACTTTGTTGCATTTTTGCTCTTTCTCTCAACAACATTTCTTCTATTCAAAAAATGGAAGACTCAAAACCTAAATTTGCCTCCTGGTCCATGGAAATTACCATTTATTGGAAGCCTACATCATTTGGCACTGGCAGGTCCACTCCCTCATCATGGTCTAAAAAATCTAGCAAAACGCTATGGGGCGCTCATATACTTACAACTCGGAGAAATTCCTACCGTCATCATTTCTTCGCCACGTATGGCTAAGGAAGTACTAAAAACTCATGACCTAGTTTTTGCAACGAGGCCGAAACTTGTAGTGGCCGACATAGTCCACTATGATAGTAGTGACATAGCATTTTCTCCTTATGGTGAATACTGGAGACAGATTCGTAAAATT…	ATGGAGATTCAATTCACAAACTTTGTTGCATTTTTGCTCTTTCTCTCAACAACATTTCTTCTATTCAAAAAATGGAAGACTCAAAACCTAAATTTGCCTCCTGGTCCATGGAAATTACCATTTATTGGAAGCCTACATCATTTGGCACTGGCAGGTCCACTCCCTCATCATGGTCTAAAAAATCTAGCAAAACGCTATGGGGCGCTCATATACTTACAACTCGGAGAAATTCCTACCGTCATCATTTCTTCGCCACGTATGGCTAAGGAAGTACTAAAAACTCATGACCTAGTTTTTGCAACGAGGCCGAAACTTGTAGTGGCCGACATAGTCCACTATGATAGTAGTGACATAGCATTTTCTCCTTATGGTGAATACTGGAGACAGATTCGTAAAATT…	ATGGAGATTCAATTCACAAACTTTGTTGCATTTTTGCTCTTTCTCTCAACAACATTTCTTCTATTCAAAAAATGGAAGACTCAAAACCTAAATTTGCCTCCTGGTCCATGGAAATTACCATTTATTGGAAGCCTACATCATTTGGCACTGGCAGGTCCACTCCCTCATCATGGTCTAAAAAATCTAGCAAAACGCTATGGGGCGCTCATATACTTACAACTCGGAGAAATTCCTACCGTCATCATTTCTTCGCCACGTATGGCTAAGGAAGTACTAAAAACTCATGACCTAGTTTTTGCAACGAGGCCGAAACTTGTAGTGGCCGACATAGTCCACTATGATAGTAGTGACATAGCATTTTCTCCTTATGGTGAATACTGGAGACAGATTCGTAAAATT…	MEIQFTNFVAFLLFLSTTFLLFKKWKTQNLNLPPGPWKLPFIGSLHHLALAGPLPHHGLKNLAKRYGALIYLQLGEIPTVIISSPRMAKEVLKTHDLVFATRPKLVVADIVHYDSSDIAFSPYGEYWRQIRKICILELLSAKMVKFFSSIRQDELSKMVSSIRTMPNNHPVNLTDKIFWFTSSVTCRSALGKICCDQDKLIIFMREIISLAGGFSVADFFPTWKMLHDVGGSKTRLLKAHRKIDEILENVVNEHKQNRADGKKGNGEFGGEDLIDVLLRVRESGEVQIPITDDNIKSILVDMFSAGSETSSTTIIWALAEMMKKPSVLAKAQAEVRQVLKEKKGFQQIDLDELKYLKLVIKETLRMHPPIPLLVPRECMEDTKIDGYNIPFKTRVIVNA…
35	Solyc03g111940.2.1	CYP71AX10	71	1506	501	ATGGAGATTCAATTCACAAACTTTGTTGCATTTTTGCTCTTTCTCTCAACAACATTTCTTCTATTCAAAAAATGGAAGACTCAAAACCTAAATTTGCCTCCTGGTCCATGGAAATTACCATTTATTGGAAGCCTACATCATTTGGCACTGGCAGGTCCACTCCCTCATCATGGTCTAAAAAATCTAGCAAAACGCTATGGGGCGCTCATATACTTACAACTCGGAGAAATTCCTACCGTCATCATTTCTTCGCCACGTATGGCTAAGGAAGTACTAAAAACTCATGACCTAGTTTTTGCAACGAGGCCGAAACTTGTAGTGGCCGACATAGTCCACTATGATAGTAGTGACATAGCATTTTCTCCTTATGGTGAATACTGGAGACAGATTCGTAAAATT…	ATGGAGATTCAATTCACAAACTTTGTTGCATTTTTGCTCTTTCTCTCAACAACATTTCTTCTATTCAAAAAATGGAAGACTCAAAACCTAAATTTGCCTCCTGGTCCATGGAAATTACCATTTATTGGAAGCCTACATCATTTGGCACTGGCAGGTCCACTCCCTCATCATGGTCTAAAAAATCTAGCAAAACGCTATGGGGCGCTCATATACTTACAACTCGGAGAAATTCCTACCGTCATCATTTCTTCGCCACGTATGGCTAAGGAAGTACTAAAAACTCATGACCTAGTTTTTGCAACGAGGCCGAAACTTGTAGTGGCCGACATAGTCCACTATGATAGTAGTGACATAGCATTTTCTCCTTATGGTGAATACTGGAGACAGATTCGTAAAATT…	ATGGAGATTCAATTCACAAACTTTGTTGCATTTTTGCTCTTTCTCTCAACAACATTTCTTCTATTCAAAAAATGGAAGACTCAAAACCTAAATTTGCCTCCTGGTCCATGGAAATTACCATTTATTGGAAGCCTACATCATTTGGCACTGGCAGGTCCACTCCCTCATCATGGTCTAAAAAATCTAGCAAAACGCTATGGGGCGCTCATATACTTACAACTCGGAGAAATTCCTACCGTCATCATTTCTTCGCCACGTATGGCTAAGGAAGTACTAAAAACTCATGACCTAGTTTTTGCAACGAGGCCGAAACTTGTAGTGGCCGACATAGTCCACTATGATAGTAGTGACATAGCATTTTCTCCTTATGGTGAATACTGGAGACAGATTCGTAAAATT…	MEIQFTNFVAFLLFLSTTFLLFKKWKTQNLNLPPGPWKLPFIGSLHHLALAGPLPHHGLKNLAKRYGALIYLQLGEIPTVIISSPRMAKEVLKTHDLVFATRPKLVVADIVHYDSSDIAFSPYGEYWRQIRKICILELLSAKMVKFFSSIRQDELSKMVSSIRTMPNNHPVNLTDKIFWFTSSVTCRSALGKICCDQDKLIIFMREIISLAGGFSVADFFPTWKMLHDVGGSKTRLLKAHRKIDEILENVVNEHKQNRADGKKGNGEFGGEDLIDVLLRVRESGEVQIPITDDNIKSILVDMFSAGSETSSTTIIWALAEMMKKPSVLAKAQAEVRQVLKEKKGFQQIDLDELKYLKLVIKETLRMHPPIPLLVPRECMEDTKIDGYNIPFKTRVIVNA…
36	Solyc03g111930.2.1	CYP71AX11	71	1491	496	ATGGAGATTCAATTCACAAACTTTGTTGCATTTTTGCTCTTTCTCTCAACAACATTTCTTCTATTCAAAAAATGGAAGACTCAAAACCTAAATTTGCCTCCTGGTCCATGGAAATTACCATTTATTGGAAGCCTACATCATTTGGCACTGGCAGGTCCACTCCCTCATCATGGTCTAAAAAATCTAGCAAAACGCTATGGGGCGCTCATATACTTACAACTCGGAGAAATTCCTACCGTCATCATTTCTTCGCCACGTATGGCTAAGGAAGTACTAAAAACTCATGACCTAGTTTTTGCAACGAGGCCGAAACTTGTAGTGGCCGACATAGTCCACTATGATAGTAGTGACATAGCATTTTCTCCTTATGGTGAATACTGGAGACAGATTCGTAAAATT…	ATGGAGATTCAATTCACAAACTTTGTTGCATTTTTGCTCTTTCTCTCAACAACATTTCTTCTATTCAAAAAATGGAAGACTCAAAACCTAAATTTGCCTCCTGGTCCATGGAAATTACCATTTATTGGAAGCCTACATCATTTGGCACTGGCAGGTCCACTCCCTCATCATGGTCTAAAAAATCTAGCAAAACGCTATGGGGCGCTCATATACTTACAACTCGGAGAAATTCCTACCGTCATCATTTCTTCGCCACGTATGGCTAAGGAAGTACTAAAAACTCATGACCTAGTTTTTGCAACGAGGCCGAAACTTGTAGTGGCCGACATAGTCCACTATGATAGTAGTGACATAGCATTTTCTCCTTATGGTGAATACTGGAGACAGATTCGTAAAATT…	ATGGAGATTCAATTCACAAACTTTGTTGCATTTTTGCTCTTTCTCTCAACAACATTTCTTCTATTCAAAAAATGGAAGACTCAAAACCTAAATTTGCCTCCTGGTCCATGGAAATTACCATTTATTGGAAGCCTACATCATTTGGCACTGGCAGGTCCACTCCCTCATCATGGTCTAAAAAATCTAGCAAAACGCTATGGGGCGCTCATATACTTACAACTCGGAGAAATTCCTACCGTCATCATTTCTTCGCCACGTATGGCTAAGGAAGTACTAAAAACTCATGACCTAGTTTTTGCAACGAGGCCGAAACTTGTAGTGGCCGACATAGTCCACTATGATAGTAGTGACATAGCATTTTCTCCTTATGGTGAATACTGGAGACAGATTCGTAAAATT…	MEIQFTNFVAFLLFLSTTFLLFKKWKTQNLNLPPGPWKLPFIGSLHHLALAGPLPHHGLKNLAKRYGALIYLQLGEIPTVIISSPRMAKEVLKTHDLVFATRPKLVVADIVHYDSSDIAFSPYGEYWRQIRKICILELLSAKMVKFFSSIRQDELSKMVSSIRTMPNNHPVNLTDKIFWFTSSVTCRSALGKICCDQDKLIIFMREIISLAGGFSVADFFPTWKMLHDVGGSKTRLLKAHRKIDEILENVVNEHKQNRADGKKGNGEFGGEDLIDVLLRVRESGEVQIPITDDNIKSILVDMFSAGSETSSTTIIWALAEMMKKPSVLAKAQAEVRQVLKEKKGFQQIDLDELKYLKLVIKETLRMHPPIPLLVPRECMEDTKIDGYNIPFKTRVIVNA…
37	Solyc03g111920.1.1	CYP71AX12	71	1482	493	ATGGAGATTCAATTCACAAACTTTGTTGCATTTTTGCTCTTTCTCTCAACAACATTTCTTCTATTCAAAAAATGGAAGACTCAAAACCTAAATTTGCCTCCTGGTCCATGGAAATTACCATTTATTGGAAGCCTACATCATTTGGCACTGGCAGGTCCACTCCCTCATCATGGTCTAAAAAATCTAGCAAAACGCTATGGGGCGCTCATATACTTACAACTCGGAGAAATTCCTACCGTCATCATTTCTTCGCCACGTATGGCTAAGGAAGTACTAAAAACTCATGACCTAGTTTTTGCAACGAGGCCGAAACTTGTAGTGGCCGACATAGTCCACTATGATAGTAGTGACATAGCATTTTCTCCTTATGGTGAATACTGGAGACAGATTCGTAAAATT…	ATGGAGATTCAATTCACAAACTTTGTTGCATTTTTGCTCTTTCTCTCAACAACATTTCTTCTATTCAAAAAATGGAAGACTCAAAACCTAAATTTGCCTCCTGGTCCATGGAAATTACCATTTATTGGAAGCCTACATCATTTGGCACTGGCAGGTCCACTCCCTCATCATGGTCTAAAAAATCTAGCAAAACGCTATGGGGCGCTCATATACTTACAACTCGGAGAAATTCCTACCGTCATCATTTCTTCGCCACGTATGGCTAAGGAAGTACTAAAAACTCATGACCTAGTTTTTGCAACGAGGCCGAAACTTGTAGTGGCCGACATAGTCCACTATGATAGTAGTGACATAGCATTTTCTCCTTATGGTGAATACTGGAGACAGATTCGTAAAATT…	ATGGAGATTCAATTCACAAACTTTGTTGCATTTTTGCTCTTTCTCTCAACAACATTTCTTCTATTCAAAAAATGGAAGACTCAAAACCTAAATTTGCCTCCTGGTCCATGGAAATTACCATTTATTGGAAGCCTACATCATTTGGCACTGGCAGGTCCACTCCCTCATCATGGTCTAAAAAATCTAGCAAAACGCTATGGGGCGCTCATATACTTACAACTCGGAGAAATTCCTACCGTCATCATTTCTTCGCCACGTATGGCTAAGGAAGTACTAAAAACTCATGACCTAGTTTTTGCAACGAGGCCGAAACTTGTAGTGGCCGACATAGTCCACTATGATAGTAGTGACATAGCATTTTCTCCTTATGGTGAATACTGGAGACAGATTCGTAAAATT…	MEIQFTNFVAFLLFLSTTFLLFKKWKTQNLNLPPGPWKLPFIGSLHHLALAGPLPHHGLKNLAKRYGALIYLQLGEIPTVIISSPRMAKEVLKTHDLVFATRPKLVVADIVHYDSSDIAFSPYGEYWRQIRKICILELLSAKMVKFFSSIRQDELSKMVSSIRTMPNNHPVNLTDKIFWFTSSVTCRSALGKICCDQDKLIIFMREIISLAGGFSVADFFPTWKMLHDVGGSKTRLLKAHRKIDEILENVVNEHKQNRADGKKGNGEFGGEDLIDVLLRVRESGEVQIPITDDNIKSILVDMFSAGSETSSTTIIWALAEMMKKPSVLAKAQAEVRQVLKEKKGFQQIDLDELKYLKLVIKETLRMHPPIPLLVPRECMEDTKIDGYNIPFKTRVIVNA…
38	Solyc02g092250.2.1	CYP71BE17	71	1512	503	ATGGAGATTCAATTCACAAACTTTGTTGCATTTTTGCTCTTTCTCTCAACAACATTTCTTCTATTCAAAAAATGGAAGACTCAAAACCTAAATTTGCCTCCTGGTCCATGGAAATTACCATTTATTGGAAGCCTACATCATTTGGCACTGGCAGGTCCACTCCCTCATCATGGTCTAAAAAATCTAGCAAAACGCTATGGGGCGCTCATATACTTACAACTCGGAGAAATTCCTACCGTCATCATTTCTTCGCCACGTATGGCTAAGGAAGTACTAAAAACTCATGACCTAGTTTTTGCAACGAGGCCGAAACTTGTAGTGGCCGACATAGTCCACTATGATAGTAGTGACATAGCATTTTCTCCTTATGGTGAATACTGGAGACAGATTCGTAAAATT…	ATGGAGATTCAATTCACAAACTTTGTTGCATTTTTGCTCTTTCTCTCAACAACATTTCTTCTATTCAAAAAATGGAAGACTCAAAACCTAAATTTGCCTCCTGGTCCATGGAAATTACCATTTATTGGAAGCCTACATCATTTGGCACTGGCAGGTCCACTCCCTCATCATGGTCTAAAAAATCTAGCAAAACGCTATGGGGCGCTCATATACTTACAACTCGGAGAAATTCCTACCGTCATCATTTCTTCGCCACGTATGGCTAAGGAAGTACTAAAAACTCATGACCTAGTTTTTGCAACGAGGCCGAAACTTGTAGTGGCCGACATAGTCCACTATGATAGTAGTGACATAGCATTTTCTCCTTATGGTGAATACTGGAGACAGATTCGTAAAATT…	ATGGAGATTCAATTCACAAACTTTGTTGCATTTTTGCTCTTTCTCTCAACAACATTTCTTCTATTCAAAAAATGGAAGACTCAAAACCTAAATTTGCCTCCTGGTCCATGGAAATTACCATTTATTGGAAGCCTACATCATTTGGCACTGGCAGGTCCACTCCCTCATCATGGTCTAAAAAATCTAGCAAAACGCTATGGGGCGCTCATATACTTACAACTCGGAGAAATTCCTACCGTCATCATTTCTTCGCCACGTATGGCTAAGGAAGTACTAAAAACTCATGACCTAGTTTTTGCAACGAGGCCGAAACTTGTAGTGGCCGACATAGTCCACTATGATAGTAGTGACATAGCATTTTCTCCTTATGGTGAATACTGGAGACAGATTCGTAAAATT…	MEIQFTNFVAFLLFLSTTFLLFKKWKTQNLNLPPGPWKLPFIGSLHHLALAGPLPHHGLKNLAKRYGALIYLQLGEIPTVIISSPRMAKEVLKTHDLVFATRPKLVVADIVHYDSSDIAFSPYGEYWRQIRKICILELLSAKMVKFFSSIRQDELSKMVSSIRTMPNNHPVNLTDKIFWFTSSVTCRSALGKICCDQDKLIIFMREIISLAGGFSVADFFPTWKMLHDVGGSKTRLLKAHRKIDEILENVVNEHKQNRADGKKGNGEFGGEDLIDVLLRVRESGEVQIPITDDNIKSILVDMFSAGSETSSTTIIWALAEMMKKPSVLAKAQAEVRQVLKEKKGFQQIDLDELKYLKLVIKETLRMHPPIPLLVPRECMEDTKIDGYNIPFKTRVIVNA…
39	Solyc10g017510.2.1	CYP71BE18	71	1542	513	TATTTGGTAAACCTAACTCTTTATTAAAAGATAATAAACCTGAACTATAGTGTATGATAATGACAAAACTATAATCTACATGAATCTGTCTTTATATTCATCATATAGATTCCCTACACATCATTATCAAAAGCCTTTTAAGTTTAATCTCAAAGATAAATAGAGATGATACATTTCACTCATTTCTCATATCATAGCTTAAATTACCTATAGATGGATATAGGGAAACTTATCTTAGTCTTCTTTTTCAGTACTCTTTGCTTCTATCTCCTATGGACACTCTTAAAATTCGTTTATTCAGTATGGTGGATGCCACTTCAAACACAAAATAAAATGAACTCTCAGGGCATTAAAGGCCCTTCTTATAGTTTTCCTCATGGAAATACCAAAGATATATCA…	TATTTGGTAAACCTAACTCTTTATTAAAAGATAATAAACCTGAACTATAGTGTATGATAATGACAAAACTATAATCTACATGAATCTGTCTTTATATTCATCATATAGATTCCCTACACATCATTATCAAAAGCCTTTTAAGTTTAATCTCAAAGATAAATAGAGATGATACATTTCACTCATTTCTCATATCATAGCTTAAATTACCTATAGATGGATATAGGGAAACTTATCTTAGTCTTCTTTTTCAGTACTCTTTGCTTCTATCTCCTATGGACACTCTTAAAATTCGTTTATTCAGTATGGTGGATGCCACTTCAAACACAAAATAAAATGAACTCTCAGGGCATTAAAGGCCCTTCTTATAGTTTTCCTCATGGAAATACCAAAGATATATCA…	ATGGAGTATTATATGCTGCCACCATCCTTTCTTATCTTCATTCCATTATTGTTTCTCATCGTTAAACAATTCATACCAAAATCTGGAAATCTTCCACCAGGTCCTCGATCATGGCCTCTCTTAGGAAATATTCTCCAAATTGGGAAAAACCCTCATATTTCACTGGCAAAATTTGCCCAAATTCATGGCCCATTGATTTCTGTCAAGCTGGGAACTCAACTGGTTGTGGTAGCTTCGTCCCCTGCTTCTGCAGCTGAAATCCTCAAGACTCAAGATCGTCTTCTATCAGCTCGGTCTCCGCCCAGTGTTGCTCCATATGAACTCTCTGTAATTAATCAACACTCGATTGTCTTTTCCAGTGATTTGAGCAATCACTGGAAGCTCTTGCGGGCATTTTGT…	MLSSIYVVVAFFSFLISLLFYFIHFRWTPEKLHRKLPPGPRGIPIIGNLHILGTLPHRTLYNLSKTYGPIMFLKLGNIPTVIISSPETAELVLRTHDAAFASRPKLKAIHYMSDGTKGLAFAAYGPQWRNNRKFCTQELLTAEKIGYSAGMRKEEIGVLVDEVKGFGGELVNLGKKIGDLIGNMTYRMLFGDGNSERFDLENIVKEMVRLAGIFNVADYVPFLEPFDIQGLNKQLKEAGKRVQEVFDTIINEHEQDARNYTHKSKNKDLVDIMLSYQDNPNSSYSIDRATMKAILSDMIVGAIDTSHTWIEWVFAEIIKHPTVMNKLQDELTSIVGLDRMVEEDDLLKLEYLELVLKETFRLHPVAPLLVPRESIEDVVISECYIPKGSRVMINCWALG…
40	Solyc09g014900.2.1	CYP71BG2	71	1488	495	ATCTTCTCAATATACTTACTTGTGTTGAATTAATGGAGTATTATATGCTGCCACCATCCTTTCTTATCTTCATTCCATTATTGTTTCTCATCGTTAAACAATTCATACCAAAATCTGGAAATCTTCCACCAGGTCCTCGATCATGGCCTCTCTTAGGAAATATTCTCCAAATTGGGAAAAACCCTCATATTTCACTGGCAAAATTTGCCCAAATTCATGGCCCATTGATTTCTGTCAAGCTGGGAACTCAACTGGTTGTGGTAGCTTCGTCCCCTGCTTCTGCAGCTGAAATCCTCAAGACTCAAGATCGTCTTCTATCAGCTCGGTCTCCGCCCAGTGTTGCTCCATATGAACTCTCTGTAATTAATCAACACTCGATTGTCTTTTCCAGTGATTTGA…	ATCTTCTCAATATACTTACTTGTGTTGAATTAATGGAGTATTATATGCTGCCACCATCCTTTCTTATCTTCATTCCATTATTGTTTCTCATCGTTAAACAATTCATACCAAAATCTGGAAATCTTCCACCAGGTCCTCGATCATGGCCTCTCTTAGGAAATATTCTCCAAATTGGGAAAAACCCTCATATTTCACTGGCAAAATTTGCCCAAATTCATGGCCCATTGATTTCTGTCAAGCTGGGAACTCAACTGGTTGTGGTAGCTTCGTCCCCTGCTTCTGCAGCTGAAATCCTCAAGACTCAAGATCGTCTTCTATCAGCTCGGTCTCCGCCCAGTGTTGCTCCATATGAACTCTCTGTAATTAATCAACACTCGATTGTCTTTTCCAGTGATTTGA…	ATGGAGATTGTTGCTTACTTCTTAGTCTTATTTTTATTAGCAATTACTTTTGTAATATATGCATGGAGATTGTTGGACTGGGCATGGTTTAGGCCAAGGAAACTAGACAAATGCCTTAGACAACAAGGTCTTAAAGGGAACTCTTACAAATTGATTTTTGGAGACATCAAAGAATTGTCGAAAAGCATTGAAGATGCTGAGTCCAAACCATTGGATGTCTCTGATGATGACTTAACACCAAGAATTCTTCCTTATTTCGTTCAAACAATCAAAAAATACGGTAAAAACTGTTTTATATGGATTGGGACAAAGCCTTTGGTGATTGTAGGGGACCCTGAGGTAATAAGGGATGTGTTTAACAAACATGCTCTCTATCAAAAGCCAAAATCAACTCCCCTG…	MEYYMLPPSFLIFIPLLFLIVKQFIPKSGNLPPGPRSWPLLGNILQIGKNPHISLAKFAQIHGPLISVKLGTQLVVVASSPASAAEILKTQDRLLSARSPPSVAPYELSVINQHSIVFSSDLSNHWKLLRAFCRTHLFSPKAVESQTALREKKVSEMIHFLKSKKGETVMISEILFGTILNTFGNLFFSKDLCDLDHETKTSETKRVFRKFIELGAMPNISEFYPLLEALDLQGLSKQTKMYQNQLINIWSQIVKEKRQAVNRRSSDFLDVMIDSGFSDLQINILLTELISAGSDTTTSTIEWAMAELLRNKGAMHKLQAELTSKIGENDIITESNISDLPYLAACVKETLRLHSPTPFLIPRRAPETCKIMDYTIPENSKLFVNAWAIGRDSNTWEDA…
41	Solyc02g082070.2.1	CYP71BL1	71	1515	504	ATGGAGATTCAATTCACAAACTTTGTTGCATTTTTGCTCTTTCTCTCAACAACATTTCTTCTATTCAAAAAATGGAAGACTCAAAACCTAAATTTGCCTCCTGGTCCATGGAAATTACCATTTATTGGAAGCCTACATCATTTGGCACTGGCAGGTCCACTCCCTCATCATGGTCTAAAAAATCTAGCAAAACGCTATGGGGCGCTCATATACTTACAACTCGGAGAAATTCCTACCGTCATCATTTCTTCGCCACGTATGGCTAAGGAAGTACTAAAAACTCATGACCTAGTTTTTGCAACGAGGCCGAAACTTGTAGTGGCCGACATAGTCCACTATGATAGTAGTGACATAGCATTTTCTCCTTATGGTGAATACTGGAGACAGATTCGTAAAATT…	ATGGAGATTCAATTCACAAACTTTGTTGCATTTTTGCTCTTTCTCTCAACAACATTTCTTCTATTCAAAAAATGGAAGACTCAAAACCTAAATTTGCCTCCTGGTCCATGGAAATTACCATTTATTGGAAGCCTACATCATTTGGCACTGGCAGGTCCACTCCCTCATCATGGTCTAAAAAATCTAGCAAAACGCTATGGGGCGCTCATATACTTACAACTCGGAGAAATTCCTACCGTCATCATTTCTTCGCCACGTATGGCTAAGGAAGTACTAAAAACTCATGACCTAGTTTTTGCAACGAGGCCGAAACTTGTAGTGGCCGACATAGTCCACTATGATAGTAGTGACATAGCATTTTCTCCTTATGGTGAATACTGGAGACAGATTCGTAAAATT…	ATGGAGATTCAATTCACAAACTTTGTTGCATTTTTGCTCTTTCTCTCAACAACATTTCTTCTATTCAAAAAATGGAAGACTCAAAACCTAAATTTGCCTCCTGGTCCATGGAAATTACCATTTATTGGAAGCCTACATCATTTGGCACTGGCAGGTCCACTCCCTCATCATGGTCTAAAAAATCTAGCAAAACGCTATGGGGCGCTCATATACTTACAACTCGGAGAAATTCCTACCGTCATCATTTCTTCGCCACGTATGGCTAAGGAAGTACTAAAAACTCATGACCTAGTTTTTGCAACGAGGCCGAAACTTGTAGTGGCCGACATAGTCCACTATGATAGTAGTGACATAGCATTTTCTCCTTATGGTGAATACTGGAGACAGATTCGTAAAATT…	MEIQFTNFVAFLLFLSTTFLLFKKWKTQNLNLPPGPWKLPFIGSLHHLALAGPLPHHGLKNLAKRYGALIYLQLGEIPTVIISSPRMAKEVLKTHDLVFATRPKLVVADIVHYDSSDIAFSPYGEYWRQIRKICILELLSAKMVKFFSSIRQDELSKMVSSIRTMPNNHPVNLTDKIFWFTSSVTCRSALGKICCDQDKLIIFMREIISLAGGFSVADFFPTWKMLHDVGGSKTRLLKAHRKIDEILENVVNEHKQNRADGKKGNGEFGGEDLIDVLLRVRESGEVQIPITDDNIKSILVDMFSAGSETSSTTIIWALAEMMKKPSVLAKAQAEVRQVLKEKKGFQQIDLDELKYLKLVIKETLRMHPPIPLLVPRECMEDTKIDGYNIPFKTRVIVNA…
42	Solyc08g005650.2.1	CYP71BN1	71	1521	506	ATCTTCTCAATATACTTACTTGTGTTGAATTAATGGAGTATTATATGCTGCCACCATCCTTTCTTATCTTCATTCCATTATTGTTTCTCATCGTTAAACAATTCATACCAAAATCTGGAAATCTTCCACCAGGTCCTCGATCATGGCCTCTCTTAGGAAATATTCTCCAAATTGGGAAAAACCCTCATATTTCACTGGCAAAATTTGCCCAAATTCATGGCCCATTGATTTCTGTCAAGCTGGGAACTCAACTGGTTGTGGTAGCTTCGTCCCCTGCTTCTGCAGCTGAAATCCTCAAGACTCAAGATCGTCTTCTATCAGCTCGGTCTCCGCCCAGTGTTGCTCCATATGAACTCTCTGTAATTAATCAACACTCGATTGTCTTTTCCAGTGATTTGA…	ATCTTCTCAATATACTTACTTGTGTTGAATTAATGGAGTATTATATGCTGCCACCATCCTTTCTTATCTTCATTCCATTATTGTTTCTCATCGTTAAACAATTCATACCAAAATCTGGAAATCTTCCACCAGGTCCTCGATCATGGCCTCTCTTAGGAAATATTCTCCAAATTGGGAAAAACCCTCATATTTCACTGGCAAAATTTGCCCAAATTCATGGCCCATTGATTTCTGTCAAGCTGGGAACTCAACTGGTTGTGGTAGCTTCGTCCCCTGCTTCTGCAGCTGAAATCCTCAAGACTCAAGATCGTCTTCTATCAGCTCGGTCTCCGCCCAGTGTTGCTCCATATGAACTCTCTGTAATTAATCAACACTCGATTGTCTTTTCCAGTGATTTGA…	ATGGAGATTGTTGCTTACTTCTTAGTCTTATTTTTATTAGCAATTACTTTTGTAATATATGCATGGAGATTGTTGGACTGGGCATGGTTTAGGCCAAGGAAACTAGACAAATGCCTTAGACAACAAGGTCTTAAAGGGAACTCTTACAAATTGATTTTTGGAGACATCAAAGAATTGTCGAAAAGCATTGAAGATGCTGAGTCCAAACCATTGGATGTCTCTGATGATGACTTAACACCAAGAATTCTTCCTTATTTCGTTCAAACAATCAAAAAATACGGTAAAAACTGTTTTATATGGATTGGGACAAAGCCTTTGGTGATTGTAGGGGACCCTGAGGTAATAAGGGATGTGTTTAACAAACATGCTCTCTATCAAAAGCCAAAATCAACTCCCCTG…	MEYYMLPPSFLIFIPLLFLIVKQFIPKSGNLPPGPRSWPLLGNILQIGKNPHISLAKFAQIHGPLISVKLGTQLVVVASSPASAAEILKTQDRLLSARSPPSVAPYELSVINQHSIVFSSDLSNHWKLLRAFCRTHLFSPKAVESQTALREKKVSEMIHFLKSKKGETVMISEILFGTILNTFGNLFFSKDLCDLDHETKTSETKRVFRKFIELGAMPNISEFYPLLEALDLQGLSKQTKMYQNQLINIWSQIVKEKRQAVNRRSSDFLDVMIDSGFSDLQINILLTELISAGSDTTTSTIEWAMAELLRNKGAMHKLQAELTSKIGENDIITESNISDLPYLAACVKETLRLHSPTPFLIPRRAPETCKIMDYTIPENSKLFVNAWAIGRDSNTWEDA…
43	Solyc09g066400.1.1	CYP71BP1	71	1509	502	TATTTGGTAAACCTAACTCTTTATTAAAAGATAATAAACCTGAACTATAGTGTATGATAATGACAAAACTATAATCTACATGAATCTGTCTTTATATTCATCATATAGATTCCCTACACATCATTATCAAAAGCCTTTTAAGTTTAATCTCAAAGATAAATAGAGATGATACATTTCACTCATTTCTCATATCATAGCTTAAATTACCTATAGATGGATATAGGGAAACTTATCTTAGTCTTCTTTTTCAGTACTCTTTGCTTCTATCTCCTATGGACACTCTTAAAATTCGTTTATTCAGTATGGTGGATGCCACTTCAAACACAAAATAAAATGAACTCTCAGGGCATTAAAGGCCCTTCTTATAGTTTTCCTCATGGAAATACCAAAGATATATCA…	TATTTGGTAAACCTAACTCTTTATTAAAAGATAATAAACCTGAACTATAGTGTATGATAATGACAAAACTATAATCTACATGAATCTGTCTTTATATTCATCATATAGATTCCCTACACATCATTATCAAAAGCCTTTTAAGTTTAATCTCAAAGATAAATAGAGATGATACATTTCACTCATTTCTCATATCATAGCTTAAATTACCTATAGATGGATATAGGGAAACTTATCTTAGTCTTCTTTTTCAGTACTCTTTGCTTCTATCTCCTATGGACACTCTTAAAATTCGTTTATTCAGTATGGTGGATGCCACTTCAAACACAAAATAAAATGAACTCTCAGGGCATTAAAGGCCCTTCTTATAGTTTTCCTCATGGAAATACCAAAGATATATCA…	ATGGAGATTGTTGCTTACTTCTTAGTCTTATTTTTATTAGCAATTACTTTTGTAATATATGCATGGAGATTGTTGGACTGGGCATGGTTTAGGCCAAGGAAACTAGACAAATGCCTTAGACAACAAGGTCTTAAAGGGAACTCTTACAAATTGATTTTTGGAGACATCAAAGAATTGTCGAAAAGCATTGAAGATGCTGAGTCCAAACCATTGGATGTCTCTGATGATGACTTAACACCAAGAATTCTTCCTTATTTCGTTCAAACAATCAAAAAATACGGTAAAAACTGTTTTATATGGATTGGGACAAAGCCTTTGGTGATTGTAGGGGACCCTGAGGTAATAAGGGATGTGTTTAACAAACATGCTCTCTATCAAAAGCCAAAATCAACTCCCCTG…	MLSSIYVVVAFFSFLISLLFYFIHFRWTPEKLHRKLPPGPRGIPIIGNLHILGTLPHRTLYNLSKTYGPIMFLKLGNIPTVIISSPETAELVLRTHDAAFASRPKLKAIHYMSDGTKGLAFAAYGPQWRNNRKFCTQELLTAEKIGYSAGMRKEEIGVLVDEVKGFGGELVNLGKKIGDLIGNMTYRMLFGDGNSERFDLENIVKEMVRLAGIFNVADYVPFLEPFDIQGLNKQLKEAGKRVQEVFDTIINEHEQDARNYTHKSKNKDLVDIMLSYQDNPNSSYSIDRATMKAILSDMIVGAIDTSHTWIEWVFAEIIKHPTVMNKLQDELTSIVGLDRMVEEDDLLKLEYLELVLKETFRLHPVAPLLVPRESIEDVVISECYIPKGSRVMINCWALG…
44	Solyc09g066370.1.1	CYP71BP2	71	1509	502	TATTTGGTAAACCTAACTCTTTATTAAAAGATAATAAACCTGAACTATAGTGTATGATAATGACAAAACTATAATCTACATGAATCTGTCTTTATATTCATCATATAGATTCCCTACACATCATTATCAAAAGCCTTTTAAGTTTAATCTCAAAGATAAATAGAGATGATACATTTCACTCATTTCTCATATCATAGCTTAAATTACCTATAGATGGATATAGGGAAACTTATCTTAGTCTTCTTTTTCAGTACTCTTTGCTTCTATCTCCTATGGACACTCTTAAAATTCGTTTATTCAGTATGGTGGATGCCACTTCAAACACAAAATAAAATGAACTCTCAGGGCATTAAAGGCCCTTCTTATAGTTTTCCTCATGGAAATACCAAAGATATATCA…	TATTTGGTAAACCTAACTCTTTATTAAAAGATAATAAACCTGAACTATAGTGTATGATAATGACAAAACTATAATCTACATGAATCTGTCTTTATATTCATCATATAGATTCCCTACACATCATTATCAAAAGCCTTTTAAGTTTAATCTCAAAGATAAATAGAGATGATACATTTCACTCATTTCTCATATCATAGCTTAAATTACCTATAGATGGATATAGGGAAACTTATCTTAGTCTTCTTTTTCAGTACTCTTTGCTTCTATCTCCTATGGACACTCTTAAAATTCGTTTATTCAGTATGGTGGATGCCACTTCAAACACAAAATAAAATGAACTCTCAGGGCATTAAAGGCCCTTCTTATAGTTTTCCTCATGGAAATACCAAAGATATATCA…	ATGGAGATTGTTGCTTACTTCTTAGTCTTATTTTTATTAGCAATTACTTTTGTAATATATGCATGGAGATTGTTGGACTGGGCATGGTTTAGGCCAAGGAAACTAGACAAATGCCTTAGACAACAAGGTCTTAAAGGGAACTCTTACAAATTGATTTTTGGAGACATCAAAGAATTGTCGAAAAGCATTGAAGATGCTGAGTCCAAACCATTGGATGTCTCTGATGATGACTTAACACCAAGAATTCTTCCTTATTTCGTTCAAACAATCAAAAAATACGGTAAAAACTGTTTTATATGGATTGGGACAAAGCCTTTGGTGATTGTAGGGGACCCTGAGGTAATAAGGGATGTGTTTAACAAACATGCTCTCTATCAAAAGCCAAAATCAACTCCCCTG…	MLSSIYVVVAFFSFLISLLFYFIHFRWTPEKLHRKLPPGPRGIPIIGNLHILGTLPHRTLYNLSKTYGPIMFLKLGNIPTVIISSPETAELVLRTHDAAFASRPKLKAIHYMSDGTKGLAFAAYGPQWRNNRKFCTQELLTAEKIGYSAGMRKEEIGVLVDEVKGFGGELVNLGKKIGDLIGNMTYRMLFGDGNSERFDLENIVKEMVRLAGIFNVADYVPFLEPFDIQGLNKQLKEAGKRVQEVFDTIINEHEQDARNYTHKSKNKDLVDIMLSYQDNPNSSYSIDRATMKAILSDMIVGAIDTSHTWIEWVFAEIIKHPTVMNKLQDELTSIVGLDRMVEEDDLLKLEYLELVLKETFRLHPVAPLLVPRESIEDVVISECYIPKGSRVMINCWALG…
45	Solyc10g051020.1.1	CYP72A51	72	1551	516	TATTTGGTAAACCTAACTCTTTATTAAAAGATAATAAACCTGAACTATAGTGTATGATAATGACAAAACTATAATCTACATGAATCTGTCTTTATATTCATCATATAGATTCCCTACACATCATTATCAAAAGCCTTTTAAGTTTAATCTCAAAGATAAATAGAGATGATACATTTCACTCATTTCTCATATCATAGCTTAAATTACCTATAGATGGATATAGGGAAACTTATCTTAGTCTTCTTTTTCAGTACTCTTTGCTTCTATCTCCTATGGACACTCTTAAAATTCGTTTATTCAGTATGGTGGATGCCACTTCAAACACAAAATAAAATGAACTCTCAGGGCATTAAAGGCCCTTCTTATAGTTTTCCTCATGGAAATACCAAAGATATATCA…	TATTTGGTAAACCTAACTCTTTATTAAAAGATAATAAACCTGAACTATAGTGTATGATAATGACAAAACTATAATCTACATGAATCTGTCTTTATATTCATCATATAGATTCCCTACACATCATTATCAAAAGCCTTTTAAGTTTAATCTCAAAGATAAATAGAGATGATACATTTCACTCATTTCTCATATCATAGCTTAAATTACCTATAGATGGATATAGGGAAACTTATCTTAGTCTTCTTTTTCAGTACTCTTTGCTTCTATCTCCTATGGACACTCTTAAAATTCGTTTATTCAGTATGGTGGATGCCACTTCAAACACAAAATAAAATGAACTCTCAGGGCATTAAAGGCCCTTCTTATAGTTTTCCTCATGGAAATACCAAAGATATATCA…	ATGGAGTATTATATGCTGCCACCATCCTTTCTTATCTTCATTCCATTATTGTTTCTCATCGTTAAACAATTCATACCAAAATCTGGAAATCTTCCACCAGGTCCTCGATCATGGCCTCTCTTAGGAAATATTCTCCAAATTGGGAAAAACCCTCATATTTCACTGGCAAAATTTGCCCAAATTCATGGCCCATTGATTTCTGTCAAGCTGGGAACTCAACTGGTTGTGGTAGCTTCGTCCCCTGCTTCTGCAGCTGAAATCCTCAAGACTCAAGATCGTCTTCTATCAGCTCGGTCTCCGCCCAGTGTTGCTCCATATGAACTCTCTGTAATTAATCAACACTCGATTGTCTTTTCCAGTGATTTGAGCAATCACTGGAAGCTCTTGCGGGCATTTTGT…	MLSSIYVVVAFFSFLISLLFYFIHFRWTPEKLHRKLPPGPRGIPIIGNLHILGTLPHRTLYNLSKTYGPIMFLKLGNIPTVIISSPETAELVLRTHDAAFASRPKLKAIHYMSDGTKGLAFAAYGPQWRNNRKFCTQELLTAEKIGYSAGMRKEEIGVLVDEVKGFGGELVNLGKKIGDLIGNMTYRMLFGDGNSERFDLENIVKEMVRLAGIFNVADYVPFLEPFDIQGLNKQLKEAGKRVQEVFDTIINEHEQDARNYTHKSKNKDLVDIMLSYQDNPNSSYSIDRATMKAILSDMIVGAIDTSHTWIEWVFAEIIKHPTVMNKLQDELTSIVGLDRMVEEDDLLKLEYLELVLKETFRLHPVAPLLVPRESIEDVVISECYIPKGSRVMINCWALG…
46	Solyc07g055560.2.1	CYP72A171	72	1554	518	ATCTTCTCAATATACTTACTTGTGTTGAATTAATGGAGTATTATATGCTGCCACCATCCTTTCTTATCTTCATTCCATTATTGTTTCTCATCGTTAAACAATTCATACCAAAATCTGGAAATCTTCCACCAGGTCCTCGATCATGGCCTCTCTTAGGAAATATTCTCCAAATTGGGAAAAACCCTCATATTTCACTGGCAAAATTTGCCCAAATTCATGGCCCATTGATTTCTGTCAAGCTGGGAACTCAACTGGTTGTGGTAGCTTCGTCCCCTGCTTCTGCAGCTGAAATCCTCAAGACTCAAGATCGTCTTCTATCAGCTCGGTCTCCGCCCAGTGTTGCTCCATATGAACTCTCTGTAATTAATCAACACTCGATTGTCTTTTCCAGTGATTTGA…	ATCTTCTCAATATACTTACTTGTGTTGAATTAATGGAGTATTATATGCTGCCACCATCCTTTCTTATCTTCATTCCATTATTGTTTCTCATCGTTAAACAATTCATACCAAAATCTGGAAATCTTCCACCAGGTCCTCGATCATGGCCTCTCTTAGGAAATATTCTCCAAATTGGGAAAAACCCTCATATTTCACTGGCAAAATTTGCCCAAATTCATGGCCCATTGATTTCTGTCAAGCTGGGAACTCAACTGGTTGTGGTAGCTTCGTCCCCTGCTTCTGCAGCTGAAATCCTCAAGACTCAAGATCGTCTTCTATCAGCTCGGTCTCCGCCCAGTGTTGCTCCATATGAACTCTCTGTAATTAATCAACACTCGATTGTCTTTTCCAGTGATTTGA…	ATGGAGATTGTTGCTTACTTCTTAGTCTTATTTTTATTAGCAATTACTTTTGTAATATATGCATGGAGATTGTTGGACTGGGCATGGTTTAGGCCAAGGAAACTAGACAAATGCCTTAGACAACAAGGTCTTAAAGGGAACTCTTACAAATTGATTTTTGGAGACATCAAAGAATTGTCGAAAAGCATTGAAGATGCTGAGTCCAAACCATTGGATGTCTCTGATGATGACTTAACACCAAGAATTCTTCCTTATTTCGTTCAAACAATCAAAAAATACGGTAAAAACTGTTTTATATGGATTGGGACAAAGCCTTTGGTGATTGTAGGGGACCCTGAGGTAATAAGGGATGTGTTTAACAAACATGCTCTCTATCAAAAGCCAAAATCAACTCCCCTG…	MEYYMLPPSFLIFIPLLFLIVKQFIPKSGNLPPGPRSWPLLGNILQIGKNPHISLAKFAQIHGPLISVKLGTQLVVVASSPASAAEILKTQDRLLSARSPPSVAPYELSVINQHSIVFSSDLSNHWKLLRAFCRTHLFSPKAVESQTALREKKVSEMIHFLKSKKGETVMISEILFGTILNTFGNLFFSKDLCDLDHETKTSETKRVFRKFIELGAMPNISEFYPLLEALDLQGLSKQTKMYQNQLINIWSQIVKEKRQAVNRRSSDFLDVMIDSGFSDLQINILLTELISAGSDTTTSTIEWAMAELLRNKGAMHKLQAELTSKIGENDIITESNISDLPYLAACVKETLRLHSPTPFLIPRRAPETCKIMDYTIPENSKLFVNAWAIGRDSNTWEDA…
47	Solyc07g055550.1.1	CYP72A172	72	1557	518	ATCTTCTCAATATACTTACTTGTGTTGAATTAATGGAGTATTATATGCTGCCACCATCCTTTCTTATCTTCATTCCATTATTGTTTCTCATCGTTAAACAATTCATACCAAAATCTGGAAATCTTCCACCAGGTCCTCGATCATGGCCTCTCTTAGGAAATATTCTCCAAATTGGGAAAAACCCTCATATTTCACTGGCAAAATTTGCCCAAATTCATGGCCCATTGATTTCTGTCAAGCTGGGAACTCAACTGGTTGTGGTAGCTTCGTCCCCTGCTTCTGCAGCTGAAATCCTCAAGACTCAAGATCGTCTTCTATCAGCTCGGTCTCCGCCCAGTGTTGCTCCATATGAACTCTCTGTAATTAATCAACACTCGATTGTCTTTTCCAGTGATTTGA…	ATCTTCTCAATATACTTACTTGTGTTGAATTAATGGAGTATTATATGCTGCCACCATCCTTTCTTATCTTCATTCCATTATTGTTTCTCATCGTTAAACAATTCATACCAAAATCTGGAAATCTTCCACCAGGTCCTCGATCATGGCCTCTCTTAGGAAATATTCTCCAAATTGGGAAAAACCCTCATATTTCACTGGCAAAATTTGCCCAAATTCATGGCCCATTGATTTCTGTCAAGCTGGGAACTCAACTGGTTGTGGTAGCTTCGTCCCCTGCTTCTGCAGCTGAAATCCTCAAGACTCAAGATCGTCTTCTATCAGCTCGGTCTCCGCCCAGTGTTGCTCCATATGAACTCTCTGTAATTAATCAACACTCGATTGTCTTTTCCAGTGATTTGA…	ATGGAGATTGTTGCTTACTTCTTAGTCTTATTTTTATTAGCAATTACTTTTGTAATATATGCATGGAGATTGTTGGACTGGGCATGGTTTAGGCCAAGGAAACTAGACAAATGCCTTAGACAACAAGGTCTTAAAGGGAACTCTTACAAATTGATTTTTGGAGACATCAAAGAATTGTCGAAAAGCATTGAAGATGCTGAGTCCAAACCATTGGATGTCTCTGATGATGACTTAACACCAAGAATTCTTCCTTATTTCGTTCAAACAATCAAAAAATACGGTAAAAACTGTTTTATATGGATTGGGACAAAGCCTTTGGTGATTGTAGGGGACCCTGAGGTAATAAGGGATGTGTTTAACAAACATGCTCTCTATCAAAAGCCAAAATCAACTCCCCTG…	MEYYMLPPSFLIFIPLLFLIVKQFIPKSGNLPPGPRSWPLLGNILQIGKNPHISLAKFAQIHGPLISVKLGTQLVVVASSPASAAEILKTQDRLLSARSPPSVAPYELSVINQHSIVFSSDLSNHWKLLRAFCRTHLFSPKAVESQTALREKKVSEMIHFLKSKKGETVMISEILFGTILNTFGNLFFSKDLCDLDHETKTSETKRVFRKFIELGAMPNISEFYPLLEALDLQGLSKQTKMYQNQLINIWSQIVKEKRQAVNRRSSDFLDVMIDSGFSDLQINILLTELISAGSDTTTSTIEWAMAELLRNKGAMHKLQAELTSKIGENDIITESNISDLPYLAACVKETLRLHSPTPFLIPRRAPETCKIMDYTIPENSKLFVNAWAIGRDSNTWEDA…
48	Solyc07g055540.2.1	CYP72A173	72	1554	517	ATCTTCTCAATATACTTACTTGTGTTGAATTAATGGAGTATTATATGCTGCCACCATCCTTTCTTATCTTCATTCCATTATTGTTTCTCATCGTTAAACAATTCATACCAAAATCTGGAAATCTTCCACCAGGTCCTCGATCATGGCCTCTCTTAGGAAATATTCTCCAAATTGGGAAAAACCCTCATATTTCACTGGCAAAATTTGCCCAAATTCATGGCCCATTGATTTCTGTCAAGCTGGGAACTCAACTGGTTGTGGTAGCTTCGTCCCCTGCTTCTGCAGCTGAAATCCTCAAGACTCAAGATCGTCTTCTATCAGCTCGGTCTCCGCCCAGTGTTGCTCCATATGAACTCTCTGTAATTAATCAACACTCGATTGTCTTTTCCAGTGATTTGA…	ATCTTCTCAATATACTTACTTGTGTTGAATTAATGGAGTATTATATGCTGCCACCATCCTTTCTTATCTTCATTCCATTATTGTTTCTCATCGTTAAACAATTCATACCAAAATCTGGAAATCTTCCACCAGGTCCTCGATCATGGCCTCTCTTAGGAAATATTCTCCAAATTGGGAAAAACCCTCATATTTCACTGGCAAAATTTGCCCAAATTCATGGCCCATTGATTTCTGTCAAGCTGGGAACTCAACTGGTTGTGGTAGCTTCGTCCCCTGCTTCTGCAGCTGAAATCCTCAAGACTCAAGATCGTCTTCTATCAGCTCGGTCTCCGCCCAGTGTTGCTCCATATGAACTCTCTGTAATTAATCAACACTCGATTGTCTTTTCCAGTGATTTGA…	ATGGAGATTCAACACTCCAATTTTGCTATGCTTATTGCCTTCCTTCTCTTTGTAGCCATAGCTCTGAAGCTATGGAAAAAATCCAAAATTCAGTATAAACTCCCTCCAGGTCCTAGAAAACTACCATTTATTGGGAATTTGCATCAATTATCTAGCTCATTGCCTCACCATACTTTTAAGAATTTGTCAAACAAATATGGTCCCATGATGCACCTACAACTTGGTGAAGTTTCAGCTGTTATAGTATCATCACCACAAGTGGCAAAAGAGGTACTGAAGACTCATGACTTAATCTTTGCTAATAGGCCACAACTTCTTTCTGTACAGATTCTAAGCAACAACAGTCCTACCCTTTCATTCTCTCCTTATGGGGCTAATTGGAGACAGCTTAGAAAAGTA…	MEYYMLPPSFLIFIPLLFLIVKQFIPKSGNLPPGPRSWPLLGNILQIGKNPHISLAKFAQIHGPLISVKLGTQLVVVASSPASAAEILKTQDRLLSARSPPSVAPYELSVINQHSIVFSSDLSNHWKLLRAFCRTHLFSPKAVESQTALREKKVSEMIHFLKSKKGETVMISEILFGTILNTFGNLFFSKDLCDLDHETKTSETKRVFRKFIELGAMPNISEFYPLLEALDLQGLSKQTKMYQNQLINIWSQIVKEKRQAVNRRSSDFLDVMIDSGFSDLQINILLTELISAGSDTTTSTIEWAMAELLRNKGAMHKLQAELTSKIGENDIITESNISDLPYLAACVKETLRLHSPTPFLIPRRAPETCKIMDYTIPENSKLFVNAWAIGRDSNTWEDA…
49	Solyc07g055530.2.1	CYP72A174	72	1404	467	ATCTTCTCAATATACTTACTTGTGTTGAATTAATGGAGTATTATATGCTGCCACCATCCTTTCTTATCTTCATTCCATTATTGTTTCTCATCGTTAAACAATTCATACCAAAATCTGGAAATCTTCCACCAGGTCCTCGATCATGGCCTCTCTTAGGAAATATTCTCCAAATTGGGAAAAACCCTCATATTTCACTGGCAAAATTTGCCCAAATTCATGGCCCATTGATTTCTGTCAAGCTGGGAACTCAACTGGTTGTGGTAGCTTCGTCCCCTGCTTCTGCAGCTGAAATCCTCAAGACTCAAGATCGTCTTCTATCAGCTCGGTCTCCGCCCAGTGTTGCTCCATATGAACTCTCTGTAATTAATCAACACTCGATTGTCTTTTCCAGTGATTTGA…	ATCTTCTCAATATACTTACTTGTGTTGAATTAATGGAGTATTATATGCTGCCACCATCCTTTCTTATCTTCATTCCATTATTGTTTCTCATCGTTAAACAATTCATACCAAAATCTGGAAATCTTCCACCAGGTCCTCGATCATGGCCTCTCTTAGGAAATATTCTCCAAATTGGGAAAAACCCTCATATTTCACTGGCAAAATTTGCCCAAATTCATGGCCCATTGATTTCTGTCAAGCTGGGAACTCAACTGGTTGTGGTAGCTTCGTCCCCTGCTTCTGCAGCTGAAATCCTCAAGACTCAAGATCGTCTTCTATCAGCTCGGTCTCCGCCCAGTGTTGCTCCATATGAACTCTCTGTAATTAATCAACACTCGATTGTCTTTTCCAGTGATTTGA…	ATGGAGATTCAACACTCCAATTTTGCTATGCTTATTGCCTTCCTTCTCTTTGTAGCCATAGCTCTGAAGCTATGGAAAAAATCCAAAATTCAGTATAAACTCCCTCCAGGTCCTAGAAAACTACCATTTATTGGGAATTTGCATCAATTATCTAGCTCATTGCCTCACCATACTTTTAAGAATTTGTCAAACAAATATGGTCCCATGATGCACCTACAACTTGGTGAAGTTTCAGCTGTTATAGTATCATCACCACAAGTGGCAAAAGAGGTACTGAAGACTCATGACTTAATCTTTGCTAATAGGCCACAACTTCTTTCTGTACAGATTCTAAGCAACAACAGTCCTACCCTTTCATTCTCTCCTTATGGGGCTAATTGGAGACAGCTTAGAAAAGTA…	MEYYMLPPSFLIFIPLLFLIVKQFIPKSGNLPPGPRSWPLLGNILQIGKNPHISLAKFAQIHGPLISVKLGTQLVVVASSPASAAEILKTQDRLLSARSPPSVAPYELSVINQHSIVFSSDLSNHWKLLRAFCRTHLFSPKAVESQTALREKKVSEMIHFLKSKKGETVMISEILFGTILNTFGNLFFSKDLCDLDHETKTSETKRVFRKFIELGAMPNISEFYPLLEALDLQGLSKQTKMYQNQLINIWSQIVKEKRQAVNRRSSDFLDVMIDSGFSDLQINILLTELISAGSDTTTSTIEWAMAELLRNKGAMHKLQAELTSKIGENDIITESNISDLPYLAACVKETLRLHSPTPFLIPRRAPETCKIMDYTIPENSKLFVNAWAIGRDSNTWEDA…
50	Solyc07g055490.2.1	CYP72A176	72	1572	523	ATCTTCTCAATATACTTACTTGTGTTGAATTAATGGAGTATTATATGCTGCCACCATCCTTTCTTATCTTCATTCCATTATTGTTTCTCATCGTTAAACAATTCATACCAAAATCTGGAAATCTTCCACCAGGTCCTCGATCATGGCCTCTCTTAGGAAATATTCTCCAAATTGGGAAAAACCCTCATATTTCACTGGCAAAATTTGCCCAAATTCATGGCCCATTGATTTCTGTCAAGCTGGGAACTCAACTGGTTGTGGTAGCTTCGTCCCCTGCTTCTGCAGCTGAAATCCTCAAGACTCAAGATCGTCTTCTATCAGCTCGGTCTCCGCCCAGTGTTGCTCCATATGAACTCTCTGTAATTAATCAACACTCGATTGTCTTTTCCAGTGATTTGA…	ATCTTCTCAATATACTTACTTGTGTTGAATTAATGGAGTATTATATGCTGCCACCATCCTTTCTTATCTTCATTCCATTATTGTTTCTCATCGTTAAACAATTCATACCAAAATCTGGAAATCTTCCACCAGGTCCTCGATCATGGCCTCTCTTAGGAAATATTCTCCAAATTGGGAAAAACCCTCATATTTCACTGGCAAAATTTGCCCAAATTCATGGCCCATTGATTTCTGTCAAGCTGGGAACTCAACTGGTTGTGGTAGCTTCGTCCCCTGCTTCTGCAGCTGAAATCCTCAAGACTCAAGATCGTCTTCTATCAGCTCGGTCTCCGCCCAGTGTTGCTCCATATGAACTCTCTGTAATTAATCAACACTCGATTGTCTTTTCCAGTGATTTGA…	ATGGAGATTCAACACTCCAATTTTGCTATGCTTATTGCCTTCCTTCTCTTTGTAGCCATAGCTCTGAAGCTATGGAAAAAATCCAAAATTCAGTATAAACTCCCTCCAGGTCCTAGAAAACTACCATTTATTGGGAATTTGCATCAATTATCTAGCTCATTGCCTCACCATACTTTTAAGAATTTGTCAAACAAATATGGTCCCATGATGCACCTACAACTTGGTGAAGTTTCAGCTGTTATAGTATCATCACCACAAGTGGCAAAAGAGGTACTGAAGACTCATGACTTAATCTTTGCTAATAGGCCACAACTTCTTTCTGTACAGATTCTAAGCAACAACAGTCCTACCCTTTCATTCTCTCCTTATGGGGCTAATTGGAGACAGCTTAGAAAAGTA…	MEYYMLPPSFLIFIPLLFLIVKQFIPKSGNLPPGPRSWPLLGNILQIGKNPHISLAKFAQIHGPLISVKLGTQLVVVASSPASAAEILKTQDRLLSARSPPSVAPYELSVINQHSIVFSSDLSNHWKLLRAFCRTHLFSPKAVESQTALREKKVSEMIHFLKSKKGETVMISEILFGTILNTFGNLFFSKDLCDLDHETKTSETKRVFRKFIELGAMPNISEFYPLLEALDLQGLSKQTKMYQNQLINIWSQIVKEKRQAVNRRSSDFLDVMIDSGFSDLQINILLTELISAGSDTTTSTIEWAMAELLRNKGAMHKLQAELTSKIGENDIITESNISDLPYLAACVKETLRLHSPTPFLIPRRAPETCKIMDYTIPENSKLFVNAWAIGRDSNTWEDA…
51	Solyc07g055470.2.1	CYP72A178	72	1554	517	ATCTTCTCAATATACTTACTTGTGTTGAATTAATGGAGTATTATATGCTGCCACCATCCTTTCTTATCTTCATTCCATTATTGTTTCTCATCGTTAAACAATTCATACCAAAATCTGGAAATCTTCCACCAGGTCCTCGATCATGGCCTCTCTTAGGAAATATTCTCCAAATTGGGAAAAACCCTCATATTTCACTGGCAAAATTTGCCCAAATTCATGGCCCATTGATTTCTGTCAAGCTGGGAACTCAACTGGTTGTGGTAGCTTCGTCCCCTGCTTCTGCAGCTGAAATCCTCAAGACTCAAGATCGTCTTCTATCAGCTCGGTCTCCGCCCAGTGTTGCTCCATATGAACTCTCTGTAATTAATCAACACTCGATTGTCTTTTCCAGTGATTTGA…	ATCTTCTCAATATACTTACTTGTGTTGAATTAATGGAGTATTATATGCTGCCACCATCCTTTCTTATCTTCATTCCATTATTGTTTCTCATCGTTAAACAATTCATACCAAAATCTGGAAATCTTCCACCAGGTCCTCGATCATGGCCTCTCTTAGGAAATATTCTCCAAATTGGGAAAAACCCTCATATTTCACTGGCAAAATTTGCCCAAATTCATGGCCCATTGATTTCTGTCAAGCTGGGAACTCAACTGGTTGTGGTAGCTTCGTCCCCTGCTTCTGCAGCTGAAATCCTCAAGACTCAAGATCGTCTTCTATCAGCTCGGTCTCCGCCCAGTGTTGCTCCATATGAACTCTCTGTAATTAATCAACACTCGATTGTCTTTTCCAGTGATTTGA…	ATGGAGATTCAACACTCCAATTTTGCTATGCTTATTGCCTTCCTTCTCTTTGTAGCCATAGCTCTGAAGCTATGGAAAAAATCCAAAATTCAGTATAAACTCCCTCCAGGTCCTAGAAAACTACCATTTATTGGGAATTTGCATCAATTATCTAGCTCATTGCCTCACCATACTTTTAAGAATTTGTCAAACAAATATGGTCCCATGATGCACCTACAACTTGGTGAAGTTTCAGCTGTTATAGTATCATCACCACAAGTGGCAAAAGAGGTACTGAAGACTCATGACTTAATCTTTGCTAATAGGCCACAACTTCTTTCTGTACAGATTCTAAGCAACAACAGTCCTACCCTTTCATTCTCTCCTTATGGGGCTAATTGGAGACAGCTTAGAAAAGTA…	MEYYMLPPSFLIFIPLLFLIVKQFIPKSGNLPPGPRSWPLLGNILQIGKNPHISLAKFAQIHGPLISVKLGTQLVVVASSPASAAEILKTQDRLLSARSPPSVAPYELSVINQHSIVFSSDLSNHWKLLRAFCRTHLFSPKAVESQTALREKKVSEMIHFLKSKKGETVMISEILFGTILNTFGNLFFSKDLCDLDHETKTSETKRVFRKFIELGAMPNISEFYPLLEALDLQGLSKQTKMYQNQLINIWSQIVKEKRQAVNRRSSDFLDVMIDSGFSDLQINILLTELISAGSDTTTSTIEWAMAELLRNKGAMHKLQAELTSKIGENDIITESNISDLPYLAACVKETLRLHSPTPFLIPRRAPETCKIMDYTIPENSKLFVNAWAIGRDSNTWEDA…
52	Solyc07g055460.2.1	CYP72A179	72	1413	470	ATCTTCTCAATATACTTACTTGTGTTGAATTAATGGAGTATTATATGCTGCCACCATCCTTTCTTATCTTCATTCCATTATTGTTTCTCATCGTTAAACAATTCATACCAAAATCTGGAAATCTTCCACCAGGTCCTCGATCATGGCCTCTCTTAGGAAATATTCTCCAAATTGGGAAAAACCCTCATATTTCACTGGCAAAATTTGCCCAAATTCATGGCCCATTGATTTCTGTCAAGCTGGGAACTCAACTGGTTGTGGTAGCTTCGTCCCCTGCTTCTGCAGCTGAAATCCTCAAGACTCAAGATCGTCTTCTATCAGCTCGGTCTCCGCCCAGTGTTGCTCCATATGAACTCTCTGTAATTAATCAACACTCGATTGTCTTTTCCAGTGATTTGA…	ATCTTCTCAATATACTTACTTGTGTTGAATTAATGGAGTATTATATGCTGCCACCATCCTTTCTTATCTTCATTCCATTATTGTTTCTCATCGTTAAACAATTCATACCAAAATCTGGAAATCTTCCACCAGGTCCTCGATCATGGCCTCTCTTAGGAAATATTCTCCAAATTGGGAAAAACCCTCATATTTCACTGGCAAAATTTGCCCAAATTCATGGCCCATTGATTTCTGTCAAGCTGGGAACTCAACTGGTTGTGGTAGCTTCGTCCCCTGCTTCTGCAGCTGAAATCCTCAAGACTCAAGATCGTCTTCTATCAGCTCGGTCTCCGCCCAGTGTTGCTCCATATGAACTCTCTGTAATTAATCAACACTCGATTGTCTTTTCCAGTGATTTGA…	ATGGAGATTCAACACTCCAATTTTGCTATGCTTATTGCCTTCCTTCTCTTTGTAGCCATAGCTCTGAAGCTATGGAAAAAATCCAAAATTCAGTATAAACTCCCTCCAGGTCCTAGAAAACTACCATTTATTGGGAATTTGCATCAATTATCTAGCTCATTGCCTCACCATACTTTTAAGAATTTGTCAAACAAATATGGTCCCATGATGCACCTACAACTTGGTGAAGTTTCAGCTGTTATAGTATCATCACCACAAGTGGCAAAAGAGGTACTGAAGACTCATGACTTAATCTTTGCTAATAGGCCACAACTTCTTTCTGTACAGATTCTAAGCAACAACAGTCCTACCCTTTCATTCTCTCCTTATGGGGCTAATTGGAGACAGCTTAGAAAAGTA…	MEYYMLPPSFLIFIPLLFLIVKQFIPKSGNLPPGPRSWPLLGNILQIGKNPHISLAKFAQIHGPLISVKLGTQLVVVASSPASAAEILKTQDRLLSARSPPSVAPYELSVINQHSIVFSSDLSNHWKLLRAFCRTHLFSPKAVESQTALREKKVSEMIHFLKSKKGETVMISEILFGTILNTFGNLFFSKDLCDLDHETKTSETKRVFRKFIELGAMPNISEFYPLLEALDLQGLSKQTKMYQNQLINIWSQIVKEKRQAVNRRSSDFLDVMIDSGFSDLQINILLTELISAGSDTTTSTIEWAMAELLRNKGAMHKLQAELTSKIGENDIITESNISDLPYLAACVKETLRLHSPTPFLIPRRAPETCKIMDYTIPENSKLFVNAWAIGRDSNTWEDA…
53	Solyc07g055450.1.1	CYP72A180a	72	1554	517	ATCTTCTCAATATACTTACTTGTGTTGAATTAATGGAGTATTATATGCTGCCACCATCCTTTCTTATCTTCATTCCATTATTGTTTCTCATCGTTAAACAATTCATACCAAAATCTGGAAATCTTCCACCAGGTCCTCGATCATGGCCTCTCTTAGGAAATATTCTCCAAATTGGGAAAAACCCTCATATTTCACTGGCAAAATTTGCCCAAATTCATGGCCCATTGATTTCTGTCAAGCTGGGAACTCAACTGGTTGTGGTAGCTTCGTCCCCTGCTTCTGCAGCTGAAATCCTCAAGACTCAAGATCGTCTTCTATCAGCTCGGTCTCCGCCCAGTGTTGCTCCATATGAACTCTCTGTAATTAATCAACACTCGATTGTCTTTTCCAGTGATTTGA…	ATCTTCTCAATATACTTACTTGTGTTGAATTAATGGAGTATTATATGCTGCCACCATCCTTTCTTATCTTCATTCCATTATTGTTTCTCATCGTTAAACAATTCATACCAAAATCTGGAAATCTTCCACCAGGTCCTCGATCATGGCCTCTCTTAGGAAATATTCTCCAAATTGGGAAAAACCCTCATATTTCACTGGCAAAATTTGCCCAAATTCATGGCCCATTGATTTCTGTCAAGCTGGGAACTCAACTGGTTGTGGTAGCTTCGTCCCCTGCTTCTGCAGCTGAAATCCTCAAGACTCAAGATCGTCTTCTATCAGCTCGGTCTCCGCCCAGTGTTGCTCCATATGAACTCTCTGTAATTAATCAACACTCGATTGTCTTTTCCAGTGATTTGA…	ATGGAGATTCAACACTCCAATTTTGCTATGCTTATTGCCTTCCTTCTCTTTGTAGCCATAGCTCTGAAGCTATGGAAAAAATCCAAAATTCAGTATAAACTCCCTCCAGGTCCTAGAAAACTACCATTTATTGGGAATTTGCATCAATTATCTAGCTCATTGCCTCACCATACTTTTAAGAATTTGTCAAACAAATATGGTCCCATGATGCACCTACAACTTGGTGAAGTTTCAGCTGTTATAGTATCATCACCACAAGTGGCAAAAGAGGTACTGAAGACTCATGACTTAATCTTTGCTAATAGGCCACAACTTCTTTCTGTACAGATTCTAAGCAACAACAGTCCTACCCTTTCATTCTCTCCTTATGGGGCTAATTGGAGACAGCTTAGAAAAGTA…	MEYYMLPPSFLIFIPLLFLIVKQFIPKSGNLPPGPRSWPLLGNILQIGKNPHISLAKFAQIHGPLISVKLGTQLVVVASSPASAAEILKTQDRLLSARSPPSVAPYELSVINQHSIVFSSDLSNHWKLLRAFCRTHLFSPKAVESQTALREKKVSEMIHFLKSKKGETVMISEILFGTILNTFGNLFFSKDLCDLDHETKTSETKRVFRKFIELGAMPNISEFYPLLEALDLQGLSKQTKMYQNQLINIWSQIVKEKRQAVNRRSSDFLDVMIDSGFSDLQINILLTELISAGSDTTTSTIEWAMAELLRNKGAMHKLQAELTSKIGENDIITESNISDLPYLAACVKETLRLHSPTPFLIPRRAPETCKIMDYTIPENSKLFVNAWAIGRDSNTWEDA…
54	Solyc07g055440.1.1	CYP72A181	72	1554	517	ATCTTCTCAATATACTTACTTGTGTTGAATTAATGGAGTATTATATGCTGCCACCATCCTTTCTTATCTTCATTCCATTATTGTTTCTCATCGTTAAACAATTCATACCAAAATCTGGAAATCTTCCACCAGGTCCTCGATCATGGCCTCTCTTAGGAAATATTCTCCAAATTGGGAAAAACCCTCATATTTCACTGGCAAAATTTGCCCAAATTCATGGCCCATTGATTTCTGTCAAGCTGGGAACTCAACTGGTTGTGGTAGCTTCGTCCCCTGCTTCTGCAGCTGAAATCCTCAAGACTCAAGATCGTCTTCTATCAGCTCGGTCTCCGCCCAGTGTTGCTCCATATGAACTCTCTGTAATTAATCAACACTCGATTGTCTTTTCCAGTGATTTGA…	ATCTTCTCAATATACTTACTTGTGTTGAATTAATGGAGTATTATATGCTGCCACCATCCTTTCTTATCTTCATTCCATTATTGTTTCTCATCGTTAAACAATTCATACCAAAATCTGGAAATCTTCCACCAGGTCCTCGATCATGGCCTCTCTTAGGAAATATTCTCCAAATTGGGAAAAACCCTCATATTTCACTGGCAAAATTTGCCCAAATTCATGGCCCATTGATTTCTGTCAAGCTGGGAACTCAACTGGTTGTGGTAGCTTCGTCCCCTGCTTCTGCAGCTGAAATCCTCAAGACTCAAGATCGTCTTCTATCAGCTCGGTCTCCGCCCAGTGTTGCTCCATATGAACTCTCTGTAATTAATCAACACTCGATTGTCTTTTCCAGTGATTTGA…	ATGGAGATTCAACACTCCAATTTTGCTATGCTTATTGCCTTCCTTCTCTTTGTAGCCATAGCTCTGAAGCTATGGAAAAAATCCAAAATTCAGTATAAACTCCCTCCAGGTCCTAGAAAACTACCATTTATTGGGAATTTGCATCAATTATCTAGCTCATTGCCTCACCATACTTTTAAGAATTTGTCAAACAAATATGGTCCCATGATGCACCTACAACTTGGTGAAGTTTCAGCTGTTATAGTATCATCACCACAAGTGGCAAAAGAGGTACTGAAGACTCATGACTTAATCTTTGCTAATAGGCCACAACTTCTTTCTGTACAGATTCTAAGCAACAACAGTCCTACCCTTTCATTCTCTCCTTATGGGGCTAATTGGAGACAGCTTAGAAAAGTA…	MEYYMLPPSFLIFIPLLFLIVKQFIPKSGNLPPGPRSWPLLGNILQIGKNPHISLAKFAQIHGPLISVKLGTQLVVVASSPASAAEILKTQDRLLSARSPPSVAPYELSVINQHSIVFSSDLSNHWKLLRAFCRTHLFSPKAVESQTALREKKVSEMIHFLKSKKGETVMISEILFGTILNTFGNLFFSKDLCDLDHETKTSETKRVFRKFIELGAMPNISEFYPLLEALDLQGLSKQTKMYQNQLINIWSQIVKEKRQAVNRRSSDFLDVMIDSGFSDLQINILLTELISAGSDTTTSTIEWAMAELLRNKGAMHKLQAELTSKIGENDIITESNISDLPYLAACVKETLRLHSPTPFLIPRRAPETCKIMDYTIPENSKLFVNAWAIGRDSNTWEDA…
55	Solyc07g055350.2.1	CYP72A182	72	1560	519	ATCTTCTCAATATACTTACTTGTGTTGAATTAATGGAGTATTATATGCTGCCACCATCCTTTCTTATCTTCATTCCATTATTGTTTCTCATCGTTAAACAATTCATACCAAAATCTGGAAATCTTCCACCAGGTCCTCGATCATGGCCTCTCTTAGGAAATATTCTCCAAATTGGGAAAAACCCTCATATTTCACTGGCAAAATTTGCCCAAATTCATGGCCCATTGATTTCTGTCAAGCTGGGAACTCAACTGGTTGTGGTAGCTTCGTCCCCTGCTTCTGCAGCTGAAATCCTCAAGACTCAAGATCGTCTTCTATCAGCTCGGTCTCCGCCCAGTGTTGCTCCATATGAACTCTCTGTAATTAATCAACACTCGATTGTCTTTTCCAGTGATTTGA…	ATCTTCTCAATATACTTACTTGTGTTGAATTAATGGAGTATTATATGCTGCCACCATCCTTTCTTATCTTCATTCCATTATTGTTTCTCATCGTTAAACAATTCATACCAAAATCTGGAAATCTTCCACCAGGTCCTCGATCATGGCCTCTCTTAGGAAATATTCTCCAAATTGGGAAAAACCCTCATATTTCACTGGCAAAATTTGCCCAAATTCATGGCCCATTGATTTCTGTCAAGCTGGGAACTCAACTGGTTGTGGTAGCTTCGTCCCCTGCTTCTGCAGCTGAAATCCTCAAGACTCAAGATCGTCTTCTATCAGCTCGGTCTCCGCCCAGTGTTGCTCCATATGAACTCTCTGTAATTAATCAACACTCGATTGTCTTTTCCAGTGATTTGA…	ATGGAGATTCAACACTCCAATTTTGCTATGCTTATTGCCTTCCTTCTCTTTGTAGCCATAGCTCTGAAGCTATGGAAAAAATCCAAAATTCAGTATAAACTCCCTCCAGGTCCTAGAAAACTACCATTTATTGGGAATTTGCATCAATTATCTAGCTCATTGCCTCACCATACTTTTAAGAATTTGTCAAACAAATATGGTCCCATGATGCACCTACAACTTGGTGAAGTTTCAGCTGTTATAGTATCATCACCACAAGTGGCAAAAGAGGTACTGAAGACTCATGACTTAATCTTTGCTAATAGGCCACAACTTCTTTCTGTACAGATTCTAAGCAACAACAGTCCTACCCTTTCATTCTCTCCTTATGGGGCTAATTGGAGACAGCTTAGAAAAGTA…	MEYYMLPPSFLIFIPLLFLIVKQFIPKSGNLPPGPRSWPLLGNILQIGKNPHISLAKFAQIHGPLISVKLGTQLVVVASSPASAAEILKTQDRLLSARSPPSVAPYELSVINQHSIVFSSDLSNHWKLLRAFCRTHLFSPKAVESQTALREKKVSEMIHFLKSKKGETVMISEILFGTILNTFGNLFFSKDLCDLDHETKTSETKRVFRKFIELGAMPNISEFYPLLEALDLQGLSKQTKMYQNQLINIWSQIVKEKRQAVNRRSSDFLDVMIDSGFSDLQINILLTELISAGSDTTTSTIEWAMAELLRNKGAMHKLQAELTSKIGENDIITESNISDLPYLAACVKETLRLHSPTPFLIPRRAPETCKIMDYTIPENSKLFVNAWAIGRDSNTWEDA…
56	Solyc07g062500.2.1	CYP72A184	72	1545	514	ATCTTCTCAATATACTTACTTGTGTTGAATTAATGGAGTATTATATGCTGCCACCATCCTTTCTTATCTTCATTCCATTATTGTTTCTCATCGTTAAACAATTCATACCAAAATCTGGAAATCTTCCACCAGGTCCTCGATCATGGCCTCTCTTAGGAAATATTCTCCAAATTGGGAAAAACCCTCATATTTCACTGGCAAAATTTGCCCAAATTCATGGCCCATTGATTTCTGTCAAGCTGGGAACTCAACTGGTTGTGGTAGCTTCGTCCCCTGCTTCTGCAGCTGAAATCCTCAAGACTCAAGATCGTCTTCTATCAGCTCGGTCTCCGCCCAGTGTTGCTCCATATGAACTCTCTGTAATTAATCAACACTCGATTGTCTTTTCCAGTGATTTGA…	ATCTTCTCAATATACTTACTTGTGTTGAATTAATGGAGTATTATATGCTGCCACCATCCTTTCTTATCTTCATTCCATTATTGTTTCTCATCGTTAAACAATTCATACCAAAATCTGGAAATCTTCCACCAGGTCCTCGATCATGGCCTCTCTTAGGAAATATTCTCCAAATTGGGAAAAACCCTCATATTTCACTGGCAAAATTTGCCCAAATTCATGGCCCATTGATTTCTGTCAAGCTGGGAACTCAACTGGTTGTGGTAGCTTCGTCCCCTGCTTCTGCAGCTGAAATCCTCAAGACTCAAGATCGTCTTCTATCAGCTCGGTCTCCGCCCAGTGTTGCTCCATATGAACTCTCTGTAATTAATCAACACTCGATTGTCTTTTCCAGTGATTTGA…	ATGGAGATTGTTGCTTACTTCTTAGTCTTATTTTTATTAGCAATTACTTTTGTAATATATGCATGGAGATTGTTGGACTGGGCATGGTTTAGGCCAAGGAAACTAGACAAATGCCTTAGACAACAAGGTCTTAAAGGGAACTCTTACAAATTGATTTTTGGAGACATCAAAGAATTGTCGAAAAGCATTGAAGATGCTGAGTCCAAACCATTGGATGTCTCTGATGATGACTTAACACCAAGAATTCTTCCTTATTTCGTTCAAACAATCAAAAAATACGGTAAAAACTGTTTTATATGGATTGGGACAAAGCCTTTGGTGATTGTAGGGGACCCTGAGGTAATAAGGGATGTGTTTAACAAACATGCTCTCTATCAAAAGCCAAAATCAACTCCCCTG…	MEYYMLPPSFLIFIPLLFLIVKQFIPKSGNLPPGPRSWPLLGNILQIGKNPHISLAKFAQIHGPLISVKLGTQLVVVASSPASAAEILKTQDRLLSARSPPSVAPYELSVINQHSIVFSSDLSNHWKLLRAFCRTHLFSPKAVESQTALREKKVSEMIHFLKSKKGETVMISEILFGTILNTFGNLFFSKDLCDLDHETKTSETKRVFRKFIELGAMPNISEFYPLLEALDLQGLSKQTKMYQNQLINIWSQIVKEKRQAVNRRSSDFLDVMIDSGFSDLQINILLTELISAGSDTTTSTIEWAMAELLRNKGAMHKLQAELTSKIGENDIITESNISDLPYLAACVKETLRLHSPTPFLIPRRAPETCKIMDYTIPENSKLFVNAWAIGRDSNTWEDA…
57	Solyc07g062510.2.1	CYP72A185	72	1542	513	ATCTTCTCAATATACTTACTTGTGTTGAATTAATGGAGTATTATATGCTGCCACCATCCTTTCTTATCTTCATTCCATTATTGTTTCTCATCGTTAAACAATTCATACCAAAATCTGGAAATCTTCCACCAGGTCCTCGATCATGGCCTCTCTTAGGAAATATTCTCCAAATTGGGAAAAACCCTCATATTTCACTGGCAAAATTTGCCCAAATTCATGGCCCATTGATTTCTGTCAAGCTGGGAACTCAACTGGTTGTGGTAGCTTCGTCCCCTGCTTCTGCAGCTGAAATCCTCAAGACTCAAGATCGTCTTCTATCAGCTCGGTCTCCGCCCAGTGTTGCTCCATATGAACTCTCTGTAATTAATCAACACTCGATTGTCTTTTCCAGTGATTTGA…	ATCTTCTCAATATACTTACTTGTGTTGAATTAATGGAGTATTATATGCTGCCACCATCCTTTCTTATCTTCATTCCATTATTGTTTCTCATCGTTAAACAATTCATACCAAAATCTGGAAATCTTCCACCAGGTCCTCGATCATGGCCTCTCTTAGGAAATATTCTCCAAATTGGGAAAAACCCTCATATTTCACTGGCAAAATTTGCCCAAATTCATGGCCCATTGATTTCTGTCAAGCTGGGAACTCAACTGGTTGTGGTAGCTTCGTCCCCTGCTTCTGCAGCTGAAATCCTCAAGACTCAAGATCGTCTTCTATCAGCTCGGTCTCCGCCCAGTGTTGCTCCATATGAACTCTCTGTAATTAATCAACACTCGATTGTCTTTTCCAGTGATTTGA…	ATGGAGATTGTTGCTTACTTCTTAGTCTTATTTTTATTAGCAATTACTTTTGTAATATATGCATGGAGATTGTTGGACTGGGCATGGTTTAGGCCAAGGAAACTAGACAAATGCCTTAGACAACAAGGTCTTAAAGGGAACTCTTACAAATTGATTTTTGGAGACATCAAAGAATTGTCGAAAAGCATTGAAGATGCTGAGTCCAAACCATTGGATGTCTCTGATGATGACTTAACACCAAGAATTCTTCCTTATTTCGTTCAAACAATCAAAAAATACGGTAAAAACTGTTTTATATGGATTGGGACAAAGCCTTTGGTGATTGTAGGGGACCCTGAGGTAATAAGGGATGTGTTTAACAAACATGCTCTCTATCAAAAGCCAAAATCAACTCCCCTG…	MEYYMLPPSFLIFIPLLFLIVKQFIPKSGNLPPGPRSWPLLGNILQIGKNPHISLAKFAQIHGPLISVKLGTQLVVVASSPASAAEILKTQDRLLSARSPPSVAPYELSVINQHSIVFSSDLSNHWKLLRAFCRTHLFSPKAVESQTALREKKVSEMIHFLKSKKGETVMISEILFGTILNTFGNLFFSKDLCDLDHETKTSETKRVFRKFIELGAMPNISEFYPLLEALDLQGLSKQTKMYQNQLINIWSQIVKEKRQAVNRRSSDFLDVMIDSGFSDLQINILLTELISAGSDTTTSTIEWAMAELLRNKGAMHKLQAELTSKIGENDIITESNISDLPYLAACVKETLRLHSPTPFLIPRRAPETCKIMDYTIPENSKLFVNAWAIGRDSNTWEDA…
58	Solyc07g062520.2.1	CYP72A186	72	1560	519	ATCTTCTCAATATACTTACTTGTGTTGAATTAATGGAGTATTATATGCTGCCACCATCCTTTCTTATCTTCATTCCATTATTGTTTCTCATCGTTAAACAATTCATACCAAAATCTGGAAATCTTCCACCAGGTCCTCGATCATGGCCTCTCTTAGGAAATATTCTCCAAATTGGGAAAAACCCTCATATTTCACTGGCAAAATTTGCCCAAATTCATGGCCCATTGATTTCTGTCAAGCTGGGAACTCAACTGGTTGTGGTAGCTTCGTCCCCTGCTTCTGCAGCTGAAATCCTCAAGACTCAAGATCGTCTTCTATCAGCTCGGTCTCCGCCCAGTGTTGCTCCATATGAACTCTCTGTAATTAATCAACACTCGATTGTCTTTTCCAGTGATTTGA…	ATCTTCTCAATATACTTACTTGTGTTGAATTAATGGAGTATTATATGCTGCCACCATCCTTTCTTATCTTCATTCCATTATTGTTTCTCATCGTTAAACAATTCATACCAAAATCTGGAAATCTTCCACCAGGTCCTCGATCATGGCCTCTCTTAGGAAATATTCTCCAAATTGGGAAAAACCCTCATATTTCACTGGCAAAATTTGCCCAAATTCATGGCCCATTGATTTCTGTCAAGCTGGGAACTCAACTGGTTGTGGTAGCTTCGTCCCCTGCTTCTGCAGCTGAAATCCTCAAGACTCAAGATCGTCTTCTATCAGCTCGGTCTCCGCCCAGTGTTGCTCCATATGAACTCTCTGTAATTAATCAACACTCGATTGTCTTTTCCAGTGATTTGA…	ATGGAGATTGTTGCTTACTTCTTAGTCTTATTTTTATTAGCAATTACTTTTGTAATATATGCATGGAGATTGTTGGACTGGGCATGGTTTAGGCCAAGGAAACTAGACAAATGCCTTAGACAACAAGGTCTTAAAGGGAACTCTTACAAATTGATTTTTGGAGACATCAAAGAATTGTCGAAAAGCATTGAAGATGCTGAGTCCAAACCATTGGATGTCTCTGATGATGACTTAACACCAAGAATTCTTCCTTATTTCGTTCAAACAATCAAAAAATACGGTAAAAACTGTTTTATATGGATTGGGACAAAGCCTTTGGTGATTGTAGGGGACCCTGAGGTAATAAGGGATGTGTTTAACAAACATGCTCTCTATCAAAAGCCAAAATCAACTCCCCTG…	MEYYMLPPSFLIFIPLLFLIVKQFIPKSGNLPPGPRSWPLLGNILQIGKNPHISLAKFAQIHGPLISVKLGTQLVVVASSPASAAEILKTQDRLLSARSPPSVAPYELSVINQHSIVFSSDLSNHWKLLRAFCRTHLFSPKAVESQTALREKKVSEMIHFLKSKKGETVMISEILFGTILNTFGNLFFSKDLCDLDHETKTSETKRVFRKFIELGAMPNISEFYPLLEALDLQGLSKQTKMYQNQLINIWSQIVKEKRQAVNRRSSDFLDVMIDSGFSDLQINILLTELISAGSDTTTSTIEWAMAELLRNKGAMHKLQAELTSKIGENDIITESNISDLPYLAACVKETLRLHSPTPFLIPRRAPETCKIMDYTIPENSKLFVNAWAIGRDSNTWEDA…
59	Solyc07g006140.2.1	CYP72A187	72	1554	517	GTCAACTCAACAAGCAAAAAGGGACAGCTGATACTCTAGATCTTCTACTGTGGTAATGGAGATTCAACACTCCAATTTTGCTATGCTTATTGCCTTCCTTCTCTTTGTAGCCATAGCTCTGAAGCTATGGAAAAAATCCAAAATTCAGTATAAACTCCCTCCAGGTCCTAGAAAACTACCATTTATTGGGAATTTGCATCAATTATCTAGCTCATTGCCTCACCATACTTTTAAGAATTTGTCAAACAAATATGGTCCCATGATGCACCTACAACTTGGTGAAGTTTCAGCTGTTATAGTATCATCACCACAAGTGGCAAAAGAGGTACTGAAGACTCATGACTTAATCTTTGCTAATAGGCCACAACTTCTTTCTGTACAGATTCTAAGCAACAACAG…	GTCAACTCAACAAGCAAAAAGGGACAGCTGATACTCTAGATCTTCTACTGTGGTAATGGAGATTCAACACTCCAATTTTGCTATGCTTATTGCCTTCCTTCTCTTTGTAGCCATAGCTCTGAAGCTATGGAAAAAATCCAAAATTCAGTATAAACTCCCTCCAGGTCCTAGAAAACTACCATTTATTGGGAATTTGCATCAATTATCTAGCTCATTGCCTCACCATACTTTTAAGAATTTGTCAAACAAATATGGTCCCATGATGCACCTACAACTTGGTGAAGTTTCAGCTGTTATAGTATCATCACCACAAGTGGCAAAAGAGGTACTGAAGACTCATGACTTAATCTTTGCTAATAGGCCACAACTTCTTTCTGTACAGATTCTAAGCAACAACAG…	ATGGAGATTCAACACTCCAATTTTGCTATGCTTATTGCCTTCCTTCTCTTTGTAGCCATAGCTCTGAAGCTATGGAAAAAATCCAAAATTCAGTATAAACTCCCTCCAGGTCCTAGAAAACTACCATTTATTGGGAATTTGCATCAATTATCTAGCTCATTGCCTCACCATACTTTTAAGAATTTGTCAAACAAATATGGTCCCATGATGCACCTACAACTTGGTGAAGTTTCAGCTGTTATAGTATCATCACCACAAGTGGCAAAAGAGGTACTGAAGACTCATGACTTAATCTTTGCTAATAGGCCACAACTTCTTTCTGTACAGATTCTAAGCAACAACAGTCCTACCCTTTCATTCTCTCCTTATGGGGCTAATTGGAGACAGCTTAGAAAAGTA…	MEIQHSNFAMLIAFLLFVAIALKLWKKSKIQYKLPPGPRKLPFIGNLHQLSSSLPHHTFKNLSNKYGPMMHLQLGEVSAVIVSSPQVAKEVLKTHDLIFANRPQLLSVQILSNNSPTLSFSPYGANWRQLRKVCVLELLSAKRVQSFESIREEEVDNLIEAISLIQPQVPIDISEMIFSMTNNITARAAFGKKCKHKDEFIKAMKTITELSGGFDIPDLFPSLKIFHSLSGVKPALEKVHQKVDKIFEDIIQEHKENKRDMSSNMLYKEDLVDVLLRVQESGDLEIPISRNTLKSVILEMFIGGTDTSSTVLEWAISEMMKNPQVMEKAQAEVREVFKGKSKITESEIQKLDYIKMVIKETLRMHPPLPLLLPREAIEKCEIGGYDIPAKTKVIINAWA…
60	Solyc07g043460.2.1	CYP72A188	72	1551	516	ATCTTCTCAATATACTTACTTGTGTTGAATTAATGGAGTATTATATGCTGCCACCATCCTTTCTTATCTTCATTCCATTATTGTTTCTCATCGTTAAACAATTCATACCAAAATCTGGAAATCTTCCACCAGGTCCTCGATCATGGCCTCTCTTAGGAAATATTCTCCAAATTGGGAAAAACCCTCATATTTCACTGGCAAAATTTGCCCAAATTCATGGCCCATTGATTTCTGTCAAGCTGGGAACTCAACTGGTTGTGGTAGCTTCGTCCCCTGCTTCTGCAGCTGAAATCCTCAAGACTCAAGATCGTCTTCTATCAGCTCGGTCTCCGCCCAGTGTTGCTCCATATGAACTCTCTGTAATTAATCAACACTCGATTGTCTTTTCCAGTGATTTGA…	ATCTTCTCAATATACTTACTTGTGTTGAATTAATGGAGTATTATATGCTGCCACCATCCTTTCTTATCTTCATTCCATTATTGTTTCTCATCGTTAAACAATTCATACCAAAATCTGGAAATCTTCCACCAGGTCCTCGATCATGGCCTCTCTTAGGAAATATTCTCCAAATTGGGAAAAACCCTCATATTTCACTGGCAAAATTTGCCCAAATTCATGGCCCATTGATTTCTGTCAAGCTGGGAACTCAACTGGTTGTGGTAGCTTCGTCCCCTGCTTCTGCAGCTGAAATCCTCAAGACTCAAGATCGTCTTCTATCAGCTCGGTCTCCGCCCAGTGTTGCTCCATATGAACTCTCTGTAATTAATCAACACTCGATTGTCTTTTCCAGTGATTTGA…	ATGGAGATTCAACACTCCAATTTTGCTATGCTTATTGCCTTCCTTCTCTTTGTAGCCATAGCTCTGAAGCTATGGAAAAAATCCAAAATTCAGTATAAACTCCCTCCAGGTCCTAGAAAACTACCATTTATTGGGAATTTGCATCAATTATCTAGCTCATTGCCTCACCATACTTTTAAGAATTTGTCAAACAAATATGGTCCCATGATGCACCTACAACTTGGTGAAGTTTCAGCTGTTATAGTATCATCACCACAAGTGGCAAAAGAGGTACTGAAGACTCATGACTTAATCTTTGCTAATAGGCCACAACTTCTTTCTGTACAGATTCTAAGCAACAACAGTCCTACCCTTTCATTCTCTCCTTATGGGGCTAATTGGAGACAGCTTAGAAAAGTA…	MEYYMLPPSFLIFIPLLFLIVKQFIPKSGNLPPGPRSWPLLGNILQIGKNPHISLAKFAQIHGPLISVKLGTQLVVVASSPASAAEILKTQDRLLSARSPPSVAPYELSVINQHSIVFSSDLSNHWKLLRAFCRTHLFSPKAVESQTALREKKVSEMIHFLKSKKGETVMISEILFGTILNTFGNLFFSKDLCDLDHETKTSETKRVFRKFIELGAMPNISEFYPLLEALDLQGLSKQTKMYQNQLINIWSQIVKEKRQAVNRRSSDFLDVMIDSGFSDLQINILLTELISAGSDTTTSTIEWAMAELLRNKGAMHKLQAELTSKIGENDIITESNISDLPYLAACVKETLRLHSPTPFLIPRRAPETCKIMDYTIPENSKLFVNAWAIGRDSNTWEDA…
61	Solyc07g052070.1.1	CYP72A190	72	1557	518	ATCTTCTCAATATACTTACTTGTGTTGAATTAATGGAGTATTATATGCTGCCACCATCCTTTCTTATCTTCATTCCATTATTGTTTCTCATCGTTAAACAATTCATACCAAAATCTGGAAATCTTCCACCAGGTCCTCGATCATGGCCTCTCTTAGGAAATATTCTCCAAATTGGGAAAAACCCTCATATTTCACTGGCAAAATTTGCCCAAATTCATGGCCCATTGATTTCTGTCAAGCTGGGAACTCAACTGGTTGTGGTAGCTTCGTCCCCTGCTTCTGCAGCTGAAATCCTCAAGACTCAAGATCGTCTTCTATCAGCTCGGTCTCCGCCCAGTGTTGCTCCATATGAACTCTCTGTAATTAATCAACACTCGATTGTCTTTTCCAGTGATTTGA…	ATCTTCTCAATATACTTACTTGTGTTGAATTAATGGAGTATTATATGCTGCCACCATCCTTTCTTATCTTCATTCCATTATTGTTTCTCATCGTTAAACAATTCATACCAAAATCTGGAAATCTTCCACCAGGTCCTCGATCATGGCCTCTCTTAGGAAATATTCTCCAAATTGGGAAAAACCCTCATATTTCACTGGCAAAATTTGCCCAAATTCATGGCCCATTGATTTCTGTCAAGCTGGGAACTCAACTGGTTGTGGTAGCTTCGTCCCCTGCTTCTGCAGCTGAAATCCTCAAGACTCAAGATCGTCTTCTATCAGCTCGGTCTCCGCCCAGTGTTGCTCCATATGAACTCTCTGTAATTAATCAACACTCGATTGTCTTTTCCAGTGATTTGA…	ATGGAGATTCAACACTCCAATTTTGCTATGCTTATTGCCTTCCTTCTCTTTGTAGCCATAGCTCTGAAGCTATGGAAAAAATCCAAAATTCAGTATAAACTCCCTCCAGGTCCTAGAAAACTACCATTTATTGGGAATTTGCATCAATTATCTAGCTCATTGCCTCACCATACTTTTAAGAATTTGTCAAACAAATATGGTCCCATGATGCACCTACAACTTGGTGAAGTTTCAGCTGTTATAGTATCATCACCACAAGTGGCAAAAGAGGTACTGAAGACTCATGACTTAATCTTTGCTAATAGGCCACAACTTCTTTCTGTACAGATTCTAAGCAACAACAGTCCTACCCTTTCATTCTCTCCTTATGGGGCTAATTGGAGACAGCTTAGAAAAGTA…	MEYYMLPPSFLIFIPLLFLIVKQFIPKSGNLPPGPRSWPLLGNILQIGKNPHISLAKFAQIHGPLISVKLGTQLVVVASSPASAAEILKTQDRLLSARSPPSVAPYELSVINQHSIVFSSDLSNHWKLLRAFCRTHLFSPKAVESQTALREKKVSEMIHFLKSKKGETVMISEILFGTILNTFGNLFFSKDLCDLDHETKTSETKRVFRKFIELGAMPNISEFYPLLEALDLQGLSKQTKMYQNQLINIWSQIVKEKRQAVNRRSSDFLDVMIDSGFSDLQINILLTELISAGSDTTTSTIEWAMAELLRNKGAMHKLQAELTSKIGENDIITESNISDLPYLAACVKETLRLHSPTPFLIPRRAPETCKIMDYTIPENSKLFVNAWAIGRDSNTWEDA…
62	Solyc10g007880.2.1	CYP72A193	72	1533	510	TATTTGGTAAACCTAACTCTTTATTAAAAGATAATAAACCTGAACTATAGTGTATGATAATGACAAAACTATAATCTACATGAATCTGTCTTTATATTCATCATATAGATTCCCTACACATCATTATCAAAAGCCTTTTAAGTTTAATCTCAAAGATAAATAGAGATGATACATTTCACTCATTTCTCATATCATAGCTTAAATTACCTATAGATGGATATAGGGAAACTTATCTTAGTCTTCTTTTTCAGTACTCTTTGCTTCTATCTCCTATGGACACTCTTAAAATTCGTTTATTCAGTATGGTGGATGCCACTTCAAACACAAAATAAAATGAACTCTCAGGGCATTAAAGGCCCTTCTTATAGTTTTCCTCATGGAAATACCAAAGATATATCA…	TATTTGGTAAACCTAACTCTTTATTAAAAGATAATAAACCTGAACTATAGTGTATGATAATGACAAAACTATAATCTACATGAATCTGTCTTTATATTCATCATATAGATTCCCTACACATCATTATCAAAAGCCTTTTAAGTTTAATCTCAAAGATAAATAGAGATGATACATTTCACTCATTTCTCATATCATAGCTTAAATTACCTATAGATGGATATAGGGAAACTTATCTTAGTCTTCTTTTTCAGTACTCTTTGCTTCTATCTCCTATGGACACTCTTAAAATTCGTTTATTCAGTATGGTGGATGCCACTTCAAACACAAAATAAAATGAACTCTCAGGGCATTAAAGGCCCTTCTTATAGTTTTCCTCATGGAAATACCAAAGATATATCA…	ATGCAATACATTTTAGTTGCAATTTGTATAATTTTAGTTATAATTTTTAGATGGAGTTGGAGACTTATGAATTGGTTGTGGTTGCAGCCAAGGTGTTTGGAGAAATGCCTGAGAGAGTTGGGTTTCAGGGGAAATTCTTACAAGTTTTTAGTTGGAGACATGAATGAAGTTGTGAAGATGGATGAAGAAGCCAAGTCCAAGCCTATCAAATTCTCACATGATATTGTCAAAAGACTCATGCCATTTATCCACAAAACAATCATTGATTATGGTAAGAATTCTTTCATATGGTTGGGACCAAATCCAGCAATGCTCATCATGGACCCTGAACATATACGGGAGATCTTGTCGAAGAGCAATATTTTCCAGAAACCTCCCCCTGCACTCACGAAACTGTTA…	MLSSIYVVVAFFSFLISLLFYFIHFRWTPEKLHRKLPPGPRGIPIIGNLHILGTLPHRTLYNLSKTYGPIMFLKLGNIPTVIISSPETAELVLRTHDAAFASRPKLKAIHYMSDGTKGLAFAAYGPQWRNNRKFCTQELLTAEKIGYSAGMRKEEIGVLVDEVKGFGGELVNLGKKIGDLIGNMTYRMLFGDGNSERFDLENIVKEMVRLAGIFNVADYVPFLEPFDIQGLNKQLKEAGKRVQEVFDTIINEHEQDARNYTHKSKNKDLVDIMLSYQDNPNSSYSIDRATMKAILSDMIVGAIDTSHTWIEWVFAEIIKHPTVMNKLQDELTSIVGLDRMVEEDDLLKLEYLELVLKETFRLHPVAPLLVPRESIEDVVISECYIPKGSRVMINCWALG…
63	Solyc10g007890.2.1	CYP72A194	72	1572	523	TATTTGGTAAACCTAACTCTTTATTAAAAGATAATAAACCTGAACTATAGTGTATGATAATGACAAAACTATAATCTACATGAATCTGTCTTTATATTCATCATATAGATTCCCTACACATCATTATCAAAAGCCTTTTAAGTTTAATCTCAAAGATAAATAGAGATGATACATTTCACTCATTTCTCATATCATAGCTTAAATTACCTATAGATGGATATAGGGAAACTTATCTTAGTCTTCTTTTTCAGTACTCTTTGCTTCTATCTCCTATGGACACTCTTAAAATTCGTTTATTCAGTATGGTGGATGCCACTTCAAACACAAAATAAAATGAACTCTCAGGGCATTAAAGGCCCTTCTTATAGTTTTCCTCATGGAAATACCAAAGATATATCA…	TATTTGGTAAACCTAACTCTTTATTAAAAGATAATAAACCTGAACTATAGTGTATGATAATGACAAAACTATAATCTACATGAATCTGTCTTTATATTCATCATATAGATTCCCTACACATCATTATCAAAAGCCTTTTAAGTTTAATCTCAAAGATAAATAGAGATGATACATTTCACTCATTTCTCATATCATAGCTTAAATTACCTATAGATGGATATAGGGAAACTTATCTTAGTCTTCTTTTTCAGTACTCTTTGCTTCTATCTCCTATGGACACTCTTAAAATTCGTTTATTCAGTATGGTGGATGCCACTTCAAACACAAAATAAAATGAACTCTCAGGGCATTAAAGGCCCTTCTTATAGTTTTCCTCATGGAAATACCAAAGATATATCA…	ATGGAGTATTATATGCTGCCACCATCCTTTCTTATCTTCATTCCATTATTGTTTCTCATCGTTAAACAATTCATACCAAAATCTGGAAATCTTCCACCAGGTCCTCGATCATGGCCTCTCTTAGGAAATATTCTCCAAATTGGGAAAAACCCTCATATTTCACTGGCAAAATTTGCCCAAATTCATGGCCCATTGATTTCTGTCAAGCTGGGAACTCAACTGGTTGTGGTAGCTTCGTCCCCTGCTTCTGCAGCTGAAATCCTCAAGACTCAAGATCGTCTTCTATCAGCTCGGTCTCCGCCCAGTGTTGCTCCATATGAACTCTCTGTAATTAATCAACACTCGATTGTCTTTTCCAGTGATTTGAGCAATCACTGGAAGCTCTTGCGGGCATTTTGT…	MLSSIYVVVAFFSFLISLLFYFIHFRWTPEKLHRKLPPGPRGIPIIGNLHILGTLPHRTLYNLSKTYGPIMFLKLGNIPTVIISSPETAELVLRTHDAAFASRPKLKAIHYMSDGTKGLAFAAYGPQWRNNRKFCTQELLTAEKIGYSAGMRKEEIGVLVDEVKGFGGELVNLGKKIGDLIGNMTYRMLFGDGNSERFDLENIVKEMVRLAGIFNVADYVPFLEPFDIQGLNKQLKEAGKRVQEVFDTIINEHEQDARNYTHKSKNKDLVDIMLSYQDNPNSSYSIDRATMKAILSDMIVGAIDTSHTWIEWVFAEIIKHPTVMNKLQDELTSIVGLDRMVEEDDLLKLEYLELVLKETFRLHPVAPLLVPRESIEDVVISECYIPKGSRVMINCWALG…
64	Solyc07g041500.2.1	CYP72D8	72	1560	519	ATCTTAGAATTCAAACTTCAAGTAGTCCACTTTCTCAAGACTGATGGCAAATCTAGTAGTATTTCTTTCTCTGTTAGTACTATTTCCCTTGCTTATATTAAGCTATTTTCTTGTCAAAATTTTCTACTCCATCTTCATGAAACCAAAATTGCTGGAAAAGCGCTTGAAGCGGCAAGGATTCAAAGGAACTCATTACAAGTTGTTGCTTGGAGACCTCAAAGATGTTGGCAATCAAATGGATGAGGCATGGTCCAAGCCAATTAGCTTAACTCACGATATTGTGTCGCGTGTTGATCCCTTCACTCATTATATGGTCCAAAAATATGGGAAGTTATCTCTGAGTTGGCTCGGAACATCACCCAGATTGATCATCACGGATCCAACACTGATAAAAGAAGT…	ATCTTAGAATTCAAACTTCAAGTAGTCCACTTTCTCAAGACTGATGGCAAATCTAGTAGTATTTCTTTCTCTGTTAGTACTATTTCCCTTGCTTATATTAAGCTATTTTCTTGTCAAAATTTTCTACTCCATCTTCATGAAACCAAAATTGCTGGAAAAGCGCTTGAAGCGGCAAGGATTCAAAGGAACTCATTACAAGTTGTTGCTTGGAGACCTCAAAGATGTTGGCAATCAAATGGATGAGGCATGGTCCAAGCCAATTAGCTTAACTCACGATATTGTGTCGCGTGTTGATCCCTTCACTCATTATATGGTCCAAAAATATGGGAAGTTATCTCTGAGTTGGCTCGGAACATCACCCAGATTGATCATCACGGATCCAACACTGATAAAAGAAGT…	ATGGAGATTCAACACTCCAATTTTGCTATGCTTATTGCCTTCCTTCTCTTTGTAGCCATAGCTCTGAAGCTATGGAAAAAATCCAAAATTCAGTATAAACTCCCTCCAGGTCCTAGAAAACTACCATTTATTGGGAATTTGCATCAATTATCTAGCTCATTGCCTCACCATACTTTTAAGAATTTGTCAAACAAATATGGTCCCATGATGCACCTACAACTTGGTGAAGTTTCAGCTGTTATAGTATCATCACCACAAGTGGCAAAAGAGGTACTGAAGACTCATGACTTAATCTTTGCTAATAGGCCACAACTTCTTTCTGTACAGATTCTAAGCAACAACAGTCCTACCCTTTCATTCTCTCCTTATGGGGCTAATTGGAGACAGCTTAGAAAAGTA…	MANLVVFLSLLVLFPLLILSYFLVKIFYSIFMKPKLLEKRLKRQGFKGTHYKLLLGDLKDVGNQMDEAWSKPISLTHDIVSRVDPFTHYMVQKYGKLSLSWLGTSPRLIITDPTLIKEVLLNKQGHFHLPPLNPLVLILTKGLTTLQGEKWAMHRKMINPAFHLDKLKGMIPTIAESCTFTIEKWMKTISPEGTSEIDIWPEFQQLTGDIISRTAFGSSFEDGMKILELQKELQQLVLEAMGMLYIPGFRFVPTKKNRRRKDLDRRITSMLKKIVDTKENMIRTGETRGDDLLGLLLQFNNENNSVNNSQMTKEDIIEECKQFYLAGHETTSSWLTWTLIVLSIHQNWQEKARQEVLQVFREKNPDAKEISHLKIVTMILNEVLRLYPPVIALYKRAYK…
65	Solyc05g047530.2.1	CYP73A96	73	1587	528	GTCAACTCAACAAGCAAAAAGGGACAGCTGATACTCTAGATCTTCTACTGTGGTAATGGAGATTCAACACTCCAATTTTGCTATGCTTATTGCCTTCCTTCTCTTTGTAGCCATAGCTCTGAAGCTATGGAAAAAATCCAAAATTCAGTATAAACTCCCTCCAGGTCCTAGAAAACTACCATTTATTGGGAATTTGCATCAATTATCTAGCTCATTGCCTCACCATACTTTTAAGAATTTGTCAAACAAATATGGTCCCATGATGCACCTACAACTTGGTGAAGTTTCAGCTGTTATAGTATCATCACCACAAGTGGCAAAAGAGGTACTGAAGACTCATGACTTAATCTTTGCTAATAGGCCACAACTTCTTTCTGTACAGATTCTAAGCAACAACAG…	GTCAACTCAACAAGCAAAAAGGGACAGCTGATACTCTAGATCTTCTACTGTGGTAATGGAGATTCAACACTCCAATTTTGCTATGCTTATTGCCTTCCTTCTCTTTGTAGCCATAGCTCTGAAGCTATGGAAAAAATCCAAAATTCAGTATAAACTCCCTCCAGGTCCTAGAAAACTACCATTTATTGGGAATTTGCATCAATTATCTAGCTCATTGCCTCACCATACTTTTAAGAATTTGTCAAACAAATATGGTCCCATGATGCACCTACAACTTGGTGAAGTTTCAGCTGTTATAGTATCATCACCACAAGTGGCAAAAGAGGTACTGAAGACTCATGACTTAATCTTTGCTAATAGGCCACAACTTCTTTCTGTACAGATTCTAAGCAACAACAG…	ATGGAGATTCAACACTCCAATTTTGCTATGCTTATTGCCTTCCTTCTCTTTGTAGCCATAGCTCTGAAGCTATGGAAAAAATCCAAAATTCAGTATAAACTCCCTCCAGGTCCTAGAAAACTACCATTTATTGGGAATTTGCATCAATTATCTAGCTCATTGCCTCACCATACTTTTAAGAATTTGTCAAACAAATATGGTCCCATGATGCACCTACAACTTGGTGAAGTTTCAGCTGTTATAGTATCATCACCACAAGTGGCAAAAGAGGTACTGAAGACTCATGACTTAATCTTTGCTAATAGGCCACAACTTCTTTCTGTACAGATTCTAAGCAACAACAGTCCTACCCTTTCATTCTCTCCTTATGGGGCTAATTGGAGACAGCTTAGAAAAGTA…	MEIQHSNFAMLIAFLLFVAIALKLWKKSKIQYKLPPGPRKLPFIGNLHQLSSSLPHHTFKNLSNKYGPMMHLQLGEVSAVIVSSPQVAKEVLKTHDLIFANRPQLLSVQILSNNSPTLSFSPYGANWRQLRKVCVLELLSAKRVQSFESIREEEVDNLIEAISLIQPQVPIDISEMIFSMTNNITARAAFGKKCKHKDEFIKAMKTITELSGGFDIPDLFPSLKIFHSLSGVKPALEKVHQKVDKIFEDIIQEHKENKRDMSSNMLYKEDLVDVLLRVQESGDLEIPISRNTLKSVILEMFIGGTDTSSTVLEWAISEMMKNPQVMEKAQAEVREVFKGKSKITESEIQKLDYIKMVIKETLRMHPPLPLLLPREAIEKCEIGGYDIPAKTKVIINAWA…
66	Solyc04g079730.1.1	CYP74A1	74	1605	534	GTCAACTCAACAAGCAAAAAGGGACAGCTGATACTCTAGATCTTCTACTGTGGTAATGGAGATTCAACACTCCAATTTTGCTATGCTTATTGCCTTCCTTCTCTTTGTAGCCATAGCTCTGAAGCTATGGAAAAAATCCAAAATTCAGTATAAACTCCCTCCAGGTCCTAGAAAACTACCATTTATTGGGAATTTGCATCAATTATCTAGCTCATTGCCTCACCATACTTTTAAGAATTTGTCAAACAAATATGGTCCCATGATGCACCTACAACTTGGTGAAGTTTCAGCTGTTATAGTATCATCACCACAAGTGGCAAAAGAGGTACTGAAGACTCATGACTTAATCTTTGCTAATAGGCCACAACTTCTTTCTGTACAGATTCTAAGCAACAACAG…	GTCAACTCAACAAGCAAAAAGGGACAGCTGATACTCTAGATCTTCTACTGTGGTAATGGAGATTCAACACTCCAATTTTGCTATGCTTATTGCCTTCCTTCTCTTTGTAGCCATAGCTCTGAAGCTATGGAAAAAATCCAAAATTCAGTATAAACTCCCTCCAGGTCCTAGAAAACTACCATTTATTGGGAATTTGCATCAATTATCTAGCTCATTGCCTCACCATACTTTTAAGAATTTGTCAAACAAATATGGTCCCATGATGCACCTACAACTTGGTGAAGTTTCAGCTGTTATAGTATCATCACCACAAGTGGCAAAAGAGGTACTGAAGACTCATGACTTAATCTTTGCTAATAGGCCACAACTTCTTTCTGTACAGATTCTAAGCAACAACAG…	ATGGAGATTCAACACTCCAATTTTGCTATGCTTATTGCCTTCCTTCTCTTTGTAGCCATAGCTCTGAAGCTATGGAAAAAATCCAAAATTCAGTATAAACTCCCTCCAGGTCCTAGAAAACTACCATTTATTGGGAATTTGCATCAATTATCTAGCTCATTGCCTCACCATACTTTTAAGAATTTGTCAAACAAATATGGTCCCATGATGCACCTACAACTTGGTGAAGTTTCAGCTGTTATAGTATCATCACCACAAGTGGCAAAAGAGGTACTGAAGACTCATGACTTAATCTTTGCTAATAGGCCACAACTTCTTTCTGTACAGATTCTAAGCAACAACAGTCCTACCCTTTCATTCTCTCCTTATGGGGCTAATTGGAGACAGCTTAGAAAAGTA…	MEIQHSNFAMLIAFLLFVAIALKLWKKSKIQYKLPPGPRKLPFIGNLHQLSSSLPHHTFKNLSNKYGPMMHLQLGEVSAVIVSSPQVAKEVLKTHDLIFANRPQLLSVQILSNNSPTLSFSPYGANWRQLRKVCVLELLSAKRVQSFESIREEEVDNLIEAISLIQPQVPIDISEMIFSMTNNITARAAFGKKCKHKDEFIKAMKTITELSGGFDIPDLFPSLKIFHSLSGVKPALEKVHQKVDKIFEDIIQEHKENKRDMSSNMLYKEDLVDVLLRVQESGDLEIPISRNTLKSVILEMFIGGTDTSSTVLEWAISEMMKNPQVMEKAQAEVREVFKGKSKITESEIQKLDYIKMVIKETLRMHPPLPLLLPREAIEKCEIGGYDIPAKTKVIINAWA…
67	Solyc11g069800.1.1	CYP74A2	74	1533	510	TATTTGGTAAACCTAACTCTTTATTAAAAGATAATAAACCTGAACTATAGTGTATGATAATGACAAAACTATAATCTACATGAATCTGTCTTTATATTCATCATATAGATTCCCTACACATCATTATCAAAAGCCTTTTAAGTTTAATCTCAAAGATAAATAGAGATGATACATTTCACTCATTTCTCATATCATAGCTTAAATTACCTATAGATGGATATAGGGAAACTTATCTTAGTCTTCTTTTTCAGTACTCTTTGCTTCTATCTCCTATGGACACTCTTAAAATTCGTTTATTCAGTATGGTGGATGCCACTTCAAACACAAAATAAAATGAACTCTCAGGGCATTAAAGGCCCTTCTTATAGTTTTCCTCATGGAAATACCAAAGATATATCA…	TATTTGGTAAACCTAACTCTTTATTAAAAGATAATAAACCTGAACTATAGTGTATGATAATGACAAAACTATAATCTACATGAATCTGTCTTTATATTCATCATATAGATTCCCTACACATCATTATCAAAAGCCTTTTAAGTTTAATCTCAAAGATAAATAGAGATGATACATTTCACTCATTTCTCATATCATAGCTTAAATTACCTATAGATGGATATAGGGAAACTTATCTTAGTCTTCTTTTTCAGTACTCTTTGCTTCTATCTCCTATGGACACTCTTAAAATTCGTTTATTCAGTATGGTGGATGCCACTTCAAACACAAAATAAAATGAACTCTCAGGGCATTAAAGGCCCTTCTTATAGTTTTCCTCATGGAAATACCAAAGATATATCA…	ATGGATATAGGGAAACTTATCTTAGTCTTCTTTTTCAGTACTCTTTGCTTCTATCTCCTATGGACACTCTTAAAATTCGTTTATTCAGTATGGTGGATGCCACTTCAAACACAAAATAAAATGAACTCTCAGGGCATTAAAGGCCCTTCTTATAGTTTTCCTCATGGAAATACCAAAGATATATCACTGATGAGAAGTCAAACTATGGATAAACCTATGATTGATATTTCTCATGACATTTTTTCAAGGATTCAACCTCATGTTCACACATGGACAAGGATGTACGGGAGGAATTTCCTCACTTGGCATGGCTCGAAACCATACTTATTTGTCACTGAACCAGAGCTGATCAAAGAAGTATTGTCCAACAAAGAAGACATTTACCCGAAAATGGACATG…	MLSSIYVVVAFFSFLISLLFYFIHFRWTPEKLHRKLPPGPRGIPIIGNLHILGTLPHRTLYNLSKTYGPIMFLKLGNIPTVIISSPETAELVLRTHDAAFASRPKLKAIHYMSDGTKGLAFAAYGPQWRNNRKFCTQELLTAEKIGYSAGMRKEEIGVLVDEVKGFGGELVNLGKKIGDLIGNMTYRMLFGDGNSERFDLENIVKEMVRLAGIFNVADYVPFLEPFDIQGLNKQLKEAGKRVQEVFDTIINEHEQDARNYTHKSKNKDLVDIMLSYQDNPNSSYSIDRATMKAILSDMIVGAIDTSHTWIEWVFAEIIKHPTVMNKLQDELTSIVGLDRMVEEDDLLKLEYLELVLKETFRLHPVAPLLVPRESIEDVVISECYIPKGSRVMINCWALG…
68	Solyc07g049690.2.1	CYP74B3	74	1431	476	ATCTTCTCAATATACTTACTTGTGTTGAATTAATGGAGTATTATATGCTGCCACCATCCTTTCTTATCTTCATTCCATTATTGTTTCTCATCGTTAAACAATTCATACCAAAATCTGGAAATCTTCCACCAGGTCCTCGATCATGGCCTCTCTTAGGAAATATTCTCCAAATTGGGAAAAACCCTCATATTTCACTGGCAAAATTTGCCCAAATTCATGGCCCATTGATTTCTGTCAAGCTGGGAACTCAACTGGTTGTGGTAGCTTCGTCCCCTGCTTCTGCAGCTGAAATCCTCAAGACTCAAGATCGTCTTCTATCAGCTCGGTCTCCGCCCAGTGTTGCTCCATATGAACTCTCTGTAATTAATCAACACTCGATTGTCTTTTCCAGTGATTTGA…	ATCTTCTCAATATACTTACTTGTGTTGAATTAATGGAGTATTATATGCTGCCACCATCCTTTCTTATCTTCATTCCATTATTGTTTCTCATCGTTAAACAATTCATACCAAAATCTGGAAATCTTCCACCAGGTCCTCGATCATGGCCTCTCTTAGGAAATATTCTCCAAATTGGGAAAAACCCTCATATTTCACTGGCAAAATTTGCCCAAATTCATGGCCCATTGATTTCTGTCAAGCTGGGAACTCAACTGGTTGTGGTAGCTTCGTCCCCTGCTTCTGCAGCTGAAATCCTCAAGACTCAAGATCGTCTTCTATCAGCTCGGTCTCCGCCCAGTGTTGCTCCATATGAACTCTCTGTAATTAATCAACACTCGATTGTCTTTTCCAGTGATTTGA…	ATGGAGATTCAACACTCCAATTTTGCTATGCTTATTGCCTTCCTTCTCTTTGTAGCCATAGCTCTGAAGCTATGGAAAAAATCCAAAATTCAGTATAAACTCCCTCCAGGTCCTAGAAAACTACCATTTATTGGGAATTTGCATCAATTATCTAGCTCATTGCCTCACCATACTTTTAAGAATTTGTCAAACAAATATGGTCCCATGATGCACCTACAACTTGGTGAAGTTTCAGCTGTTATAGTATCATCACCACAAGTGGCAAAAGAGGTACTGAAGACTCATGACTTAATCTTTGCTAATAGGCCACAACTTCTTTCTGTACAGATTCTAAGCAACAACAGTCCTACCCTTTCATTCTCTCCTTATGGGGCTAATTGGAGACAGCTTAGAAAAGTA…	MEYYMLPPSFLIFIPLLFLIVKQFIPKSGNLPPGPRSWPLLGNILQIGKNPHISLAKFAQIHGPLISVKLGTQLVVVASSPASAAEILKTQDRLLSARSPPSVAPYELSVINQHSIVFSSDLSNHWKLLRAFCRTHLFSPKAVESQTALREKKVSEMIHFLKSKKGETVMISEILFGTILNTFGNLFFSKDLCDLDHETKTSETKRVFRKFIELGAMPNISEFYPLLEALDLQGLSKQTKMYQNQLINIWSQIVKEKRQAVNRRSSDFLDVMIDSGFSDLQINILLTELISAGSDTTTSTIEWAMAELLRNKGAMHKLQAELTSKIGENDIITESNISDLPYLAACVKETLRLHSPTPFLIPRRAPETCKIMDYTIPENSKLFVNAWAIGRDSNTWEDA…
69	Solyc10g007960.1.1	CYP74C3	74	1476	491	TATTTGGTAAACCTAACTCTTTATTAAAAGATAATAAACCTGAACTATAGTGTATGATAATGACAAAACTATAATCTACATGAATCTGTCTTTATATTCATCATATAGATTCCCTACACATCATTATCAAAAGCCTTTTAAGTTTAATCTCAAAGATAAATAGAGATGATACATTTCACTCATTTCTCATATCATAGCTTAAATTACCTATAGATGGATATAGGGAAACTTATCTTAGTCTTCTTTTTCAGTACTCTTTGCTTCTATCTCCTATGGACACTCTTAAAATTCGTTTATTCAGTATGGTGGATGCCACTTCAAACACAAAATAAAATGAACTCTCAGGGCATTAAAGGCCCTTCTTATAGTTTTCCTCATGGAAATACCAAAGATATATCA…	TATTTGGTAAACCTAACTCTTTATTAAAAGATAATAAACCTGAACTATAGTGTATGATAATGACAAAACTATAATCTACATGAATCTGTCTTTATATTCATCATATAGATTCCCTACACATCATTATCAAAAGCCTTTTAAGTTTAATCTCAAAGATAAATAGAGATGATACATTTCACTCATTTCTCATATCATAGCTTAAATTACCTATAGATGGATATAGGGAAACTTATCTTAGTCTTCTTTTTCAGTACTCTTTGCTTCTATCTCCTATGGACACTCTTAAAATTCGTTTATTCAGTATGGTGGATGCCACTTCAAACACAAAATAAAATGAACTCTCAGGGCATTAAAGGCCCTTCTTATAGTTTTCCTCATGGAAATACCAAAGATATATCA…	ATGGAGTATTATATGCTGCCACCATCCTTTCTTATCTTCATTCCATTATTGTTTCTCATCGTTAAACAATTCATACCAAAATCTGGAAATCTTCCACCAGGTCCTCGATCATGGCCTCTCTTAGGAAATATTCTCCAAATTGGGAAAAACCCTCATATTTCACTGGCAAAATTTGCCCAAATTCATGGCCCATTGATTTCTGTCAAGCTGGGAACTCAACTGGTTGTGGTAGCTTCGTCCCCTGCTTCTGCAGCTGAAATCCTCAAGACTCAAGATCGTCTTCTATCAGCTCGGTCTCCGCCCAGTGTTGCTCCATATGAACTCTCTGTAATTAATCAACACTCGATTGTCTTTTCCAGTGATTTGAGCAATCACTGGAAGCTCTTGCGGGCATTTTGT…	MLSSIYVVVAFFSFLISLLFYFIHFRWTPEKLHRKLPPGPRGIPIIGNLHILGTLPHRTLYNLSKTYGPIMFLKLGNIPTVIISSPETAELVLRTHDAAFASRPKLKAIHYMSDGTKGLAFAAYGPQWRNNRKFCTQELLTAEKIGYSAGMRKEEIGVLVDEVKGFGGELVNLGKKIGDLIGNMTYRMLFGDGNSERFDLENIVKEMVRLAGIFNVADYVPFLEPFDIQGLNKQLKEAGKRVQEVFDTIINEHEQDARNYTHKSKNKDLVDIMLSYQDNPNSSYSIDRATMKAILSDMIVGAIDTSHTWIEWVFAEIIKHPTVMNKLQDELTSIVGLDRMVEEDDLLKLEYLELVLKETFRLHPVAPLLVPRESIEDVVISECYIPKGSRVMINCWALG…
70	Solyc01g109150.2.1	CYP74C4	74	1485	494	CCAAAATATGCACTTCTTCAACATTTTTTCTCTTTTCATTTTTGTGTCTTTCCTCTTTTTGTTAATTAAATATTGGAAGAATTCCAATGACCAAATTAGAAAAAAATTGCCTCCTGGTCCATGGAAATTACCCTTACTTGGAAACATATTTCATTTGTTAGGTGGACCTCCACATCGTGTCCTTAGAGATTTAGCTAAAAAATATGGTTCTATTATGCACCTTCAATTAGGTGAAGTCTCTCTAGTTGTTGTTACTTCTCCAGACATGGCCAAACAAGTACTAAAAACTCATGACATCGCTTTTGCATCTAGGCCAATGCTTATAGCCGCCGAGATAGTTTGTTATAATGGGAGCGACATTGTTTTTTCTCCTTATGGTGATTACTGGAGACAAATGCG…	CCAAAATATGCACTTCTTCAACATTTTTTCTCTTTTCATTTTTGTGTCTTTCCTCTTTTTGTTAATTAAATATTGGAAGAATTCCAATGACCAAATTAGAAAAAAATTGCCTCCTGGTCCATGGAAATTACCCTTACTTGGAAACATATTTCATTTGTTAGGTGGACCTCCACATCGTGTCCTTAGAGATTTAGCTAAAAAATATGGTTCTATTATGCACCTTCAATTAGGTGAAGTCTCTCTAGTTGTTGTTACTTCTCCAGACATGGCCAAACAAGTACTAAAAACTCATGACATCGCTTTTGCATCTAGGCCAATGCTTATAGCCGCCGAGATAGTTTGTTATAATGGGAGCGACATTGTTTTTTCTCCTTATGGTGATTACTGGAGACAAATGCG…	ATGCACTTCTTCAACATTTTTTCTCTTTTCATTTTTGTGTCTTTCCTCTTTTTGTTAATTAAATATTGGAAGAATTCCAATGACCAAATTAGAAAAAAATTGCCTCCTGGTCCATGGAAATTACCCTTACTTGGAAACATATTTCATTTGTTAGGTGGACCTCCACATCGTGTCCTTAGAGATTTAGCTAAAAAATATGGTTCTATTATGCACCTTCAATTAGGTGAAGTCTCTCTAGTTGTTGTTACTTCTCCAGACATGGCCAAACAAGTACTAAAAACTCATGACATCGCTTTTGCATCTAGGCCAATGCTTATAGCCGCCGAGATAGTTTGTTATAATGGGAGCGACATTGTTTTTTCTCCTTATGGTGATTACTGGAGACAAATGCGTAAAATT…	MHFFNIFSLFIFVSFLFLLIKYWKNSNDQIRKKLPPGPWKLPLLGNIFHLLGGPPHRVLRDLAKKYGSIMHLQLGEVSLVVVTSPDMAKQVLKTHDIAFASRPMLIAAEIVCYNGSDIVFSPYGDYWRQMRKICIMELLSAKNVKSFSSIRQDEVLRMIEFFRSSSGETVNATRRIFQFASSMTCRSAFGKVFKEQDELIQLVKKVSRLTEGFDVADIFPSLKFLHVLCGMKSKIMDVHHELDAILENIINEHKNNGELGGEGLVSTLLRLMKEGGLQFPITNDNIKAIIFDIFAAGTETSSATIDWIMVEMMRNPNVLSKAQEEVRNAFKGKETFDENDVEELKYLKLVVKESFRLHPPFPLLLPRECREEVEINGYTIPLKTKVMVNAWAIGRDPKY…
71	Solyc01g109160.2.1	CYP74C27	74	1467	488	CCAAAATATGCACTTCTTCAACATTTTTTCTCTTTTCATTTTTGTGTCTTTCCTCTTTTTGTTAATTAAATATTGGAAGAATTCCAATGACCAAATTAGAAAAAAATTGCCTCCTGGTCCATGGAAATTACCCTTACTTGGAAACATATTTCATTTGTTAGGTGGACCTCCACATCGTGTCCTTAGAGATTTAGCTAAAAAATATGGTTCTATTATGCACCTTCAATTAGGTGAAGTCTCTCTAGTTGTTGTTACTTCTCCAGACATGGCCAAACAAGTACTAAAAACTCATGACATCGCTTTTGCATCTAGGCCAATGCTTATAGCCGCCGAGATAGTTTGTTATAATGGGAGCGACATTGTTTTTTCTCCTTATGGTGATTACTGGAGACAAATGCG…	CCAAAATATGCACTTCTTCAACATTTTTTCTCTTTTCATTTTTGTGTCTTTCCTCTTTTTGTTAATTAAATATTGGAAGAATTCCAATGACCAAATTAGAAAAAAATTGCCTCCTGGTCCATGGAAATTACCCTTACTTGGAAACATATTTCATTTGTTAGGTGGACCTCCACATCGTGTCCTTAGAGATTTAGCTAAAAAATATGGTTCTATTATGCACCTTCAATTAGGTGAAGTCTCTCTAGTTGTTGTTACTTCTCCAGACATGGCCAAACAAGTACTAAAAACTCATGACATCGCTTTTGCATCTAGGCCAATGCTTATAGCCGCCGAGATAGTTTGTTATAATGGGAGCGACATTGTTTTTTCTCCTTATGGTGATTACTGGAGACAAATGCG…	ATGCACTTCTTCAACATTTTTTCTCTTTTCATTTTTGTGTCTTTCCTCTTTTTGTTAATTAAATATTGGAAGAATTCCAATGACCAAATTAGAAAAAAATTGCCTCCTGGTCCATGGAAATTACCCTTACTTGGAAACATATTTCATTTGTTAGGTGGACCTCCACATCGTGTCCTTAGAGATTTAGCTAAAAAATATGGTTCTATTATGCACCTTCAATTAGGTGAAGTCTCTCTAGTTGTTGTTACTTCTCCAGACATGGCCAAACAAGTACTAAAAACTCATGACATCGCTTTTGCATCTAGGCCAATGCTTATAGCCGCCGAGATAGTTTGTTATAATGGGAGCGACATTGTTTTTTCTCCTTATGGTGATTACTGGAGACAAATGCGTAAAATT…	MHFFNIFSLFIFVSFLFLLIKYWKNSNDQIRKKLPPGPWKLPLLGNIFHLLGGPPHRVLRDLAKKYGSIMHLQLGEVSLVVVTSPDMAKQVLKTHDIAFASRPMLIAAEIVCYNGSDIVFSPYGDYWRQMRKICIMELLSAKNVKSFSSIRQDEVLRMIEFFRSSSGETVNATRRIFQFASSMTCRSAFGKVFKEQDELIQLVKKVSRLTEGFDVADIFPSLKFLHVLCGMKSKIMDVHHELDAILENIINEHKNNGELGGEGLVSTLLRLMKEGGLQFPITNDNIKAIIFDIFAAGTETSSATIDWIMVEMMRNPNVLSKAQEEVRNAFKGKETFDENDVEELKYLKLVVKESFRLHPPFPLLLPRECREEVEINGYTIPLKTKVMVNAWAIGRDPKY…
72	Solyc01g109140.2.1	CYP74D1	74	1437	478	CCAAAATATGCACTTCTTCAACATTTTTTCTCTTTTCATTTTTGTGTCTTTCCTCTTTTTGTTAATTAAATATTGGAAGAATTCCAATGACCAAATTAGAAAAAAATTGCCTCCTGGTCCATGGAAATTACCCTTACTTGGAAACATATTTCATTTGTTAGGTGGACCTCCACATCGTGTCCTTAGAGATTTAGCTAAAAAATATGGTTCTATTATGCACCTTCAATTAGGTGAAGTCTCTCTAGTTGTTGTTACTTCTCCAGACATGGCCAAACAAGTACTAAAAACTCATGACATCGCTTTTGCATCTAGGCCAATGCTTATAGCCGCCGAGATAGTTTGTTATAATGGGAGCGACATTGTTTTTTCTCCTTATGGTGATTACTGGAGACAAATGCG…	CCAAAATATGCACTTCTTCAACATTTTTTCTCTTTTCATTTTTGTGTCTTTCCTCTTTTTGTTAATTAAATATTGGAAGAATTCCAATGACCAAATTAGAAAAAAATTGCCTCCTGGTCCATGGAAATTACCCTTACTTGGAAACATATTTCATTTGTTAGGTGGACCTCCACATCGTGTCCTTAGAGATTTAGCTAAAAAATATGGTTCTATTATGCACCTTCAATTAGGTGAAGTCTCTCTAGTTGTTGTTACTTCTCCAGACATGGCCAAACAAGTACTAAAAACTCATGACATCGCTTTTGCATCTAGGCCAATGCTTATAGCCGCCGAGATAGTTTGTTATAATGGGAGCGACATTGTTTTTTCTCCTTATGGTGATTACTGGAGACAAATGCG…	ATGCACTTCTTCAACATTTTTTCTCTTTTCATTTTTGTGTCTTTCCTCTTTTTGTTAATTAAATATTGGAAGAATTCCAATGACCAAATTAGAAAAAAATTGCCTCCTGGTCCATGGAAATTACCCTTACTTGGAAACATATTTCATTTGTTAGGTGGACCTCCACATCGTGTCCTTAGAGATTTAGCTAAAAAATATGGTTCTATTATGCACCTTCAATTAGGTGAAGTCTCTCTAGTTGTTGTTACTTCTCCAGACATGGCCAAACAAGTACTAAAAACTCATGACATCGCTTTTGCATCTAGGCCAATGCTTATAGCCGCCGAGATAGTTTGTTATAATGGGAGCGACATTGTTTTTTCTCCTTATGGTGATTACTGGAGACAAATGCGTAAAATT…	MHFFNIFSLFIFVSFLFLLIKYWKNSNDQIRKKLPPGPWKLPLLGNIFHLLGGPPHRVLRDLAKKYGSIMHLQLGEVSLVVVTSPDMAKQVLKTHDIAFASRPMLIAAEIVCYNGSDIVFSPYGDYWRQMRKICIMELLSAKNVKSFSSIRQDEVLRMIEFFRSSSGETVNATRRIFQFASSMTCRSAFGKVFKEQDELIQLVKKVSRLTEGFDVADIFPSLKFLHVLCGMKSKIMDVHHELDAILENIINEHKNNGELGGEGLVSTLLRLMKEGGLQFPITNDNIKAIIFDIFAAGTETSSATIDWIMVEMMRNPNVLSKAQEEVRNAFKGKETFDENDVEELKYLKLVVKESFRLHPPFPLLLPRECREEVEINGYTIPLKTKVMVNAWAIGRDPKY…
73	Solyc11g066580.1.1	CYP75A31	75	1536	511	TATTTGGTAAACCTAACTCTTTATTAAAAGATAATAAACCTGAACTATAGTGTATGATAATGACAAAACTATAATCTACATGAATCTGTCTTTATATTCATCATATAGATTCCCTACACATCATTATCAAAAGCCTTTTAAGTTTAATCTCAAAGATAAATAGAGATGATACATTTCACTCATTTCTCATATCATAGCTTAAATTACCTATAGATGGATATAGGGAAACTTATCTTAGTCTTCTTTTTCAGTACTCTTTGCTTCTATCTCCTATGGACACTCTTAAAATTCGTTTATTCAGTATGGTGGATGCCACTTCAAACACAAAATAAAATGAACTCTCAGGGCATTAAAGGCCCTTCTTATAGTTTTCCTCATGGAAATACCAAAGATATATCA…	TATTTGGTAAACCTAACTCTTTATTAAAAGATAATAAACCTGAACTATAGTGTATGATAATGACAAAACTATAATCTACATGAATCTGTCTTTATATTCATCATATAGATTCCCTACACATCATTATCAAAAGCCTTTTAAGTTTAATCTCAAAGATAAATAGAGATGATACATTTCACTCATTTCTCATATCATAGCTTAAATTACCTATAGATGGATATAGGGAAACTTATCTTAGTCTTCTTTTTCAGTACTCTTTGCTTCTATCTCCTATGGACACTCTTAAAATTCGTTTATTCAGTATGGTGGATGCCACTTCAAACACAAAATAAAATGAACTCTCAGGGCATTAAAGGCCCTTCTTATAGTTTTCCTCATGGAAATACCAAAGATATATCA…	ATGGATATAGGGAAACTTATCTTAGTCTTCTTTTTCAGTACTCTTTGCTTCTATCTCCTATGGACACTCTTAAAATTCGTTTATTCAGTATGGTGGATGCCACTTCAAACACAAAATAAAATGAACTCTCAGGGCATTAAAGGCCCTTCTTATAGTTTTCCTCATGGAAATACCAAAGATATATCACTGATGAGAAGTCAAACTATGGATAAACCTATGATTGATATTTCTCATGACATTTTTTCAAGGATTCAACCTCATGTTCACACATGGACAAGGATGTACGGGAGGAATTTCCTCACTTGGCATGGCTCGAAACCATACTTATTTGTCACTGAACCAGAGCTGATCAAAGAAGTATTGTCCAACAAAGAAGACATTTACCCGAAAATGGACATG…	MLSSIYVVVAFFSFLISLLFYFIHFRWTPEKLHRKLPPGPRGIPIIGNLHILGTLPHRTLYNLSKTYGPIMFLKLGNIPTVIISSPETAELVLRTHDAAFASRPKLKAIHYMSDGTKGLAFAAYGPQWRNNRKFCTQELLTAEKIGYSAGMRKEEIGVLVDEVKGFGGELVNLGKKIGDLIGNMTYRMLFGDGNSERFDLENIVKEMVRLAGIFNVADYVPFLEPFDIQGLNKQLKEAGKRVQEVFDTIINEHEQDARNYTHKSKNKDLVDIMLSYQDNPNSSYSIDRATMKAILSDMIVGAIDTSHTWIEWVFAEIIKHPTVMNKLQDELTSIVGLDRMVEEDDLLKLEYLELVLKETFRLHPVAPLLVPRESIEDVVISECYIPKGSRVMINCWALG…
74	Solyc03g115220.2.1	CYP75B49	75	1545	514	GTCAACTCAACAAGCAAAAAGGGACAGCTGATACTCTAGATCTTCTACTGTGGTAATGGAGATTCAACACTCCAATTTTGCTATGCTTATTGCCTTCCTTCTCTTTGTAGCCATAGCTCTGAAGCTATGGAAAAAATCCAAAATTCAGTATAAACTCCCTCCAGGTCCTAGAAAACTACCATTTATTGGGAATTTGCATCAATTATCTAGCTCATTGCCTCACCATACTTTTAAGAATTTGTCAAACAAATATGGTCCCATGATGCACCTACAACTTGGTGAAGTTTCAGCTGTTATAGTATCATCACCACAAGTGGCAAAAGAGGTACTGAAGACTCATGACTTAATCTTTGCTAATAGGCCACAACTTCTTTCTGTACAGATTCTAAGCAACAACAG…	GTCAACTCAACAAGCAAAAAGGGACAGCTGATACTCTAGATCTTCTACTGTGGTAATGGAGATTCAACACTCCAATTTTGCTATGCTTATTGCCTTCCTTCTCTTTGTAGCCATAGCTCTGAAGCTATGGAAAAAATCCAAAATTCAGTATAAACTCCCTCCAGGTCCTAGAAAACTACCATTTATTGGGAATTTGCATCAATTATCTAGCTCATTGCCTCACCATACTTTTAAGAATTTGTCAAACAAATATGGTCCCATGATGCACCTACAACTTGGTGAAGTTTCAGCTGTTATAGTATCATCACCACAAGTGGCAAAAGAGGTACTGAAGACTCATGACTTAATCTTTGCTAATAGGCCACAACTTCTTTCTGTACAGATTCTAAGCAACAACAG…	ATGGAGATTCAACACTCCAATTTTGCTATGCTTATTGCCTTCCTTCTCTTTGTAGCCATAGCTCTGAAGCTATGGAAAAAATCCAAAATTCAGTATAAACTCCCTCCAGGTCCTAGAAAACTACCATTTATTGGGAATTTGCATCAATTATCTAGCTCATTGCCTCACCATACTTTTAAGAATTTGTCAAACAAATATGGTCCCATGATGCACCTACAACTTGGTGAAGTTTCAGCTGTTATAGTATCATCACCACAAGTGGCAAAAGAGGTACTGAAGACTCATGACTTAATCTTTGCTAATAGGCCACAACTTCTTTCTGTACAGATTCTAAGCAACAACAGTCCTACCCTTTCATTCTCTCCTTATGGGGCTAATTGGAGACAGCTTAGAAAAGTA…	MEIQHSNFAMLIAFLLFVAIALKLWKKSKIQYKLPPGPRKLPFIGNLHQLSSSLPHHTFKNLSNKYGPMMHLQLGEVSAVIVSSPQVAKEVLKTHDLIFANRPQLLSVQILSNNSPTLSFSPYGANWRQLRKVCVLELLSAKRVQSFESIREEEVDNLIEAISLIQPQVPIDISEMIFSMTNNITARAAFGKKCKHKDEFIKAMKTITELSGGFDIPDLFPSLKIFHSLSGVKPALEKVHQKVDKIFEDIIQEHKENKRDMSSNMLYKEDLVDVLLRVQESGDLEIPISRNTLKSVILEMFIGGTDTSSTVLEWAISEMMKNPQVMEKAQAEVREVFKGKSKITESEIQKLDYIKMVIKETLRMHPPLPLLLPREAIEKCEIGGYDIPAKTKVIINAWA…
75	Solyc09g008910.1.1	CYP76A19	76	1524	507	ATCTTCTCAATATACTTACTTGTGTTGAATTAATGGAGTATTATATGCTGCCACCATCCTTTCTTATCTTCATTCCATTATTGTTTCTCATCGTTAAACAATTCATACCAAAATCTGGAAATCTTCCACCAGGTCCTCGATCATGGCCTCTCTTAGGAAATATTCTCCAAATTGGGAAAAACCCTCATATTTCACTGGCAAAATTTGCCCAAATTCATGGCCCATTGATTTCTGTCAAGCTGGGAACTCAACTGGTTGTGGTAGCTTCGTCCCCTGCTTCTGCAGCTGAAATCCTCAAGACTCAAGATCGTCTTCTATCAGCTCGGTCTCCGCCCAGTGTTGCTCCATATGAACTCTCTGTAATTAATCAACACTCGATTGTCTTTTCCAGTGATTTGA…	ATCTTCTCAATATACTTACTTGTGTTGAATTAATGGAGTATTATATGCTGCCACCATCCTTTCTTATCTTCATTCCATTATTGTTTCTCATCGTTAAACAATTCATACCAAAATCTGGAAATCTTCCACCAGGTCCTCGATCATGGCCTCTCTTAGGAAATATTCTCCAAATTGGGAAAAACCCTCATATTTCACTGGCAAAATTTGCCCAAATTCATGGCCCATTGATTTCTGTCAAGCTGGGAACTCAACTGGTTGTGGTAGCTTCGTCCCCTGCTTCTGCAGCTGAAATCCTCAAGACTCAAGATCGTCTTCTATCAGCTCGGTCTCCGCCCAGTGTTGCTCCATATGAACTCTCTGTAATTAATCAACACTCGATTGTCTTTTCCAGTGATTTGA…	ATGGAGATTGTTGCTTACTTCTTAGTCTTATTTTTATTAGCAATTACTTTTGTAATATATGCATGGAGATTGTTGGACTGGGCATGGTTTAGGCCAAGGAAACTAGACAAATGCCTTAGACAACAAGGTCTTAAAGGGAACTCTTACAAATTGATTTTTGGAGACATCAAAGAATTGTCGAAAAGCATTGAAGATGCTGAGTCCAAACCATTGGATGTCTCTGATGATGACTTAACACCAAGAATTCTTCCTTATTTCGTTCAAACAATCAAAAAATACGGTAAAAACTGTTTTATATGGATTGGGACAAAGCCTTTGGTGATTGTAGGGGACCCTGAGGTAATAAGGGATGTGTTTAACAAACATGCTCTCTATCAAAAGCCAAAATCAACTCCCCTG…	MEYYMLPPSFLIFIPLLFLIVKQFIPKSGNLPPGPRSWPLLGNILQIGKNPHISLAKFAQIHGPLISVKLGTQLVVVASSPASAAEILKTQDRLLSARSPPSVAPYELSVINQHSIVFSSDLSNHWKLLRAFCRTHLFSPKAVESQTALREKKVSEMIHFLKSKKGETVMISEILFGTILNTFGNLFFSKDLCDLDHETKTSETKRVFRKFIELGAMPNISEFYPLLEALDLQGLSKQTKMYQNQLINIWSQIVKEKRQAVNRRSSDFLDVMIDSGFSDLQINILLTELISAGSDTTTSTIEWAMAELLRNKGAMHKLQAELTSKIGENDIITESNISDLPYLAACVKETLRLHSPTPFLIPRRAPETCKIMDYTIPENSKLFVNAWAIGRDSNTWEDA…
76	Solyc10g083700.2.1	CYP76A21	76	1557	518	TATTTGGTAAACCTAACTCTTTATTAAAAGATAATAAACCTGAACTATAGTGTATGATAATGACAAAACTATAATCTACATGAATCTGTCTTTATATTCATCATATAGATTCCCTACACATCATTATCAAAAGCCTTTTAAGTTTAATCTCAAAGATAAATAGAGATGATACATTTCACTCATTTCTCATATCATAGCTTAAATTACCTATAGATGGATATAGGGAAACTTATCTTAGTCTTCTTTTTCAGTACTCTTTGCTTCTATCTCCTATGGACACTCTTAAAATTCGTTTATTCAGTATGGTGGATGCCACTTCAAACACAAAATAAAATGAACTCTCAGGGCATTAAAGGCCCTTCTTATAGTTTTCCTCATGGAAATACCAAAGATATATCA…	TATTTGGTAAACCTAACTCTTTATTAAAAGATAATAAACCTGAACTATAGTGTATGATAATGACAAAACTATAATCTACATGAATCTGTCTTTATATTCATCATATAGATTCCCTACACATCATTATCAAAAGCCTTTTAAGTTTAATCTCAAAGATAAATAGAGATGATACATTTCACTCATTTCTCATATCATAGCTTAAATTACCTATAGATGGATATAGGGAAACTTATCTTAGTCTTCTTTTTCAGTACTCTTTGCTTCTATCTCCTATGGACACTCTTAAAATTCGTTTATTCAGTATGGTGGATGCCACTTCAAACACAAAATAAAATGAACTCTCAGGGCATTAAAGGCCCTTCTTATAGTTTTCCTCATGGAAATACCAAAGATATATCA…	ATGGATATAGGGAAACTTATCTTAGTCTTCTTTTTCAGTACTCTTTGCTTCTATCTCCTATGGACACTCTTAAAATTCGTTTATTCAGTATGGTGGATGCCACTTCAAACACAAAATAAAATGAACTCTCAGGGCATTAAAGGCCCTTCTTATAGTTTTCCTCATGGAAATACCAAAGATATATCACTGATGAGAAGTCAAACTATGGATAAACCTATGATTGATATTTCTCATGACATTTTTTCAAGGATTCAACCTCATGTTCACACATGGACAAGGATGTACGGGAGGAATTTCCTCACTTGGCATGGCTCGAAACCATACTTATTTGTCACTGAACCAGAGCTGATCAAAGAAGTATTGTCCAACAAAGAAGACATTTACCCGAAAATGGACATG…	MLSSIYVVVAFFSFLISLLFYFIHFRWTPEKLHRKLPPGPRGIPIIGNLHILGTLPHRTLYNLSKTYGPIMFLKLGNIPTVIISSPETAELVLRTHDAAFASRPKLKAIHYMSDGTKGLAFAAYGPQWRNNRKFCTQELLTAEKIGYSAGMRKEEIGVLVDEVKGFGGELVNLGKKIGDLIGNMTYRMLFGDGNSERFDLENIVKEMVRLAGIFNVADYVPFLEPFDIQGLNKQLKEAGKRVQEVFDTIINEHEQDARNYTHKSKNKDLVDIMLSYQDNPNSSYSIDRATMKAILSDMIVGAIDTSHTWIEWVFAEIIKHPTVMNKLQDELTSIVGLDRMVEEDDLLKLEYLELVLKETFRLHPVAPLLVPRESIEDVVISECYIPKGSRVMINCWALG…
77	Solyc10g085500.1.1	CYP76A22	76	1524	507	TATTTGGTAAACCTAACTCTTTATTAAAAGATAATAAACCTGAACTATAGTGTATGATAATGACAAAACTATAATCTACATGAATCTGTCTTTATATTCATCATATAGATTCCCTACACATCATTATCAAAAGCCTTTTAAGTTTAATCTCAAAGATAAATAGAGATGATACATTTCACTCATTTCTCATATCATAGCTTAAATTACCTATAGATGGATATAGGGAAACTTATCTTAGTCTTCTTTTTCAGTACTCTTTGCTTCTATCTCCTATGGACACTCTTAAAATTCGTTTATTCAGTATGGTGGATGCCACTTCAAACACAAAATAAAATGAACTCTCAGGGCATTAAAGGCCCTTCTTATAGTTTTCCTCATGGAAATACCAAAGATATATCA…	TATTTGGTAAACCTAACTCTTTATTAAAAGATAATAAACCTGAACTATAGTGTATGATAATGACAAAACTATAATCTACATGAATCTGTCTTTATATTCATCATATAGATTCCCTACACATCATTATCAAAAGCCTTTTAAGTTTAATCTCAAAGATAAATAGAGATGATACATTTCACTCATTTCTCATATCATAGCTTAAATTACCTATAGATGGATATAGGGAAACTTATCTTAGTCTTCTTTTTCAGTACTCTTTGCTTCTATCTCCTATGGACACTCTTAAAATTCGTTTATTCAGTATGGTGGATGCCACTTCAAACACAAAATAAAATGAACTCTCAGGGCATTAAAGGCCCTTCTTATAGTTTTCCTCATGGAAATACCAAAGATATATCA…	ATGGATATAGGGAAACTTATCTTAGTCTTCTTTTTCAGTACTCTTTGCTTCTATCTCCTATGGACACTCTTAAAATTCGTTTATTCAGTATGGTGGATGCCACTTCAAACACAAAATAAAATGAACTCTCAGGGCATTAAAGGCCCTTCTTATAGTTTTCCTCATGGAAATACCAAAGATATATCACTGATGAGAAGTCAAACTATGGATAAACCTATGATTGATATTTCTCATGACATTTTTTCAAGGATTCAACCTCATGTTCACACATGGACAAGGATGTACGGGAGGAATTTCCTCACTTGGCATGGCTCGAAACCATACTTATTTGTCACTGAACCAGAGCTGATCAAAGAAGTATTGTCCAACAAAGAAGACATTTACCCGAAAATGGACATG…	MLSSIYVVVAFFSFLISLLFYFIHFRWTPEKLHRKLPPGPRGIPIIGNLHILGTLPHRTLYNLSKTYGPIMFLKLGNIPTVIISSPETAELVLRTHDAAFASRPKLKAIHYMSDGTKGLAFAAYGPQWRNNRKFCTQELLTAEKIGYSAGMRKEEIGVLVDEVKGFGGELVNLGKKIGDLIGNMTYRMLFGDGNSERFDLENIVKEMVRLAGIFNVADYVPFLEPFDIQGLNKQLKEAGKRVQEVFDTIINEHEQDARNYTHKSKNKDLVDIMLSYQDNPNSSYSIDRATMKAILSDMIVGAIDTSHTWIEWVFAEIIKHPTVMNKLQDELTSIVGLDRMVEEDDLLKLEYLELVLKETFRLHPVAPLLVPRESIEDVVISECYIPKGSRVMINCWALG…
78	Solyc10g083690.2.1	CYP76A6	76	1500	499	TATTTGGTAAACCTAACTCTTTATTAAAAGATAATAAACCTGAACTATAGTGTATGATAATGACAAAACTATAATCTACATGAATCTGTCTTTATATTCATCATATAGATTCCCTACACATCATTATCAAAAGCCTTTTAAGTTTAATCTCAAAGATAAATAGAGATGATACATTTCACTCATTTCTCATATCATAGCTTAAATTACCTATAGATGGATATAGGGAAACTTATCTTAGTCTTCTTTTTCAGTACTCTTTGCTTCTATCTCCTATGGACACTCTTAAAATTCGTTTATTCAGTATGGTGGATGCCACTTCAAACACAAAATAAAATGAACTCTCAGGGCATTAAAGGCCCTTCTTATAGTTTTCCTCATGGAAATACCAAAGATATATCA…	TATTTGGTAAACCTAACTCTTTATTAAAAGATAATAAACCTGAACTATAGTGTATGATAATGACAAAACTATAATCTACATGAATCTGTCTTTATATTCATCATATAGATTCCCTACACATCATTATCAAAAGCCTTTTAAGTTTAATCTCAAAGATAAATAGAGATGATACATTTCACTCATTTCTCATATCATAGCTTAAATTACCTATAGATGGATATAGGGAAACTTATCTTAGTCTTCTTTTTCAGTACTCTTTGCTTCTATCTCCTATGGACACTCTTAAAATTCGTTTATTCAGTATGGTGGATGCCACTTCAAACACAAAATAAAATGAACTCTCAGGGCATTAAAGGCCCTTCTTATAGTTTTCCTCATGGAAATACCAAAGATATATCA…	ATGGATATAGGGAAACTTATCTTAGTCTTCTTTTTCAGTACTCTTTGCTTCTATCTCCTATGGACACTCTTAAAATTCGTTTATTCAGTATGGTGGATGCCACTTCAAACACAAAATAAAATGAACTCTCAGGGCATTAAAGGCCCTTCTTATAGTTTTCCTCATGGAAATACCAAAGATATATCACTGATGAGAAGTCAAACTATGGATAAACCTATGATTGATATTTCTCATGACATTTTTTCAAGGATTCAACCTCATGTTCACACATGGACAAGGATGTACGGGAGGAATTTCCTCACTTGGCATGGCTCGAAACCATACTTATTTGTCACTGAACCAGAGCTGATCAAAGAAGTATTGTCCAACAAAGAAGACATTTACCCGAAAATGGACATG…	MLSSIYVVVAFFSFLISLLFYFIHFRWTPEKLHRKLPPGPRGIPIIGNLHILGTLPHRTLYNLSKTYGPIMFLKLGNIPTVIISSPETAELVLRTHDAAFASRPKLKAIHYMSDGTKGLAFAAYGPQWRNNRKFCTQELLTAEKIGYSAGMRKEEIGVLVDEVKGFGGELVNLGKKIGDLIGNMTYRMLFGDGNSERFDLENIVKEMVRLAGIFNVADYVPFLEPFDIQGLNKQLKEAGKRVQEVFDTIINEHEQDARNYTHKSKNKDLVDIMLSYQDNPNSSYSIDRATMKAILSDMIVGAIDTSHTWIEWVFAEIIKHPTVMNKLQDELTSIVGLDRMVEEDDLLKLEYLELVLKETFRLHPVAPLLVPRESIEDVVISECYIPKGSRVMINCWALG…
79	Solyc09g098010.2.1	CYP76B11P	76	1563	520	TATTTGGTAAACCTAACTCTTTATTAAAAGATAATAAACCTGAACTATAGTGTATGATAATGACAAAACTATAATCTACATGAATCTGTCTTTATATTCATCATATAGATTCCCTACACATCATTATCAAAAGCCTTTTAAGTTTAATCTCAAAGATAAATAGAGATGATACATTTCACTCATTTCTCATATCATAGCTTAAATTACCTATAGATGGATATAGGGAAACTTATCTTAGTCTTCTTTTTCAGTACTCTTTGCTTCTATCTCCTATGGACACTCTTAAAATTCGTTTATTCAGTATGGTGGATGCCACTTCAAACACAAAATAAAATGAACTCTCAGGGCATTAAAGGCCCTTCTTATAGTTTTCCTCATGGAAATACCAAAGATATATCA…	TATTTGGTAAACCTAACTCTTTATTAAAAGATAATAAACCTGAACTATAGTGTATGATAATGACAAAACTATAATCTACATGAATCTGTCTTTATATTCATCATATAGATTCCCTACACATCATTATCAAAAGCCTTTTAAGTTTAATCTCAAAGATAAATAGAGATGATACATTTCACTCATTTCTCATATCATAGCTTAAATTACCTATAGATGGATATAGGGAAACTTATCTTAGTCTTCTTTTTCAGTACTCTTTGCTTCTATCTCCTATGGACACTCTTAAAATTCGTTTATTCAGTATGGTGGATGCCACTTCAAACACAAAATAAAATGAACTCTCAGGGCATTAAAGGCCCTTCTTATAGTTTTCCTCATGGAAATACCAAAGATATATCA…	ATGGAGATTGTTGCTTACTTCTTAGTCTTATTTTTATTAGCAATTACTTTTGTAATATATGCATGGAGATTGTTGGACTGGGCATGGTTTAGGCCAAGGAAACTAGACAAATGCCTTAGACAACAAGGTCTTAAAGGGAACTCTTACAAATTGATTTTTGGAGACATCAAAGAATTGTCGAAAAGCATTGAAGATGCTGAGTCCAAACCATTGGATGTCTCTGATGATGACTTAACACCAAGAATTCTTCCTTATTTCGTTCAAACAATCAAAAAATACGGTAAAAACTGTTTTATATGGATTGGGACAAAGCCTTTGGTGATTGTAGGGGACCCTGAGGTAATAAGGGATGTGTTTAACAAACATGCTCTCTATCAAAAGCCAAAATCAACTCCCCTG…	MLSSIYVVVAFFSFLISLLFYFIHFRWTPEKLHRKLPPGPRGIPIIGNLHILGTLPHRTLYNLSKTYGPIMFLKLGNIPTVIISSPETAELVLRTHDAAFASRPKLKAIHYMSDGTKGLAFAAYGPQWRNNRKFCTQELLTAEKIGYSAGMRKEEIGVLVDEVKGFGGELVNLGKKIGDLIGNMTYRMLFGDGNSERFDLENIVKEMVRLAGIFNVADYVPFLEPFDIQGLNKQLKEAGKRVQEVFDTIINEHEQDARNYTHKSKNKDLVDIMLSYQDNPNSSYSIDRATMKAILSDMIVGAIDTSHTWIEWVFAEIIKHPTVMNKLQDELTSIVGLDRMVEEDDLLKLEYLELVLKETFRLHPVAPLLVPRESIEDVVISECYIPKGSRVMINCWALG…
80	Solyc09g098770.1.1	CYP76B12	76	1491	496	TATTTGGTAAACCTAACTCTTTATTAAAAGATAATAAACCTGAACTATAGTGTATGATAATGACAAAACTATAATCTACATGAATCTGTCTTTATATTCATCATATAGATTCCCTACACATCATTATCAAAAGCCTTTTAAGTTTAATCTCAAAGATAAATAGAGATGATACATTTCACTCATTTCTCATATCATAGCTTAAATTACCTATAGATGGATATAGGGAAACTTATCTTAGTCTTCTTTTTCAGTACTCTTTGCTTCTATCTCCTATGGACACTCTTAAAATTCGTTTATTCAGTATGGTGGATGCCACTTCAAACACAAAATAAAATGAACTCTCAGGGCATTAAAGGCCCTTCTTATAGTTTTCCTCATGGAAATACCAAAGATATATCA…	TATTTGGTAAACCTAACTCTTTATTAAAAGATAATAAACCTGAACTATAGTGTATGATAATGACAAAACTATAATCTACATGAATCTGTCTTTATATTCATCATATAGATTCCCTACACATCATTATCAAAAGCCTTTTAAGTTTAATCTCAAAGATAAATAGAGATGATACATTTCACTCATTTCTCATATCATAGCTTAAATTACCTATAGATGGATATAGGGAAACTTATCTTAGTCTTCTTTTTCAGTACTCTTTGCTTCTATCTCCTATGGACACTCTTAAAATTCGTTTATTCAGTATGGTGGATGCCACTTCAAACACAAAATAAAATGAACTCTCAGGGCATTAAAGGCCCTTCTTATAGTTTTCCTCATGGAAATACCAAAGATATATCA…	ATGGAGATTGTTGCTTACTTCTTAGTCTTATTTTTATTAGCAATTACTTTTGTAATATATGCATGGAGATTGTTGGACTGGGCATGGTTTAGGCCAAGGAAACTAGACAAATGCCTTAGACAACAAGGTCTTAAAGGGAACTCTTACAAATTGATTTTTGGAGACATCAAAGAATTGTCGAAAAGCATTGAAGATGCTGAGTCCAAACCATTGGATGTCTCTGATGATGACTTAACACCAAGAATTCTTCCTTATTTCGTTCAAACAATCAAAAAATACGGTAAAAACTGTTTTATATGGATTGGGACAAAGCCTTTGGTGATTGTAGGGGACCCTGAGGTAATAAGGGATGTGTTTAACAAACATGCTCTCTATCAAAAGCCAAAATCAACTCCCCTG…	MLSSIYVVVAFFSFLISLLFYFIHFRWTPEKLHRKLPPGPRGIPIIGNLHILGTLPHRTLYNLSKTYGPIMFLKLGNIPTVIISSPETAELVLRTHDAAFASRPKLKAIHYMSDGTKGLAFAAYGPQWRNNRKFCTQELLTAEKIGYSAGMRKEEIGVLVDEVKGFGGELVNLGKKIGDLIGNMTYRMLFGDGNSERFDLENIVKEMVRLAGIFNVADYVPFLEPFDIQGLNKQLKEAGKRVQEVFDTIINEHEQDARNYTHKSKNKDLVDIMLSYQDNPNSSYSIDRATMKAILSDMIVGAIDTSHTWIEWVFAEIIKHPTVMNKLQDELTSIVGLDRMVEEDDLLKLEYLELVLKETFRLHPVAPLLVPRESIEDVVISECYIPKGSRVMINCWALG…
81	Solyc09g098030.2.1	CYP76B13	76	1485	494	TATTTGGTAAACCTAACTCTTTATTAAAAGATAATAAACCTGAACTATAGTGTATGATAATGACAAAACTATAATCTACATGAATCTGTCTTTATATTCATCATATAGATTCCCTACACATCATTATCAAAAGCCTTTTAAGTTTAATCTCAAAGATAAATAGAGATGATACATTTCACTCATTTCTCATATCATAGCTTAAATTACCTATAGATGGATATAGGGAAACTTATCTTAGTCTTCTTTTTCAGTACTCTTTGCTTCTATCTCCTATGGACACTCTTAAAATTCGTTTATTCAGTATGGTGGATGCCACTTCAAACACAAAATAAAATGAACTCTCAGGGCATTAAAGGCCCTTCTTATAGTTTTCCTCATGGAAATACCAAAGATATATCA…	TATTTGGTAAACCTAACTCTTTATTAAAAGATAATAAACCTGAACTATAGTGTATGATAATGACAAAACTATAATCTACATGAATCTGTCTTTATATTCATCATATAGATTCCCTACACATCATTATCAAAAGCCTTTTAAGTTTAATCTCAAAGATAAATAGAGATGATACATTTCACTCATTTCTCATATCATAGCTTAAATTACCTATAGATGGATATAGGGAAACTTATCTTAGTCTTCTTTTTCAGTACTCTTTGCTTCTATCTCCTATGGACACTCTTAAAATTCGTTTATTCAGTATGGTGGATGCCACTTCAAACACAAAATAAAATGAACTCTCAGGGCATTAAAGGCCCTTCTTATAGTTTTCCTCATGGAAATACCAAAGATATATCA…	ATGGAGATTGTTGCTTACTTCTTAGTCTTATTTTTATTAGCAATTACTTTTGTAATATATGCATGGAGATTGTTGGACTGGGCATGGTTTAGGCCAAGGAAACTAGACAAATGCCTTAGACAACAAGGTCTTAAAGGGAACTCTTACAAATTGATTTTTGGAGACATCAAAGAATTGTCGAAAAGCATTGAAGATGCTGAGTCCAAACCATTGGATGTCTCTGATGATGACTTAACACCAAGAATTCTTCCTTATTTCGTTCAAACAATCAAAAAATACGGTAAAAACTGTTTTATATGGATTGGGACAAAGCCTTTGGTGATTGTAGGGGACCCTGAGGTAATAAGGGATGTGTTTAACAAACATGCTCTCTATCAAAAGCCAAAATCAACTCCCCTG…	MLSSIYVVVAFFSFLISLLFYFIHFRWTPEKLHRKLPPGPRGIPIIGNLHILGTLPHRTLYNLSKTYGPIMFLKLGNIPTVIISSPETAELVLRTHDAAFASRPKLKAIHYMSDGTKGLAFAAYGPQWRNNRKFCTQELLTAEKIGYSAGMRKEEIGVLVDEVKGFGGELVNLGKKIGDLIGNMTYRMLFGDGNSERFDLENIVKEMVRLAGIFNVADYVPFLEPFDIQGLNKQLKEAGKRVQEVFDTIINEHEQDARNYTHKSKNKDLVDIMLSYQDNPNSSYSIDRATMKAILSDMIVGAIDTSHTWIEWVFAEIIKHPTVMNKLQDELTSIVGLDRMVEEDDLLKLEYLELVLKETFRLHPVAPLLVPRESIEDVVISECYIPKGSRVMINCWALG…
82	Solyc02g065190.2.1	CYP76B17	76	1476	491	ATGGAGATTCAATTCACAAACTTTGTTGCATTTTTGCTCTTTCTCTCAACAACATTTCTTCTATTCAAAAAATGGAAGACTCAAAACCTAAATTTGCCTCCTGGTCCATGGAAATTACCATTTATTGGAAGCCTACATCATTTGGCACTGGCAGGTCCACTCCCTCATCATGGTCTAAAAAATCTAGCAAAACGCTATGGGGCGCTCATATACTTACAACTCGGAGAAATTCCTACCGTCATCATTTCTTCGCCACGTATGGCTAAGGAAGTACTAAAAACTCATGACCTAGTTTTTGCAACGAGGCCGAAACTTGTAGTGGCCGACATAGTCCACTATGATAGTAGTGACATAGCATTTTCTCCTTATGGTGAATACTGGAGACAGATTCGTAAAATT…	ATGGAGATTCAATTCACAAACTTTGTTGCATTTTTGCTCTTTCTCTCAACAACATTTCTTCTATTCAAAAAATGGAAGACTCAAAACCTAAATTTGCCTCCTGGTCCATGGAAATTACCATTTATTGGAAGCCTACATCATTTGGCACTGGCAGGTCCACTCCCTCATCATGGTCTAAAAAATCTAGCAAAACGCTATGGGGCGCTCATATACTTACAACTCGGAGAAATTCCTACCGTCATCATTTCTTCGCCACGTATGGCTAAGGAAGTACTAAAAACTCATGACCTAGTTTTTGCAACGAGGCCGAAACTTGTAGTGGCCGACATAGTCCACTATGATAGTAGTGACATAGCATTTTCTCCTTATGGTGAATACTGGAGACAGATTCGTAAAATT…	ATGGAGATTCAATTCACAAACTTTGTTGCATTTTTGCTCTTTCTCTCAACAACATTTCTTCTATTCAAAAAATGGAAGACTCAAAACCTAAATTTGCCTCCTGGTCCATGGAAATTACCATTTATTGGAAGCCTACATCATTTGGCACTGGCAGGTCCACTCCCTCATCATGGTCTAAAAAATCTAGCAAAACGCTATGGGGCGCTCATATACTTACAACTCGGAGAAATTCCTACCGTCATCATTTCTTCGCCACGTATGGCTAAGGAAGTACTAAAAACTCATGACCTAGTTTTTGCAACGAGGCCGAAACTTGTAGTGGCCGACATAGTCCACTATGATAGTAGTGACATAGCATTTTCTCCTTATGGTGAATACTGGAGACAGATTCGTAAAATT…	MEIQFTNFVAFLLFLSTTFLLFKKWKTQNLNLPPGPWKLPFIGSLHHLALAGPLPHHGLKNLAKRYGALIYLQLGEIPTVIISSPRMAKEVLKTHDLVFATRPKLVVADIVHYDSSDIAFSPYGEYWRQIRKICILELLSAKMVKFFSSIRQDELSKMVSSIRTMPNNHPVNLTDKIFWFTSSVTCRSALGKICCDQDKLIIFMREIISLAGGFSVADFFPTWKMLHDVGGSKTRLLKAHRKIDEILENVVNEHKQNRADGKKGNGEFGGEDLIDVLLRVRESGEVQIPITDDNIKSILVDMFSAGSETSSTTIIWALAEMMKKPSVLAKAQAEVRQVLKEKKGFQQIDLDELKYLKLVIKETLRMHPPIPLLVPRECMEDTKIDGYNIPFKTRVIVNA…
83	Solyc02g065210.2.1	CYP76B18	76	1479	492	ATGGAGATTCAATTCACAAACTTTGTTGCATTTTTGCTCTTTCTCTCAACAACATTTCTTCTATTCAAAAAATGGAAGACTCAAAACCTAAATTTGCCTCCTGGTCCATGGAAATTACCATTTATTGGAAGCCTACATCATTTGGCACTGGCAGGTCCACTCCCTCATCATGGTCTAAAAAATCTAGCAAAACGCTATGGGGCGCTCATATACTTACAACTCGGAGAAATTCCTACCGTCATCATTTCTTCGCCACGTATGGCTAAGGAAGTACTAAAAACTCATGACCTAGTTTTTGCAACGAGGCCGAAACTTGTAGTGGCCGACATAGTCCACTATGATAGTAGTGACATAGCATTTTCTCCTTATGGTGAATACTGGAGACAGATTCGTAAAATT…	ATGGAGATTCAATTCACAAACTTTGTTGCATTTTTGCTCTTTCTCTCAACAACATTTCTTCTATTCAAAAAATGGAAGACTCAAAACCTAAATTTGCCTCCTGGTCCATGGAAATTACCATTTATTGGAAGCCTACATCATTTGGCACTGGCAGGTCCACTCCCTCATCATGGTCTAAAAAATCTAGCAAAACGCTATGGGGCGCTCATATACTTACAACTCGGAGAAATTCCTACCGTCATCATTTCTTCGCCACGTATGGCTAAGGAAGTACTAAAAACTCATGACCTAGTTTTTGCAACGAGGCCGAAACTTGTAGTGGCCGACATAGTCCACTATGATAGTAGTGACATAGCATTTTCTCCTTATGGTGAATACTGGAGACAGATTCGTAAAATT…	ATGGAGATTCAATTCACAAACTTTGTTGCATTTTTGCTCTTTCTCTCAACAACATTTCTTCTATTCAAAAAATGGAAGACTCAAAACCTAAATTTGCCTCCTGGTCCATGGAAATTACCATTTATTGGAAGCCTACATCATTTGGCACTGGCAGGTCCACTCCCTCATCATGGTCTAAAAAATCTAGCAAAACGCTATGGGGCGCTCATATACTTACAACTCGGAGAAATTCCTACCGTCATCATTTCTTCGCCACGTATGGCTAAGGAAGTACTAAAAACTCATGACCTAGTTTTTGCAACGAGGCCGAAACTTGTAGTGGCCGACATAGTCCACTATGATAGTAGTGACATAGCATTTTCTCCTTATGGTGAATACTGGAGACAGATTCGTAAAATT…	MEIQFTNFVAFLLFLSTTFLLFKKWKTQNLNLPPGPWKLPFIGSLHHLALAGPLPHHGLKNLAKRYGALIYLQLGEIPTVIISSPRMAKEVLKTHDLVFATRPKLVVADIVHYDSSDIAFSPYGEYWRQIRKICILELLSAKMVKFFSSIRQDELSKMVSSIRTMPNNHPVNLTDKIFWFTSSVTCRSALGKICCDQDKLIIFMREIISLAGGFSVADFFPTWKMLHDVGGSKTRLLKAHRKIDEILENVVNEHKQNRADGKKGNGEFGGEDLIDVLLRVRESGEVQIPITDDNIKSILVDMFSAGSETSSTTIIWALAEMMKKPSVLAKAQAEVRQVLKEKKGFQQIDLDELKYLKLVIKETLRMHPPIPLLVPRECMEDTKIDGYNIPFKTRVIVNA…
84	Solyc02g065220.2.1	CYP76B19	76	1479	492	ATGGAGATTCAATTCACAAACTTTGTTGCATTTTTGCTCTTTCTCTCAACAACATTTCTTCTATTCAAAAAATGGAAGACTCAAAACCTAAATTTGCCTCCTGGTCCATGGAAATTACCATTTATTGGAAGCCTACATCATTTGGCACTGGCAGGTCCACTCCCTCATCATGGTCTAAAAAATCTAGCAAAACGCTATGGGGCGCTCATATACTTACAACTCGGAGAAATTCCTACCGTCATCATTTCTTCGCCACGTATGGCTAAGGAAGTACTAAAAACTCATGACCTAGTTTTTGCAACGAGGCCGAAACTTGTAGTGGCCGACATAGTCCACTATGATAGTAGTGACATAGCATTTTCTCCTTATGGTGAATACTGGAGACAGATTCGTAAAATT…	ATGGAGATTCAATTCACAAACTTTGTTGCATTTTTGCTCTTTCTCTCAACAACATTTCTTCTATTCAAAAAATGGAAGACTCAAAACCTAAATTTGCCTCCTGGTCCATGGAAATTACCATTTATTGGAAGCCTACATCATTTGGCACTGGCAGGTCCACTCCCTCATCATGGTCTAAAAAATCTAGCAAAACGCTATGGGGCGCTCATATACTTACAACTCGGAGAAATTCCTACCGTCATCATTTCTTCGCCACGTATGGCTAAGGAAGTACTAAAAACTCATGACCTAGTTTTTGCAACGAGGCCGAAACTTGTAGTGGCCGACATAGTCCACTATGATAGTAGTGACATAGCATTTTCTCCTTATGGTGAATACTGGAGACAGATTCGTAAAATT…	ATGGAGATTCAATTCACAAACTTTGTTGCATTTTTGCTCTTTCTCTCAACAACATTTCTTCTATTCAAAAAATGGAAGACTCAAAACCTAAATTTGCCTCCTGGTCCATGGAAATTACCATTTATTGGAAGCCTACATCATTTGGCACTGGCAGGTCCACTCCCTCATCATGGTCTAAAAAATCTAGCAAAACGCTATGGGGCGCTCATATACTTACAACTCGGAGAAATTCCTACCGTCATCATTTCTTCGCCACGTATGGCTAAGGAAGTACTAAAAACTCATGACCTAGTTTTTGCAACGAGGCCGAAACTTGTAGTGGCCGACATAGTCCACTATGATAGTAGTGACATAGCATTTTCTCCTTATGGTGAATACTGGAGACAGATTCGTAAAATT…	MEIQFTNFVAFLLFLSTTFLLFKKWKTQNLNLPPGPWKLPFIGSLHHLALAGPLPHHGLKNLAKRYGALIYLQLGEIPTVIISSPRMAKEVLKTHDLVFATRPKLVVADIVHYDSSDIAFSPYGEYWRQIRKICILELLSAKMVKFFSSIRQDELSKMVSSIRTMPNNHPVNLTDKIFWFTSSVTCRSALGKICCDQDKLIIFMREIISLAGGFSVADFFPTWKMLHDVGGSKTRLLKAHRKIDEILENVVNEHKQNRADGKKGNGEFGGEDLIDVLLRVRESGEVQIPITDDNIKSILVDMFSAGSETSSTTIIWALAEMMKKPSVLAKAQAEVRQVLKEKKGFQQIDLDELKYLKLVIKETLRMHPPIPLLVPRECMEDTKIDGYNIPFKTRVIVNA…
85	Solyc02g090290.2.1	CYP76B23	76	1503	500	ATGGAGATTCAATTCACAAACTTTGTTGCATTTTTGCTCTTTCTCTCAACAACATTTCTTCTATTCAAAAAATGGAAGACTCAAAACCTAAATTTGCCTCCTGGTCCATGGAAATTACCATTTATTGGAAGCCTACATCATTTGGCACTGGCAGGTCCACTCCCTCATCATGGTCTAAAAAATCTAGCAAAACGCTATGGGGCGCTCATATACTTACAACTCGGAGAAATTCCTACCGTCATCATTTCTTCGCCACGTATGGCTAAGGAAGTACTAAAAACTCATGACCTAGTTTTTGCAACGAGGCCGAAACTTGTAGTGGCCGACATAGTCCACTATGATAGTAGTGACATAGCATTTTCTCCTTATGGTGAATACTGGAGACAGATTCGTAAAATT…	ATGGAGATTCAATTCACAAACTTTGTTGCATTTTTGCTCTTTCTCTCAACAACATTTCTTCTATTCAAAAAATGGAAGACTCAAAACCTAAATTTGCCTCCTGGTCCATGGAAATTACCATTTATTGGAAGCCTACATCATTTGGCACTGGCAGGTCCACTCCCTCATCATGGTCTAAAAAATCTAGCAAAACGCTATGGGGCGCTCATATACTTACAACTCGGAGAAATTCCTACCGTCATCATTTCTTCGCCACGTATGGCTAAGGAAGTACTAAAAACTCATGACCTAGTTTTTGCAACGAGGCCGAAACTTGTAGTGGCCGACATAGTCCACTATGATAGTAGTGACATAGCATTTTCTCCTTATGGTGAATACTGGAGACAGATTCGTAAAATT…	ATGGAGATTCAATTCACAAACTTTGTTGCATTTTTGCTCTTTCTCTCAACAACATTTCTTCTATTCAAAAAATGGAAGACTCAAAACCTAAATTTGCCTCCTGGTCCATGGAAATTACCATTTATTGGAAGCCTACATCATTTGGCACTGGCAGGTCCACTCCCTCATCATGGTCTAAAAAATCTAGCAAAACGCTATGGGGCGCTCATATACTTACAACTCGGAGAAATTCCTACCGTCATCATTTCTTCGCCACGTATGGCTAAGGAAGTACTAAAAACTCATGACCTAGTTTTTGCAACGAGGCCGAAACTTGTAGTGGCCGACATAGTCCACTATGATAGTAGTGACATAGCATTTTCTCCTTATGGTGAATACTGGAGACAGATTCGTAAAATT…	MEIQFTNFVAFLLFLSTTFLLFKKWKTQNLNLPPGPWKLPFIGSLHHLALAGPLPHHGLKNLAKRYGALIYLQLGEIPTVIISSPRMAKEVLKTHDLVFATRPKLVVADIVHYDSSDIAFSPYGEYWRQIRKICILELLSAKMVKFFSSIRQDELSKMVSSIRTMPNNHPVNLTDKIFWFTSSVTCRSALGKICCDQDKLIIFMREIISLAGGFSVADFFPTWKMLHDVGGSKTRLLKAHRKIDEILENVVNEHKQNRADGKKGNGEFGGEDLIDVLLRVRESGEVQIPITDDNIKSILVDMFSAGSETSSTTIIWALAEMMKKPSVLAKAQAEVRQVLKEKKGFQQIDLDELKYLKLVIKETLRMHPPIPLLVPRECMEDTKIDGYNIPFKTRVIVNA…
86	Solyc02g090300.2.1	CYP76B24	76	1488	495	ATGGAGATTCAATTCACAAACTTTGTTGCATTTTTGCTCTTTCTCTCAACAACATTTCTTCTATTCAAAAAATGGAAGACTCAAAACCTAAATTTGCCTCCTGGTCCATGGAAATTACCATTTATTGGAAGCCTACATCATTTGGCACTGGCAGGTCCACTCCCTCATCATGGTCTAAAAAATCTAGCAAAACGCTATGGGGCGCTCATATACTTACAACTCGGAGAAATTCCTACCGTCATCATTTCTTCGCCACGTATGGCTAAGGAAGTACTAAAAACTCATGACCTAGTTTTTGCAACGAGGCCGAAACTTGTAGTGGCCGACATAGTCCACTATGATAGTAGTGACATAGCATTTTCTCCTTATGGTGAATACTGGAGACAGATTCGTAAAATT…	ATGGAGATTCAATTCACAAACTTTGTTGCATTTTTGCTCTTTCTCTCAACAACATTTCTTCTATTCAAAAAATGGAAGACTCAAAACCTAAATTTGCCTCCTGGTCCATGGAAATTACCATTTATTGGAAGCCTACATCATTTGGCACTGGCAGGTCCACTCCCTCATCATGGTCTAAAAAATCTAGCAAAACGCTATGGGGCGCTCATATACTTACAACTCGGAGAAATTCCTACCGTCATCATTTCTTCGCCACGTATGGCTAAGGAAGTACTAAAAACTCATGACCTAGTTTTTGCAACGAGGCCGAAACTTGTAGTGGCCGACATAGTCCACTATGATAGTAGTGACATAGCATTTTCTCCTTATGGTGAATACTGGAGACAGATTCGTAAAATT…	ATGGAGATTCAATTCACAAACTTTGTTGCATTTTTGCTCTTTCTCTCAACAACATTTCTTCTATTCAAAAAATGGAAGACTCAAAACCTAAATTTGCCTCCTGGTCCATGGAAATTACCATTTATTGGAAGCCTACATCATTTGGCACTGGCAGGTCCACTCCCTCATCATGGTCTAAAAAATCTAGCAAAACGCTATGGGGCGCTCATATACTTACAACTCGGAGAAATTCCTACCGTCATCATTTCTTCGCCACGTATGGCTAAGGAAGTACTAAAAACTCATGACCTAGTTTTTGCAACGAGGCCGAAACTTGTAGTGGCCGACATAGTCCACTATGATAGTAGTGACATAGCATTTTCTCCTTATGGTGAATACTGGAGACAGATTCGTAAAATT…	MEIQFTNFVAFLLFLSTTFLLFKKWKTQNLNLPPGPWKLPFIGSLHHLALAGPLPHHGLKNLAKRYGALIYLQLGEIPTVIISSPRMAKEVLKTHDLVFATRPKLVVADIVHYDSSDIAFSPYGEYWRQIRKICILELLSAKMVKFFSSIRQDELSKMVSSIRTMPNNHPVNLTDKIFWFTSSVTCRSALGKICCDQDKLIIFMREIISLAGGFSVADFFPTWKMLHDVGGSKTRLLKAHRKIDEILENVVNEHKQNRADGKKGNGEFGGEDLIDVLLRVRESGEVQIPITDDNIKSILVDMFSAGSETSSTTIIWALAEMMKKPSVLAKAQAEVRQVLKEKKGFQQIDLDELKYLKLVIKETLRMHPPIPLLVPRECMEDTKIDGYNIPFKTRVIVNA…
87	Solyc02g090350.2.1	CYP76B26	76	1497	498	ATGGAGATTCAATTCACAAACTTTGTTGCATTTTTGCTCTTTCTCTCAACAACATTTCTTCTATTCAAAAAATGGAAGACTCAAAACCTAAATTTGCCTCCTGGTCCATGGAAATTACCATTTATTGGAAGCCTACATCATTTGGCACTGGCAGGTCCACTCCCTCATCATGGTCTAAAAAATCTAGCAAAACGCTATGGGGCGCTCATATACTTACAACTCGGAGAAATTCCTACCGTCATCATTTCTTCGCCACGTATGGCTAAGGAAGTACTAAAAACTCATGACCTAGTTTTTGCAACGAGGCCGAAACTTGTAGTGGCCGACATAGTCCACTATGATAGTAGTGACATAGCATTTTCTCCTTATGGTGAATACTGGAGACAGATTCGTAAAATT…	ATGGAGATTCAATTCACAAACTTTGTTGCATTTTTGCTCTTTCTCTCAACAACATTTCTTCTATTCAAAAAATGGAAGACTCAAAACCTAAATTTGCCTCCTGGTCCATGGAAATTACCATTTATTGGAAGCCTACATCATTTGGCACTGGCAGGTCCACTCCCTCATCATGGTCTAAAAAATCTAGCAAAACGCTATGGGGCGCTCATATACTTACAACTCGGAGAAATTCCTACCGTCATCATTTCTTCGCCACGTATGGCTAAGGAAGTACTAAAAACTCATGACCTAGTTTTTGCAACGAGGCCGAAACTTGTAGTGGCCGACATAGTCCACTATGATAGTAGTGACATAGCATTTTCTCCTTATGGTGAATACTGGAGACAGATTCGTAAAATT…	ATGGAGATTCAATTCACAAACTTTGTTGCATTTTTGCTCTTTCTCTCAACAACATTTCTTCTATTCAAAAAATGGAAGACTCAAAACCTAAATTTGCCTCCTGGTCCATGGAAATTACCATTTATTGGAAGCCTACATCATTTGGCACTGGCAGGTCCACTCCCTCATCATGGTCTAAAAAATCTAGCAAAACGCTATGGGGCGCTCATATACTTACAACTCGGAGAAATTCCTACCGTCATCATTTCTTCGCCACGTATGGCTAAGGAAGTACTAAAAACTCATGACCTAGTTTTTGCAACGAGGCCGAAACTTGTAGTGGCCGACATAGTCCACTATGATAGTAGTGACATAGCATTTTCTCCTTATGGTGAATACTGGAGACAGATTCGTAAAATT…	MEIQFTNFVAFLLFLSTTFLLFKKWKTQNLNLPPGPWKLPFIGSLHHLALAGPLPHHGLKNLAKRYGALIYLQLGEIPTVIISSPRMAKEVLKTHDLVFATRPKLVVADIVHYDSSDIAFSPYGEYWRQIRKICILELLSAKMVKFFSSIRQDELSKMVSSIRTMPNNHPVNLTDKIFWFTSSVTCRSALGKICCDQDKLIIFMREIISLAGGFSVADFFPTWKMLHDVGGSKTRLLKAHRKIDEILENVVNEHKQNRADGKKGNGEFGGEDLIDVLLRVRESGEVQIPITDDNIKSILVDMFSAGSETSSTTIIWALAEMMKKPSVLAKAQAEVRQVLKEKKGFQQIDLDELKYLKLVIKETLRMHPPIPLLVPRECMEDTKIDGYNIPFKTRVIVNA…
88	Solyc08g014190.2.1	CYP76B28	76	1437	478	ATCTTCTCAATATACTTACTTGTGTTGAATTAATGGAGTATTATATGCTGCCACCATCCTTTCTTATCTTCATTCCATTATTGTTTCTCATCGTTAAACAATTCATACCAAAATCTGGAAATCTTCCACCAGGTCCTCGATCATGGCCTCTCTTAGGAAATATTCTCCAAATTGGGAAAAACCCTCATATTTCACTGGCAAAATTTGCCCAAATTCATGGCCCATTGATTTCTGTCAAGCTGGGAACTCAACTGGTTGTGGTAGCTTCGTCCCCTGCTTCTGCAGCTGAAATCCTCAAGACTCAAGATCGTCTTCTATCAGCTCGGTCTCCGCCCAGTGTTGCTCCATATGAACTCTCTGTAATTAATCAACACTCGATTGTCTTTTCCAGTGATTTGA…	ATCTTCTCAATATACTTACTTGTGTTGAATTAATGGAGTATTATATGCTGCCACCATCCTTTCTTATCTTCATTCCATTATTGTTTCTCATCGTTAAACAATTCATACCAAAATCTGGAAATCTTCCACCAGGTCCTCGATCATGGCCTCTCTTAGGAAATATTCTCCAAATTGGGAAAAACCCTCATATTTCACTGGCAAAATTTGCCCAAATTCATGGCCCATTGATTTCTGTCAAGCTGGGAACTCAACTGGTTGTGGTAGCTTCGTCCCCTGCTTCTGCAGCTGAAATCCTCAAGACTCAAGATCGTCTTCTATCAGCTCGGTCTCCGCCCAGTGTTGCTCCATATGAACTCTCTGTAATTAATCAACACTCGATTGTCTTTTCCAGTGATTTGA…	ATGGAGATTGTTGCTTACTTCTTAGTCTTATTTTTATTAGCAATTACTTTTGTAATATATGCATGGAGATTGTTGGACTGGGCATGGTTTAGGCCAAGGAAACTAGACAAATGCCTTAGACAACAAGGTCTTAAAGGGAACTCTTACAAATTGATTTTTGGAGACATCAAAGAATTGTCGAAAAGCATTGAAGATGCTGAGTCCAAACCATTGGATGTCTCTGATGATGACTTAACACCAAGAATTCTTCCTTATTTCGTTCAAACAATCAAAAAATACGGTAAAAACTGTTTTATATGGATTGGGACAAAGCCTTTGGTGATTGTAGGGGACCCTGAGGTAATAAGGGATGTGTTTAACAAACATGCTCTCTATCAAAAGCCAAAATCAACTCCCCTG…	MEYYMLPPSFLIFIPLLFLIVKQFIPKSGNLPPGPRSWPLLGNILQIGKNPHISLAKFAQIHGPLISVKLGTQLVVVASSPASAAEILKTQDRLLSARSPPSVAPYELSVINQHSIVFSSDLSNHWKLLRAFCRTHLFSPKAVESQTALREKKVSEMIHFLKSKKGETVMISEILFGTILNTFGNLFFSKDLCDLDHETKTSETKRVFRKFIELGAMPNISEFYPLLEALDLQGLSKQTKMYQNQLINIWSQIVKEKRQAVNRRSSDFLDVMIDSGFSDLQINILLTELISAGSDTTTSTIEWAMAELLRNKGAMHKLQAELTSKIGENDIITESNISDLPYLAACVKETLRLHSPTPFLIPRRAPETCKIMDYTIPENSKLFVNAWAIGRDSNTWEDA…
89	Solyc09g098610.1.1	CYP76B30	76	1509	502	TATTTGGTAAACCTAACTCTTTATTAAAAGATAATAAACCTGAACTATAGTGTATGATAATGACAAAACTATAATCTACATGAATCTGTCTTTATATTCATCATATAGATTCCCTACACATCATTATCAAAAGCCTTTTAAGTTTAATCTCAAAGATAAATAGAGATGATACATTTCACTCATTTCTCATATCATAGCTTAAATTACCTATAGATGGATATAGGGAAACTTATCTTAGTCTTCTTTTTCAGTACTCTTTGCTTCTATCTCCTATGGACACTCTTAAAATTCGTTTATTCAGTATGGTGGATGCCACTTCAAACACAAAATAAAATGAACTCTCAGGGCATTAAAGGCCCTTCTTATAGTTTTCCTCATGGAAATACCAAAGATATATCA…	TATTTGGTAAACCTAACTCTTTATTAAAAGATAATAAACCTGAACTATAGTGTATGATAATGACAAAACTATAATCTACATGAATCTGTCTTTATATTCATCATATAGATTCCCTACACATCATTATCAAAAGCCTTTTAAGTTTAATCTCAAAGATAAATAGAGATGATACATTTCACTCATTTCTCATATCATAGCTTAAATTACCTATAGATGGATATAGGGAAACTTATCTTAGTCTTCTTTTTCAGTACTCTTTGCTTCTATCTCCTATGGACACTCTTAAAATTCGTTTATTCAGTATGGTGGATGCCACTTCAAACACAAAATAAAATGAACTCTCAGGGCATTAAAGGCCCTTCTTATAGTTTTCCTCATGGAAATACCAAAGATATATCA…	ATGGAGATTGTTGCTTACTTCTTAGTCTTATTTTTATTAGCAATTACTTTTGTAATATATGCATGGAGATTGTTGGACTGGGCATGGTTTAGGCCAAGGAAACTAGACAAATGCCTTAGACAACAAGGTCTTAAAGGGAACTCTTACAAATTGATTTTTGGAGACATCAAAGAATTGTCGAAAAGCATTGAAGATGCTGAGTCCAAACCATTGGATGTCTCTGATGATGACTTAACACCAAGAATTCTTCCTTATTTCGTTCAAACAATCAAAAAATACGGTAAAAACTGTTTTATATGGATTGGGACAAAGCCTTTGGTGATTGTAGGGGACCCTGAGGTAATAAGGGATGTGTTTAACAAACATGCTCTCTATCAAAAGCCAAAATCAACTCCCCTG…	MLSSIYVVVAFFSFLISLLFYFIHFRWTPEKLHRKLPPGPRGIPIIGNLHILGTLPHRTLYNLSKTYGPIMFLKLGNIPTVIISSPETAELVLRTHDAAFASRPKLKAIHYMSDGTKGLAFAAYGPQWRNNRKFCTQELLTAEKIGYSAGMRKEEIGVLVDEVKGFGGELVNLGKKIGDLIGNMTYRMLFGDGNSERFDLENIVKEMVRLAGIFNVADYVPFLEPFDIQGLNKQLKEAGKRVQEVFDTIINEHEQDARNYTHKSKNKDLVDIMLSYQDNPNSSYSIDRATMKAILSDMIVGAIDTSHTWIEWVFAEIIKHPTVMNKLQDELTSIVGLDRMVEEDDLLKLEYLELVLKETFRLHPVAPLLVPRESIEDVVISECYIPKGSRVMINCWALG…
90	Solyc06g066280.2.1	CYP76Y5	76	1473	490	GTCAACTCAACAAGCAAAAAGGGACAGCTGATACTCTAGATCTTCTACTGTGGTAATGGAGATTCAACACTCCAATTTTGCTATGCTTATTGCCTTCCTTCTCTTTGTAGCCATAGCTCTGAAGCTATGGAAAAAATCCAAAATTCAGTATAAACTCCCTCCAGGTCCTAGAAAACTACCATTTATTGGGAATTTGCATCAATTATCTAGCTCATTGCCTCACCATACTTTTAAGAATTTGTCAAACAAATATGGTCCCATGATGCACCTACAACTTGGTGAAGTTTCAGCTGTTATAGTATCATCACCACAAGTGGCAAAAGAGGTACTGAAGACTCATGACTTAATCTTTGCTAATAGGCCACAACTTCTTTCTGTACAGATTCTAAGCAACAACAG…	GTCAACTCAACAAGCAAAAAGGGACAGCTGATACTCTAGATCTTCTACTGTGGTAATGGAGATTCAACACTCCAATTTTGCTATGCTTATTGCCTTCCTTCTCTTTGTAGCCATAGCTCTGAAGCTATGGAAAAAATCCAAAATTCAGTATAAACTCCCTCCAGGTCCTAGAAAACTACCATTTATTGGGAATTTGCATCAATTATCTAGCTCATTGCCTCACCATACTTTTAAGAATTTGTCAAACAAATATGGTCCCATGATGCACCTACAACTTGGTGAAGTTTCAGCTGTTATAGTATCATCACCACAAGTGGCAAAAGAGGTACTGAAGACTCATGACTTAATCTTTGCTAATAGGCCACAACTTCTTTCTGTACAGATTCTAAGCAACAACAG…	ATGGAGATTCAACACTCCAATTTTGCTATGCTTATTGCCTTCCTTCTCTTTGTAGCCATAGCTCTGAAGCTATGGAAAAAATCCAAAATTCAGTATAAACTCCCTCCAGGTCCTAGAAAACTACCATTTATTGGGAATTTGCATCAATTATCTAGCTCATTGCCTCACCATACTTTTAAGAATTTGTCAAACAAATATGGTCCCATGATGCACCTACAACTTGGTGAAGTTTCAGCTGTTATAGTATCATCACCACAAGTGGCAAAAGAGGTACTGAAGACTCATGACTTAATCTTTGCTAATAGGCCACAACTTCTTTCTGTACAGATTCTAAGCAACAACAGTCCTACCCTTTCATTCTCTCCTTATGGGGCTAATTGGAGACAGCTTAGAAAAGTA…	MEIQHSNFAMLIAFLLFVAIALKLWKKSKIQYKLPPGPRKLPFIGNLHQLSSSLPHHTFKNLSNKYGPMMHLQLGEVSAVIVSSPQVAKEVLKTHDLIFANRPQLLSVQILSNNSPTLSFSPYGANWRQLRKVCVLELLSAKRVQSFESIREEEVDNLIEAISLIQPQVPIDISEMIFSMTNNITARAAFGKKCKHKDEFIKAMKTITELSGGFDIPDLFPSLKIFHSLSGVKPALEKVHQKVDKIFEDIIQEHKENKRDMSSNMLYKEDLVDVLLRVQESGDLEIPISRNTLKSVILEMFIGGTDTSSTVLEWAISEMMKNPQVMEKAQAEVREVFKGKSKITESEIQKLDYIKMVIKETLRMHPPLPLLLPREAIEKCEIGGYDIPAKTKVIINAWA…
91	Solyc06g066270.1.1	CYP76Y6	76	1491	496	GTCAACTCAACAAGCAAAAAGGGACAGCTGATACTCTAGATCTTCTACTGTGGTAATGGAGATTCAACACTCCAATTTTGCTATGCTTATTGCCTTCCTTCTCTTTGTAGCCATAGCTCTGAAGCTATGGAAAAAATCCAAAATTCAGTATAAACTCCCTCCAGGTCCTAGAAAACTACCATTTATTGGGAATTTGCATCAATTATCTAGCTCATTGCCTCACCATACTTTTAAGAATTTGTCAAACAAATATGGTCCCATGATGCACCTACAACTTGGTGAAGTTTCAGCTGTTATAGTATCATCACCACAAGTGGCAAAAGAGGTACTGAAGACTCATGACTTAATCTTTGCTAATAGGCCACAACTTCTTTCTGTACAGATTCTAAGCAACAACAG…	GTCAACTCAACAAGCAAAAAGGGACAGCTGATACTCTAGATCTTCTACTGTGGTAATGGAGATTCAACACTCCAATTTTGCTATGCTTATTGCCTTCCTTCTCTTTGTAGCCATAGCTCTGAAGCTATGGAAAAAATCCAAAATTCAGTATAAACTCCCTCCAGGTCCTAGAAAACTACCATTTATTGGGAATTTGCATCAATTATCTAGCTCATTGCCTCACCATACTTTTAAGAATTTGTCAAACAAATATGGTCCCATGATGCACCTACAACTTGGTGAAGTTTCAGCTGTTATAGTATCATCACCACAAGTGGCAAAAGAGGTACTGAAGACTCATGACTTAATCTTTGCTAATAGGCCACAACTTCTTTCTGTACAGATTCTAAGCAACAACAG…	ATGGAGATTCAACACTCCAATTTTGCTATGCTTATTGCCTTCCTTCTCTTTGTAGCCATAGCTCTGAAGCTATGGAAAAAATCCAAAATTCAGTATAAACTCCCTCCAGGTCCTAGAAAACTACCATTTATTGGGAATTTGCATCAATTATCTAGCTCATTGCCTCACCATACTTTTAAGAATTTGTCAAACAAATATGGTCCCATGATGCACCTACAACTTGGTGAAGTTTCAGCTGTTATAGTATCATCACCACAAGTGGCAAAAGAGGTACTGAAGACTCATGACTTAATCTTTGCTAATAGGCCACAACTTCTTTCTGTACAGATTCTAAGCAACAACAGTCCTACCCTTTCATTCTCTCCTTATGGGGCTAATTGGAGACAGCTTAGAAAAGTA…	MEIQHSNFAMLIAFLLFVAIALKLWKKSKIQYKLPPGPRKLPFIGNLHQLSSSLPHHTFKNLSNKYGPMMHLQLGEVSAVIVSSPQVAKEVLKTHDLIFANRPQLLSVQILSNNSPTLSFSPYGANWRQLRKVCVLELLSAKRVQSFESIREEEVDNLIEAISLIQPQVPIDISEMIFSMTNNITARAAFGKKCKHKDEFIKAMKTITELSGGFDIPDLFPSLKIFHSLSGVKPALEKVHQKVDKIFEDIIQEHKENKRDMSSNMLYKEDLVDVLLRVQESGDLEIPISRNTLKSVILEMFIGGTDTSSTVLEWAISEMMKNPQVMEKAQAEVREVFKGKSKITESEIQKLDYIKMVIKETLRMHPPLPLLLPREAIEKCEIGGYDIPAKTKVIINAWA…
92	Solyc06g084820.1.1	CYP76Y8	76	1485	494	GTCAACTCAACAAGCAAAAAGGGACAGCTGATACTCTAGATCTTCTACTGTGGTAATGGAGATTCAACACTCCAATTTTGCTATGCTTATTGCCTTCCTTCTCTTTGTAGCCATAGCTCTGAAGCTATGGAAAAAATCCAAAATTCAGTATAAACTCCCTCCAGGTCCTAGAAAACTACCATTTATTGGGAATTTGCATCAATTATCTAGCTCATTGCCTCACCATACTTTTAAGAATTTGTCAAACAAATATGGTCCCATGATGCACCTACAACTTGGTGAAGTTTCAGCTGTTATAGTATCATCACCACAAGTGGCAAAAGAGGTACTGAAGACTCATGACTTAATCTTTGCTAATAGGCCACAACTTCTTTCTGTACAGATTCTAAGCAACAACAG…	GTCAACTCAACAAGCAAAAAGGGACAGCTGATACTCTAGATCTTCTACTGTGGTAATGGAGATTCAACACTCCAATTTTGCTATGCTTATTGCCTTCCTTCTCTTTGTAGCCATAGCTCTGAAGCTATGGAAAAAATCCAAAATTCAGTATAAACTCCCTCCAGGTCCTAGAAAACTACCATTTATTGGGAATTTGCATCAATTATCTAGCTCATTGCCTCACCATACTTTTAAGAATTTGTCAAACAAATATGGTCCCATGATGCACCTACAACTTGGTGAAGTTTCAGCTGTTATAGTATCATCACCACAAGTGGCAAAAGAGGTACTGAAGACTCATGACTTAATCTTTGCTAATAGGCCACAACTTCTTTCTGTACAGATTCTAAGCAACAACAG…	ATGGAGATTCAACACTCCAATTTTGCTATGCTTATTGCCTTCCTTCTCTTTGTAGCCATAGCTCTGAAGCTATGGAAAAAATCCAAAATTCAGTATAAACTCCCTCCAGGTCCTAGAAAACTACCATTTATTGGGAATTTGCATCAATTATCTAGCTCATTGCCTCACCATACTTTTAAGAATTTGTCAAACAAATATGGTCCCATGATGCACCTACAACTTGGTGAAGTTTCAGCTGTTATAGTATCATCACCACAAGTGGCAAAAGAGGTACTGAAGACTCATGACTTAATCTTTGCTAATAGGCCACAACTTCTTTCTGTACAGATTCTAAGCAACAACAGTCCTACCCTTTCATTCTCTCCTTATGGGGCTAATTGGAGACAGCTTAGAAAAGTA…	MEIQHSNFAMLIAFLLFVAIALKLWKKSKIQYKLPPGPRKLPFIGNLHQLSSSLPHHTFKNLSNKYGPMMHLQLGEVSAVIVSSPQVAKEVLKTHDLIFANRPQLLSVQILSNNSPTLSFSPYGANWRQLRKVCVLELLSAKRVQSFESIREEEVDNLIEAISLIQPQVPIDISEMIFSMTNNITARAAFGKKCKHKDEFIKAMKTITELSGGFDIPDLFPSLKIFHSLSGVKPALEKVHQKVDKIFEDIIQEHKENKRDMSSNMLYKEDLVDVLLRVQESGDLEIPISRNTLKSVILEMFIGGTDTSSTVLEWAISEMMKNPQVMEKAQAEVREVFKGKSKITESEIQKLDYIKMVIKETLRMHPPLPLLLPREAIEKCEIGGYDIPAKTKVIINAWA…
93	Solyc05g055400.2.1	CYP77A19	77	1536	511	GTCAACTCAACAAGCAAAAAGGGACAGCTGATACTCTAGATCTTCTACTGTGGTAATGGAGATTCAACACTCCAATTTTGCTATGCTTATTGCCTTCCTTCTCTTTGTAGCCATAGCTCTGAAGCTATGGAAAAAATCCAAAATTCAGTATAAACTCCCTCCAGGTCCTAGAAAACTACCATTTATTGGGAATTTGCATCAATTATCTAGCTCATTGCCTCACCATACTTTTAAGAATTTGTCAAACAAATATGGTCCCATGATGCACCTACAACTTGGTGAAGTTTCAGCTGTTATAGTATCATCACCACAAGTGGCAAAAGAGGTACTGAAGACTCATGACTTAATCTTTGCTAATAGGCCACAACTTCTTTCTGTACAGATTCTAAGCAACAACAG…	GTCAACTCAACAAGCAAAAAGGGACAGCTGATACTCTAGATCTTCTACTGTGGTAATGGAGATTCAACACTCCAATTTTGCTATGCTTATTGCCTTCCTTCTCTTTGTAGCCATAGCTCTGAAGCTATGGAAAAAATCCAAAATTCAGTATAAACTCCCTCCAGGTCCTAGAAAACTACCATTTATTGGGAATTTGCATCAATTATCTAGCTCATTGCCTCACCATACTTTTAAGAATTTGTCAAACAAATATGGTCCCATGATGCACCTACAACTTGGTGAAGTTTCAGCTGTTATAGTATCATCACCACAAGTGGCAAAAGAGGTACTGAAGACTCATGACTTAATCTTTGCTAATAGGCCACAACTTCTTTCTGTACAGATTCTAAGCAACAACAG…	ATGGAGATTCAACACTCCAATTTTGCTATGCTTATTGCCTTCCTTCTCTTTGTAGCCATAGCTCTGAAGCTATGGAAAAAATCCAAAATTCAGTATAAACTCCCTCCAGGTCCTAGAAAACTACCATTTATTGGGAATTTGCATCAATTATCTAGCTCATTGCCTCACCATACTTTTAAGAATTTGTCAAACAAATATGGTCCCATGATGCACCTACAACTTGGTGAAGTTTCAGCTGTTATAGTATCATCACCACAAGTGGCAAAAGAGGTACTGAAGACTCATGACTTAATCTTTGCTAATAGGCCACAACTTCTTTCTGTACAGATTCTAAGCAACAACAGTCCTACCCTTTCATTCTCTCCTTATGGGGCTAATTGGAGACAGCTTAGAAAAGTA…	MEIQHSNFAMLIAFLLFVAIALKLWKKSKIQYKLPPGPRKLPFIGNLHQLSSSLPHHTFKNLSNKYGPMMHLQLGEVSAVIVSSPQVAKEVLKTHDLIFANRPQLLSVQILSNNSPTLSFSPYGANWRQLRKVCVLELLSAKRVQSFESIREEEVDNLIEAISLIQPQVPIDISEMIFSMTNNITARAAFGKKCKHKDEFIKAMKTITELSGGFDIPDLFPSLKIFHSLSGVKPALEKVHQKVDKIFEDIIQEHKENKRDMSSNMLYKEDLVDVLLRVQESGDLEIPISRNTLKSVILEMFIGGTDTSSTVLEWAISEMMKNPQVMEKAQAEVREVFKGKSKITESEIQKLDYIKMVIKETLRMHPPLPLLLPREAIEKCEIGGYDIPAKTKVIINAWA…
94	Solyc11g007540.1.1	CYP77A20	77	1512	503	TATTTGGTAAACCTAACTCTTTATTAAAAGATAATAAACCTGAACTATAGTGTATGATAATGACAAAACTATAATCTACATGAATCTGTCTTTATATTCATCATATAGATTCCCTACACATCATTATCAAAAGCCTTTTAAGTTTAATCTCAAAGATAAATAGAGATGATACATTTCACTCATTTCTCATATCATAGCTTAAATTACCTATAGATGGATATAGGGAAACTTATCTTAGTCTTCTTTTTCAGTACTCTTTGCTTCTATCTCCTATGGACACTCTTAAAATTCGTTTATTCAGTATGGTGGATGCCACTTCAAACACAAAATAAAATGAACTCTCAGGGCATTAAAGGCCCTTCTTATAGTTTTCCTCATGGAAATACCAAAGATATATCA…	TATTTGGTAAACCTAACTCTTTATTAAAAGATAATAAACCTGAACTATAGTGTATGATAATGACAAAACTATAATCTACATGAATCTGTCTTTATATTCATCATATAGATTCCCTACACATCATTATCAAAAGCCTTTTAAGTTTAATCTCAAAGATAAATAGAGATGATACATTTCACTCATTTCTCATATCATAGCTTAAATTACCTATAGATGGATATAGGGAAACTTATCTTAGTCTTCTTTTTCAGTACTCTTTGCTTCTATCTCCTATGGACACTCTTAAAATTCGTTTATTCAGTATGGTGGATGCCACTTCAAACACAAAATAAAATGAACTCTCAGGGCATTAAAGGCCCTTCTTATAGTTTTCCTCATGGAAATACCAAAGATATATCA…	ATGGATATAGGGAAACTTATCTTAGTCTTCTTTTTCAGTACTCTTTGCTTCTATCTCCTATGGACACTCTTAAAATTCGTTTATTCAGTATGGTGGATGCCACTTCAAACACAAAATAAAATGAACTCTCAGGGCATTAAAGGCCCTTCTTATAGTTTTCCTCATGGAAATACCAAAGATATATCACTGATGAGAAGTCAAACTATGGATAAACCTATGATTGATATTTCTCATGACATTTTTTCAAGGATTCAACCTCATGTTCACACATGGACAAGGATGTACGGGAGGAATTTCCTCACTTGGCATGGCTCGAAACCATACTTATTTGTCACTGAACCAGAGCTGATCAAAGAAGTATTGTCCAACAAAGAAGACATTTACCCGAAAATGGACATG…	MLSSIYVVVAFFSFLISLLFYFIHFRWTPEKLHRKLPPGPRGIPIIGNLHILGTLPHRTLYNLSKTYGPIMFLKLGNIPTVIISSPETAELVLRTHDAAFASRPKLKAIHYMSDGTKGLAFAAYGPQWRNNRKFCTQELLTAEKIGYSAGMRKEEIGVLVDEVKGFGGELVNLGKKIGDLIGNMTYRMLFGDGNSERFDLENIVKEMVRLAGIFNVADYVPFLEPFDIQGLNKQLKEAGKRVQEVFDTIINEHEQDARNYTHKSKNKDLVDIMLSYQDNPNSSYSIDRATMKAILSDMIVGAIDTSHTWIEWVFAEIIKHPTVMNKLQDELTSIVGLDRMVEEDDLLKLEYLELVLKETFRLHPVAPLLVPRESIEDVVISECYIPKGSRVMINCWALG…
95	Solyc02g080330.2.1	CYP77B11	77	1527	508	ATGGAGATTCAATTCACAAACTTTGTTGCATTTTTGCTCTTTCTCTCAACAACATTTCTTCTATTCAAAAAATGGAAGACTCAAAACCTAAATTTGCCTCCTGGTCCATGGAAATTACCATTTATTGGAAGCCTACATCATTTGGCACTGGCAGGTCCACTCCCTCATCATGGTCTAAAAAATCTAGCAAAACGCTATGGGGCGCTCATATACTTACAACTCGGAGAAATTCCTACCGTCATCATTTCTTCGCCACGTATGGCTAAGGAAGTACTAAAAACTCATGACCTAGTTTTTGCAACGAGGCCGAAACTTGTAGTGGCCGACATAGTCCACTATGATAGTAGTGACATAGCATTTTCTCCTTATGGTGAATACTGGAGACAGATTCGTAAAATT…	ATGGAGATTCAATTCACAAACTTTGTTGCATTTTTGCTCTTTCTCTCAACAACATTTCTTCTATTCAAAAAATGGAAGACTCAAAACCTAAATTTGCCTCCTGGTCCATGGAAATTACCATTTATTGGAAGCCTACATCATTTGGCACTGGCAGGTCCACTCCCTCATCATGGTCTAAAAAATCTAGCAAAACGCTATGGGGCGCTCATATACTTACAACTCGGAGAAATTCCTACCGTCATCATTTCTTCGCCACGTATGGCTAAGGAAGTACTAAAAACTCATGACCTAGTTTTTGCAACGAGGCCGAAACTTGTAGTGGCCGACATAGTCCACTATGATAGTAGTGACATAGCATTTTCTCCTTATGGTGAATACTGGAGACAGATTCGTAAAATT…	ATGGAGATTCAATTCACAAACTTTGTTGCATTTTTGCTCTTTCTCTCAACAACATTTCTTCTATTCAAAAAATGGAAGACTCAAAACCTAAATTTGCCTCCTGGTCCATGGAAATTACCATTTATTGGAAGCCTACATCATTTGGCACTGGCAGGTCCACTCCCTCATCATGGTCTAAAAAATCTAGCAAAACGCTATGGGGCGCTCATATACTTACAACTCGGAGAAATTCCTACCGTCATCATTTCTTCGCCACGTATGGCTAAGGAAGTACTAAAAACTCATGACCTAGTTTTTGCAACGAGGCCGAAACTTGTAGTGGCCGACATAGTCCACTATGATAGTAGTGACATAGCATTTTCTCCTTATGGTGAATACTGGAGACAGATTCGTAAAATT…	MEIQFTNFVAFLLFLSTTFLLFKKWKTQNLNLPPGPWKLPFIGSLHHLALAGPLPHHGLKNLAKRYGALIYLQLGEIPTVIISSPRMAKEVLKTHDLVFATRPKLVVADIVHYDSSDIAFSPYGEYWRQIRKICILELLSAKMVKFFSSIRQDELSKMVSSIRTMPNNHPVNLTDKIFWFTSSVTCRSALGKICCDQDKLIIFMREIISLAGGFSVADFFPTWKMLHDVGGSKTRLLKAHRKIDEILENVVNEHKQNRADGKKGNGEFGGEDLIDVLLRVRESGEVQIPITDDNIKSILVDMFSAGSETSSTTIIWALAEMMKKPSVLAKAQAEVRQVLKEKKGFQQIDLDELKYLKLVIKETLRMHPPIPLLVPRECMEDTKIDGYNIPFKTRVIVNA…
96	Solyc01g096280.1.1	CYP78A74	78	1617	538	CCAAAATATGCACTTCTTCAACATTTTTTCTCTTTTCATTTTTGTGTCTTTCCTCTTTTTGTTAATTAAATATTGGAAGAATTCCAATGACCAAATTAGAAAAAAATTGCCTCCTGGTCCATGGAAATTACCCTTACTTGGAAACATATTTCATTTGTTAGGTGGACCTCCACATCGTGTCCTTAGAGATTTAGCTAAAAAATATGGTTCTATTATGCACCTTCAATTAGGTGAAGTCTCTCTAGTTGTTGTTACTTCTCCAGACATGGCCAAACAAGTACTAAAAACTCATGACATCGCTTTTGCATCTAGGCCAATGCTTATAGCCGCCGAGATAGTTTGTTATAATGGGAGCGACATTGTTTTTTCTCCTTATGGTGATTACTGGAGACAAATGCG…	CCAAAATATGCACTTCTTCAACATTTTTTCTCTTTTCATTTTTGTGTCTTTCCTCTTTTTGTTAATTAAATATTGGAAGAATTCCAATGACCAAATTAGAAAAAAATTGCCTCCTGGTCCATGGAAATTACCCTTACTTGGAAACATATTTCATTTGTTAGGTGGACCTCCACATCGTGTCCTTAGAGATTTAGCTAAAAAATATGGTTCTATTATGCACCTTCAATTAGGTGAAGTCTCTCTAGTTGTTGTTACTTCTCCAGACATGGCCAAACAAGTACTAAAAACTCATGACATCGCTTTTGCATCTAGGCCAATGCTTATAGCCGCCGAGATAGTTTGTTATAATGGGAGCGACATTGTTTTTTCTCCTTATGGTGATTACTGGAGACAAATGCG…	ATGCACTTCTTCAACATTTTTTCTCTTTTCATTTTTGTGTCTTTCCTCTTTTTGTTAATTAAATATTGGAAGAATTCCAATGACCAAATTAGAAAAAAATTGCCTCCTGGTCCATGGAAATTACCCTTACTTGGAAACATATTTCATTTGTTAGGTGGACCTCCACATCGTGTCCTTAGAGATTTAGCTAAAAAATATGGTTCTATTATGCACCTTCAATTAGGTGAAGTCTCTCTAGTTGTTGTTACTTCTCCAGACATGGCCAAACAAGTACTAAAAACTCATGACATCGCTTTTGCATCTAGGCCAATGCTTATAGCCGCCGAGATAGTTTGTTATAATGGGAGCGACATTGTTTTTTCTCCTTATGGTGATTACTGGAGACAAATGCGTAAAATT…	MHFFNIFSLFIFVSFLFLLIKYWKNSNDQIRKKLPPGPWKLPLLGNIFHLLGGPPHRVLRDLAKKYGSIMHLQLGEVSLVVVTSPDMAKQVLKTHDIAFASRPMLIAAEIVCYNGSDIVFSPYGDYWRQMRKICIMELLSAKNVKSFSSIRQDEVLRMIEFFRSSSGETVNATRRIFQFASSMTCRSAFGKVFKEQDELIQLVKKVSRLTEGFDVADIFPSLKFLHVLCGMKSKIMDVHHELDAILENIINEHKNNGELGGEGLVSTLLRLMKEGGLQFPITNDNIKAIIFDIFAAGTETSSATIDWIMVEMMRNPNVLSKAQEEVRNAFKGKETFDENDVEELKYLKLVVKESFRLHPPFPLLLPRECREEVEINGYTIPLKTKVMVNAWAIGRDPKY…
97	Solyc03g114940.2.1	CYP78A75	78	1551	516	GTCAACTCAACAAGCAAAAAGGGACAGCTGATACTCTAGATCTTCTACTGTGGTAATGGAGATTCAACACTCCAATTTTGCTATGCTTATTGCCTTCCTTCTCTTTGTAGCCATAGCTCTGAAGCTATGGAAAAAATCCAAAATTCAGTATAAACTCCCTCCAGGTCCTAGAAAACTACCATTTATTGGGAATTTGCATCAATTATCTAGCTCATTGCCTCACCATACTTTTAAGAATTTGTCAAACAAATATGGTCCCATGATGCACCTACAACTTGGTGAAGTTTCAGCTGTTATAGTATCATCACCACAAGTGGCAAAAGAGGTACTGAAGACTCATGACTTAATCTTTGCTAATAGGCCACAACTTCTTTCTGTACAGATTCTAAGCAACAACAG…	GTCAACTCAACAAGCAAAAAGGGACAGCTGATACTCTAGATCTTCTACTGTGGTAATGGAGATTCAACACTCCAATTTTGCTATGCTTATTGCCTTCCTTCTCTTTGTAGCCATAGCTCTGAAGCTATGGAAAAAATCCAAAATTCAGTATAAACTCCCTCCAGGTCCTAGAAAACTACCATTTATTGGGAATTTGCATCAATTATCTAGCTCATTGCCTCACCATACTTTTAAGAATTTGTCAAACAAATATGGTCCCATGATGCACCTACAACTTGGTGAAGTTTCAGCTGTTATAGTATCATCACCACAAGTGGCAAAAGAGGTACTGAAGACTCATGACTTAATCTTTGCTAATAGGCCACAACTTCTTTCTGTACAGATTCTAAGCAACAACAG…	ATGGAGATTCAACACTCCAATTTTGCTATGCTTATTGCCTTCCTTCTCTTTGTAGCCATAGCTCTGAAGCTATGGAAAAAATCCAAAATTCAGTATAAACTCCCTCCAGGTCCTAGAAAACTACCATTTATTGGGAATTTGCATCAATTATCTAGCTCATTGCCTCACCATACTTTTAAGAATTTGTCAAACAAATATGGTCCCATGATGCACCTACAACTTGGTGAAGTTTCAGCTGTTATAGTATCATCACCACAAGTGGCAAAAGAGGTACTGAAGACTCATGACTTAATCTTTGCTAATAGGCCACAACTTCTTTCTGTACAGATTCTAAGCAACAACAGTCCTACCCTTTCATTCTCTCCTTATGGGGCTAATTGGAGACAGCTTAGAAAAGTA…	MEIQHSNFAMLIAFLLFVAIALKLWKKSKIQYKLPPGPRKLPFIGNLHQLSSSLPHHTFKNLSNKYGPMMHLQLGEVSAVIVSSPQVAKEVLKTHDLIFANRPQLLSVQILSNNSPTLSFSPYGANWRQLRKVCVLELLSAKRVQSFESIREEEVDNLIEAISLIQPQVPIDISEMIFSMTNNITARAAFGKKCKHKDEFIKAMKTITELSGGFDIPDLFPSLKIFHSLSGVKPALEKVHQKVDKIFEDIIQEHKENKRDMSSNMLYKEDLVDVLLRVQESGDLEIPISRNTLKSVILEMFIGGTDTSSTVLEWAISEMMKNPQVMEKAQAEVREVFKGKSKITESEIQKLDYIKMVIKETLRMHPPLPLLLPREAIEKCEIGGYDIPAKTKVIINAWA…
98	Solyc05g047680.2.1	CYP78A77	78	1596	531	GTCAACTCAACAAGCAAAAAGGGACAGCTGATACTCTAGATCTTCTACTGTGGTAATGGAGATTCAACACTCCAATTTTGCTATGCTTATTGCCTTCCTTCTCTTTGTAGCCATAGCTCTGAAGCTATGGAAAAAATCCAAAATTCAGTATAAACTCCCTCCAGGTCCTAGAAAACTACCATTTATTGGGAATTTGCATCAATTATCTAGCTCATTGCCTCACCATACTTTTAAGAATTTGTCAAACAAATATGGTCCCATGATGCACCTACAACTTGGTGAAGTTTCAGCTGTTATAGTATCATCACCACAAGTGGCAAAAGAGGTACTGAAGACTCATGACTTAATCTTTGCTAATAGGCCACAACTTCTTTCTGTACAGATTCTAAGCAACAACAG…	GTCAACTCAACAAGCAAAAAGGGACAGCTGATACTCTAGATCTTCTACTGTGGTAATGGAGATTCAACACTCCAATTTTGCTATGCTTATTGCCTTCCTTCTCTTTGTAGCCATAGCTCTGAAGCTATGGAAAAAATCCAAAATTCAGTATAAACTCCCTCCAGGTCCTAGAAAACTACCATTTATTGGGAATTTGCATCAATTATCTAGCTCATTGCCTCACCATACTTTTAAGAATTTGTCAAACAAATATGGTCCCATGATGCACCTACAACTTGGTGAAGTTTCAGCTGTTATAGTATCATCACCACAAGTGGCAAAAGAGGTACTGAAGACTCATGACTTAATCTTTGCTAATAGGCCACAACTTCTTTCTGTACAGATTCTAAGCAACAACAG…	ATGGAGATTCAACACTCCAATTTTGCTATGCTTATTGCCTTCCTTCTCTTTGTAGCCATAGCTCTGAAGCTATGGAAAAAATCCAAAATTCAGTATAAACTCCCTCCAGGTCCTAGAAAACTACCATTTATTGGGAATTTGCATCAATTATCTAGCTCATTGCCTCACCATACTTTTAAGAATTTGTCAAACAAATATGGTCCCATGATGCACCTACAACTTGGTGAAGTTTCAGCTGTTATAGTATCATCACCACAAGTGGCAAAAGAGGTACTGAAGACTCATGACTTAATCTTTGCTAATAGGCCACAACTTCTTTCTGTACAGATTCTAAGCAACAACAGTCCTACCCTTTCATTCTCTCCTTATGGGGCTAATTGGAGACAGCTTAGAAAAGTA…	MEIQHSNFAMLIAFLLFVAIALKLWKKSKIQYKLPPGPRKLPFIGNLHQLSSSLPHHTFKNLSNKYGPMMHLQLGEVSAVIVSSPQVAKEVLKTHDLIFANRPQLLSVQILSNNSPTLSFSPYGANWRQLRKVCVLELLSAKRVQSFESIREEEVDNLIEAISLIQPQVPIDISEMIFSMTNNITARAAFGKKCKHKDEFIKAMKTITELSGGFDIPDLFPSLKIFHSLSGVKPALEKVHQKVDKIFEDIIQEHKENKRDMSSNMLYKEDLVDVLLRVQESGDLEIPISRNTLKSVILEMFIGGTDTSSTVLEWAISEMMKNPQVMEKAQAEVREVFKGKSKITESEIQKLDYIKMVIKETLRMHPPLPLLLPREAIEKCEIGGYDIPAKTKVIINAWA…
99	Solyc10g009310.2.1	CYP78A78	78	1578	525	TATTTGGTAAACCTAACTCTTTATTAAAAGATAATAAACCTGAACTATAGTGTATGATAATGACAAAACTATAATCTACATGAATCTGTCTTTATATTCATCATATAGATTCCCTACACATCATTATCAAAAGCCTTTTAAGTTTAATCTCAAAGATAAATAGAGATGATACATTTCACTCATTTCTCATATCATAGCTTAAATTACCTATAGATGGATATAGGGAAACTTATCTTAGTCTTCTTTTTCAGTACTCTTTGCTTCTATCTCCTATGGACACTCTTAAAATTCGTTTATTCAGTATGGTGGATGCCACTTCAAACACAAAATAAAATGAACTCTCAGGGCATTAAAGGCCCTTCTTATAGTTTTCCTCATGGAAATACCAAAGATATATCA…	TATTTGGTAAACCTAACTCTTTATTAAAAGATAATAAACCTGAACTATAGTGTATGATAATGACAAAACTATAATCTACATGAATCTGTCTTTATATTCATCATATAGATTCCCTACACATCATTATCAAAAGCCTTTTAAGTTTAATCTCAAAGATAAATAGAGATGATACATTTCACTCATTTCTCATATCATAGCTTAAATTACCTATAGATGGATATAGGGAAACTTATCTTAGTCTTCTTTTTCAGTACTCTTTGCTTCTATCTCCTATGGACACTCTTAAAATTCGTTTATTCAGTATGGTGGATGCCACTTCAAACACAAAATAAAATGAACTCTCAGGGCATTAAAGGCCCTTCTTATAGTTTTCCTCATGGAAATACCAAAGATATATCA…	ATGGAGTATTATATGCTGCCACCATCCTTTCTTATCTTCATTCCATTATTGTTTCTCATCGTTAAACAATTCATACCAAAATCTGGAAATCTTCCACCAGGTCCTCGATCATGGCCTCTCTTAGGAAATATTCTCCAAATTGGGAAAAACCCTCATATTTCACTGGCAAAATTTGCCCAAATTCATGGCCCATTGATTTCTGTCAAGCTGGGAACTCAACTGGTTGTGGTAGCTTCGTCCCCTGCTTCTGCAGCTGAAATCCTCAAGACTCAAGATCGTCTTCTATCAGCTCGGTCTCCGCCCAGTGTTGCTCCATATGAACTCTCTGTAATTAATCAACACTCGATTGTCTTTTCCAGTGATTTGAGCAATCACTGGAAGCTCTTGCGGGCATTTTGT…	MLSSIYVVVAFFSFLISLLFYFIHFRWTPEKLHRKLPPGPRGIPIIGNLHILGTLPHRTLYNLSKTYGPIMFLKLGNIPTVIISSPETAELVLRTHDAAFASRPKLKAIHYMSDGTKGLAFAAYGPQWRNNRKFCTQELLTAEKIGYSAGMRKEEIGVLVDEVKGFGGELVNLGKKIGDLIGNMTYRMLFGDGNSERFDLENIVKEMVRLAGIFNVADYVPFLEPFDIQGLNKQLKEAGKRVQEVFDTIINEHEQDARNYTHKSKNKDLVDIMLSYQDNPNSSYSIDRATMKAILSDMIVGAIDTSHTWIEWVFAEIIKHPTVMNKLQDELTSIVGLDRMVEEDDLLKLEYLELVLKETFRLHPVAPLLVPRESIEDVVISECYIPKGSRVMINCWALG…
100	Solyc12g056810.1.1	CYP78A79	78	1611	536	TATTTGGTAAACCTAACTCTTTATTAAAAGATAATAAACCTGAACTATAGTGTATGATAATGACAAAACTATAATCTACATGAATCTGTCTTTATATTCATCATATAGATTCCCTACACATCATTATCAAAAGCCTTTTAAGTTTAATCTCAAAGATAAATAGAGATGATACATTTCACTCATTTCTCATATCATAGCTTAAATTACCTATAGATGGATATAGGGAAACTTATCTTAGTCTTCTTTTTCAGTACTCTTTGCTTCTATCTCCTATGGACACTCTTAAAATTCGTTTATTCAGTATGGTGGATGCCACTTCAAACACAAAATAAAATGAACTCTCAGGGCATTAAAGGCCCTTCTTATAGTTTTCCTCATGGAAATACCAAAGATATATCA…	TATTTGGTAAACCTAACTCTTTATTAAAAGATAATAAACCTGAACTATAGTGTATGATAATGACAAAACTATAATCTACATGAATCTGTCTTTATATTCATCATATAGATTCCCTACACATCATTATCAAAAGCCTTTTAAGTTTAATCTCAAAGATAAATAGAGATGATACATTTCACTCATTTCTCATATCATAGCTTAAATTACCTATAGATGGATATAGGGAAACTTATCTTAGTCTTCTTTTTCAGTACTCTTTGCTTCTATCTCCTATGGACACTCTTAAAATTCGTTTATTCAGTATGGTGGATGCCACTTCAAACACAAAATAAAATGAACTCTCAGGGCATTAAAGGCCCTTCTTATAGTTTTCCTCATGGAAATACCAAAGATATATCA…	ATGGATATAGGGAAACTTATCTTAGTCTTCTTTTTCAGTACTCTTTGCTTCTATCTCCTATGGACACTCTTAAAATTCGTTTATTCAGTATGGTGGATGCCACTTCAAACACAAAATAAAATGAACTCTCAGGGCATTAAAGGCCCTTCTTATAGTTTTCCTCATGGAAATACCAAAGATATATCACTGATGAGAAGTCAAACTATGGATAAACCTATGATTGATATTTCTCATGACATTTTTTCAAGGATTCAACCTCATGTTCACACATGGACAAGGATGTACGGGAGGAATTTCCTCACTTGGCATGGCTCGAAACCATACTTATTTGTCACTGAACCAGAGCTGATCAAAGAAGTATTGTCCAACAAAGAAGACATTTACCCGAAAATGGACATG…	MSFTSIYEDFTWWMFTLPPILETQNFFTLLIPTFIVFMVITIFTWAFTPGGPAWKNGLNSMGRVSIPGPKGLPFFGSLFSLSHGLAHRTLAFTASAYGATQVMAFSLGSTRAIVSSDPTIAREILTSPHFANRPVKESAKQLMFSRAIGFAPNGTYWRLLRKIASSHLFAPKQILAHESERQVECNSMLVSIAKEQNMHGLVTLRKHLQFASLNNIMGIVFGKKYEMFEDNKEAKELQEIVNEGFELLGAFNWSDHLSWLNYFYDPYTLKERCAVLVPRVESFVKKIIQDHKNGNSKKILEPHCDFVDVLLALNGEEKLHEDDMVAILWEMIFRGTDTTTLLTEWVMAELVLNQDIQEKIHNELKTIVGKNENARDAHISKLPYLQAVIKETLRLHPPG…
101	Solyc08g083450.1.1	CYP79A32	79	1569	522	ATCTTCTCAATATACTTACTTGTGTTGAATTAATGGAGTATTATATGCTGCCACCATCCTTTCTTATCTTCATTCCATTATTGTTTCTCATCGTTAAACAATTCATACCAAAATCTGGAAATCTTCCACCAGGTCCTCGATCATGGCCTCTCTTAGGAAATATTCTCCAAATTGGGAAAAACCCTCATATTTCACTGGCAAAATTTGCCCAAATTCATGGCCCATTGATTTCTGTCAAGCTGGGAACTCAACTGGTTGTGGTAGCTTCGTCCCCTGCTTCTGCAGCTGAAATCCTCAAGACTCAAGATCGTCTTCTATCAGCTCGGTCTCCGCCCAGTGTTGCTCCATATGAACTCTCTGTAATTAATCAACACTCGATTGTCTTTTCCAGTGATTTGA…	ATCTTCTCAATATACTTACTTGTGTTGAATTAATGGAGTATTATATGCTGCCACCATCCTTTCTTATCTTCATTCCATTATTGTTTCTCATCGTTAAACAATTCATACCAAAATCTGGAAATCTTCCACCAGGTCCTCGATCATGGCCTCTCTTAGGAAATATTCTCCAAATTGGGAAAAACCCTCATATTTCACTGGCAAAATTTGCCCAAATTCATGGCCCATTGATTTCTGTCAAGCTGGGAACTCAACTGGTTGTGGTAGCTTCGTCCCCTGCTTCTGCAGCTGAAATCCTCAAGACTCAAGATCGTCTTCTATCAGCTCGGTCTCCGCCCAGTGTTGCTCCATATGAACTCTCTGTAATTAATCAACACTCGATTGTCTTTTCCAGTGATTTGA…	ATGGAGATTGTTGCTTACTTCTTAGTCTTATTTTTATTAGCAATTACTTTTGTAATATATGCATGGAGATTGTTGGACTGGGCATGGTTTAGGCCAAGGAAACTAGACAAATGCCTTAGACAACAAGGTCTTAAAGGGAACTCTTACAAATTGATTTTTGGAGACATCAAAGAATTGTCGAAAAGCATTGAAGATGCTGAGTCCAAACCATTGGATGTCTCTGATGATGACTTAACACCAAGAATTCTTCCTTATTTCGTTCAAACAATCAAAAAATACGGTAAAAACTGTTTTATATGGATTGGGACAAAGCCTTTGGTGATTGTAGGGGACCCTGAGGTAATAAGGGATGTGTTTAACAAACATGCTCTCTATCAAAAGCCAAAATCAACTCCCCTG…	MEYYMLPPSFLIFIPLLFLIVKQFIPKSGNLPPGPRSWPLLGNILQIGKNPHISLAKFAQIHGPLISVKLGTQLVVVASSPASAAEILKTQDRLLSARSPPSVAPYELSVINQHSIVFSSDLSNHWKLLRAFCRTHLFSPKAVESQTALREKKVSEMIHFLKSKKGETVMISEILFGTILNTFGNLFFSKDLCDLDHETKTSETKRVFRKFIELGAMPNISEFYPLLEALDLQGLSKQTKMYQNQLINIWSQIVKEKRQAVNRRSSDFLDVMIDSGFSDLQINILLTELISAGSDTTTSTIEWAMAELLRNKGAMHKLQAELTSKIGENDIITESNISDLPYLAACVKETLRLHSPTPFLIPRRAPETCKIMDYTIPENSKLFVNAWAIGRDSNTWEDA…
102	Solyc04g025410.1.1	CYP79A43	79	1581	526	GTCAACTCAACAAGCAAAAAGGGACAGCTGATACTCTAGATCTTCTACTGTGGTAATGGAGATTCAACACTCCAATTTTGCTATGCTTATTGCCTTCCTTCTCTTTGTAGCCATAGCTCTGAAGCTATGGAAAAAATCCAAAATTCAGTATAAACTCCCTCCAGGTCCTAGAAAACTACCATTTATTGGGAATTTGCATCAATTATCTAGCTCATTGCCTCACCATACTTTTAAGAATTTGTCAAACAAATATGGTCCCATGATGCACCTACAACTTGGTGAAGTTTCAGCTGTTATAGTATCATCACCACAAGTGGCAAAAGAGGTACTGAAGACTCATGACTTAATCTTTGCTAATAGGCCACAACTTCTTTCTGTACAGATTCTAAGCAACAACAG…	GTCAACTCAACAAGCAAAAAGGGACAGCTGATACTCTAGATCTTCTACTGTGGTAATGGAGATTCAACACTCCAATTTTGCTATGCTTATTGCCTTCCTTCTCTTTGTAGCCATAGCTCTGAAGCTATGGAAAAAATCCAAAATTCAGTATAAACTCCCTCCAGGTCCTAGAAAACTACCATTTATTGGGAATTTGCATCAATTATCTAGCTCATTGCCTCACCATACTTTTAAGAATTTGTCAAACAAATATGGTCCCATGATGCACCTACAACTTGGTGAAGTTTCAGCTGTTATAGTATCATCACCACAAGTGGCAAAAGAGGTACTGAAGACTCATGACTTAATCTTTGCTAATAGGCCACAACTTCTTTCTGTACAGATTCTAAGCAACAACAG…	ATGGAGATTCAACACTCCAATTTTGCTATGCTTATTGCCTTCCTTCTCTTTGTAGCCATAGCTCTGAAGCTATGGAAAAAATCCAAAATTCAGTATAAACTCCCTCCAGGTCCTAGAAAACTACCATTTATTGGGAATTTGCATCAATTATCTAGCTCATTGCCTCACCATACTTTTAAGAATTTGTCAAACAAATATGGTCCCATGATGCACCTACAACTTGGTGAAGTTTCAGCTGTTATAGTATCATCACCACAAGTGGCAAAAGAGGTACTGAAGACTCATGACTTAATCTTTGCTAATAGGCCACAACTTCTTTCTGTACAGATTCTAAGCAACAACAGTCCTACCCTTTCATTCTCTCCTTATGGGGCTAATTGGAGACAGCTTAGAAAAGTA…	MEIQHSNFAMLIAFLLFVAIALKLWKKSKIQYKLPPGPRKLPFIGNLHQLSSSLPHHTFKNLSNKYGPMMHLQLGEVSAVIVSSPQVAKEVLKTHDLIFANRPQLLSVQILSNNSPTLSFSPYGANWRQLRKVCVLELLSAKRVQSFESIREEEVDNLIEAISLIQPQVPIDISEMIFSMTNNITARAAFGKKCKHKDEFIKAMKTITELSGGFDIPDLFPSLKIFHSLSGVKPALEKVHQKVDKIFEDIIQEHKENKRDMSSNMLYKEDLVDVLLRVQESGDLEIPISRNTLKSVILEMFIGGTDTSSTVLEWAISEMMKNPQVMEKAQAEVREVFKGKSKITESEIQKLDYIKMVIKETLRMHPPLPLLLPREAIEKCEIGGYDIPAKTKVIINAWA…
103	Solyc04g005370.2.1	CYP79A46	79	1581	526	GTCAACTCAACAAGCAAAAAGGGACAGCTGATACTCTAGATCTTCTACTGTGGTAATGGAGATTCAACACTCCAATTTTGCTATGCTTATTGCCTTCCTTCTCTTTGTAGCCATAGCTCTGAAGCTATGGAAAAAATCCAAAATTCAGTATAAACTCCCTCCAGGTCCTAGAAAACTACCATTTATTGGGAATTTGCATCAATTATCTAGCTCATTGCCTCACCATACTTTTAAGAATTTGTCAAACAAATATGGTCCCATGATGCACCTACAACTTGGTGAAGTTTCAGCTGTTATAGTATCATCACCACAAGTGGCAAAAGAGGTACTGAAGACTCATGACTTAATCTTTGCTAATAGGCCACAACTTCTTTCTGTACAGATTCTAAGCAACAACAG…	GTCAACTCAACAAGCAAAAAGGGACAGCTGATACTCTAGATCTTCTACTGTGGTAATGGAGATTCAACACTCCAATTTTGCTATGCTTATTGCCTTCCTTCTCTTTGTAGCCATAGCTCTGAAGCTATGGAAAAAATCCAAAATTCAGTATAAACTCCCTCCAGGTCCTAGAAAACTACCATTTATTGGGAATTTGCATCAATTATCTAGCTCATTGCCTCACCATACTTTTAAGAATTTGTCAAACAAATATGGTCCCATGATGCACCTACAACTTGGTGAAGTTTCAGCTGTTATAGTATCATCACCACAAGTGGCAAAAGAGGTACTGAAGACTCATGACTTAATCTTTGCTAATAGGCCACAACTTCTTTCTGTACAGATTCTAAGCAACAACAG…	ATGGAGATTCAACACTCCAATTTTGCTATGCTTATTGCCTTCCTTCTCTTTGTAGCCATAGCTCTGAAGCTATGGAAAAAATCCAAAATTCAGTATAAACTCCCTCCAGGTCCTAGAAAACTACCATTTATTGGGAATTTGCATCAATTATCTAGCTCATTGCCTCACCATACTTTTAAGAATTTGTCAAACAAATATGGTCCCATGATGCACCTACAACTTGGTGAAGTTTCAGCTGTTATAGTATCATCACCACAAGTGGCAAAAGAGGTACTGAAGACTCATGACTTAATCTTTGCTAATAGGCCACAACTTCTTTCTGTACAGATTCTAAGCAACAACAGTCCTACCCTTTCATTCTCTCCTTATGGGGCTAATTGGAGACAGCTTAGAAAAGTA…	MEIQHSNFAMLIAFLLFVAIALKLWKKSKIQYKLPPGPRKLPFIGNLHQLSSSLPHHTFKNLSNKYGPMMHLQLGEVSAVIVSSPQVAKEVLKTHDLIFANRPQLLSVQILSNNSPTLSFSPYGANWRQLRKVCVLELLSAKRVQSFESIREEEVDNLIEAISLIQPQVPIDISEMIFSMTNNITARAAFGKKCKHKDEFIKAMKTITELSGGFDIPDLFPSLKIFHSLSGVKPALEKVHQKVDKIFEDIIQEHKENKRDMSSNMLYKEDLVDVLLRVQESGDLEIPISRNTLKSVILEMFIGGTDTSSTVLEWAISEMMKNPQVMEKAQAEVREVFKGKSKITESEIQKLDYIKMVIKETLRMHPPLPLLLPREAIEKCEIGGYDIPAKTKVIINAWA…
104	Solyc04g005360.1.1	CYP79A47	79	1566	521	GTCAACTCAACAAGCAAAAAGGGACAGCTGATACTCTAGATCTTCTACTGTGGTAATGGAGATTCAACACTCCAATTTTGCTATGCTTATTGCCTTCCTTCTCTTTGTAGCCATAGCTCTGAAGCTATGGAAAAAATCCAAAATTCAGTATAAACTCCCTCCAGGTCCTAGAAAACTACCATTTATTGGGAATTTGCATCAATTATCTAGCTCATTGCCTCACCATACTTTTAAGAATTTGTCAAACAAATATGGTCCCATGATGCACCTACAACTTGGTGAAGTTTCAGCTGTTATAGTATCATCACCACAAGTGGCAAAAGAGGTACTGAAGACTCATGACTTAATCTTTGCTAATAGGCCACAACTTCTTTCTGTACAGATTCTAAGCAACAACAG…	GTCAACTCAACAAGCAAAAAGGGACAGCTGATACTCTAGATCTTCTACTGTGGTAATGGAGATTCAACACTCCAATTTTGCTATGCTTATTGCCTTCCTTCTCTTTGTAGCCATAGCTCTGAAGCTATGGAAAAAATCCAAAATTCAGTATAAACTCCCTCCAGGTCCTAGAAAACTACCATTTATTGGGAATTTGCATCAATTATCTAGCTCATTGCCTCACCATACTTTTAAGAATTTGTCAAACAAATATGGTCCCATGATGCACCTACAACTTGGTGAAGTTTCAGCTGTTATAGTATCATCACCACAAGTGGCAAAAGAGGTACTGAAGACTCATGACTTAATCTTTGCTAATAGGCCACAACTTCTTTCTGTACAGATTCTAAGCAACAACAG…	ATGGAGATTCAACACTCCAATTTTGCTATGCTTATTGCCTTCCTTCTCTTTGTAGCCATAGCTCTGAAGCTATGGAAAAAATCCAAAATTCAGTATAAACTCCCTCCAGGTCCTAGAAAACTACCATTTATTGGGAATTTGCATCAATTATCTAGCTCATTGCCTCACCATACTTTTAAGAATTTGTCAAACAAATATGGTCCCATGATGCACCTACAACTTGGTGAAGTTTCAGCTGTTATAGTATCATCACCACAAGTGGCAAAAGAGGTACTGAAGACTCATGACTTAATCTTTGCTAATAGGCCACAACTTCTTTCTGTACAGATTCTAAGCAACAACAGTCCTACCCTTTCATTCTCTCCTTATGGGGCTAATTGGAGACAGCTTAGAAAAGTA…	MEIQHSNFAMLIAFLLFVAIALKLWKKSKIQYKLPPGPRKLPFIGNLHQLSSSLPHHTFKNLSNKYGPMMHLQLGEVSAVIVSSPQVAKEVLKTHDLIFANRPQLLSVQILSNNSPTLSFSPYGANWRQLRKVCVLELLSAKRVQSFESIREEEVDNLIEAISLIQPQVPIDISEMIFSMTNNITARAAFGKKCKHKDEFIKAMKTITELSGGFDIPDLFPSLKIFHSLSGVKPALEKVHQKVDKIFEDIIQEHKENKRDMSSNMLYKEDLVDVLLRVQESGDLEIPISRNTLKSVILEMFIGGTDTSSTVLEWAISEMMKNPQVMEKAQAEVREVFKGKSKITESEIQKLDYIKMVIKETLRMHPPLPLLLPREAIEKCEIGGYDIPAKTKVIINAWA…
105	Solyc12g005170.1.1	CYP79A52	79	1581	526	TATTTGGTAAACCTAACTCTTTATTAAAAGATAATAAACCTGAACTATAGTGTATGATAATGACAAAACTATAATCTACATGAATCTGTCTTTATATTCATCATATAGATTCCCTACACATCATTATCAAAAGCCTTTTAAGTTTAATCTCAAAGATAAATAGAGATGATACATTTCACTCATTTCTCATATCATAGCTTAAATTACCTATAGATGGATATAGGGAAACTTATCTTAGTCTTCTTTTTCAGTACTCTTTGCTTCTATCTCCTATGGACACTCTTAAAATTCGTTTATTCAGTATGGTGGATGCCACTTCAAACACAAAATAAAATGAACTCTCAGGGCATTAAAGGCCCTTCTTATAGTTTTCCTCATGGAAATACCAAAGATATATCA…	TATTTGGTAAACCTAACTCTTTATTAAAAGATAATAAACCTGAACTATAGTGTATGATAATGACAAAACTATAATCTACATGAATCTGTCTTTATATTCATCATATAGATTCCCTACACATCATTATCAAAAGCCTTTTAAGTTTAATCTCAAAGATAAATAGAGATGATACATTTCACTCATTTCTCATATCATAGCTTAAATTACCTATAGATGGATATAGGGAAACTTATCTTAGTCTTCTTTTTCAGTACTCTTTGCTTCTATCTCCTATGGACACTCTTAAAATTCGTTTATTCAGTATGGTGGATGCCACTTCAAACACAAAATAAAATGAACTCTCAGGGCATTAAAGGCCCTTCTTATAGTTTTCCTCATGGAAATACCAAAGATATATCA…	ATGGATATAGGGAAACTTATCTTAGTCTTCTTTTTCAGTACTCTTTGCTTCTATCTCCTATGGACACTCTTAAAATTCGTTTATTCAGTATGGTGGATGCCACTTCAAACACAAAATAAAATGAACTCTCAGGGCATTAAAGGCCCTTCTTATAGTTTTCCTCATGGAAATACCAAAGATATATCACTGATGAGAAGTCAAACTATGGATAAACCTATGATTGATATTTCTCATGACATTTTTTCAAGGATTCAACCTCATGTTCACACATGGACAAGGATGTACGGGAGGAATTTCCTCACTTGGCATGGCTCGAAACCATACTTATTTGTCACTGAACCAGAGCTGATCAAAGAAGTATTGTCCAACAAAGAAGACATTTACCCGAAAATGGACATG…	MLSSIYVVVAFFSFLISLLFYFIHFRWTPEKLHRKLPPGPRGIPIIGNLHILGTLPHRTLYNLSKTYGPIMFLKLGNIPTVIISSPETAELVLRTHDAAFASRPKLKAIHYMSDGTKGLAFAAYGPQWRNNRKFCTQELLTAEKIGYSAGMRKEEIGVLVDEVKGFGGELVNLGKKIGDLIGNMTYRMLFGDGNSERFDLENIVKEMVRLAGIFNVADYVPFLEPFDIQGLNKQLKEAGKRVQEVFDTIINEHEQDARNYTHKSKNKDLVDIMLSYQDNPNSSYSIDRATMKAILSDMIVGAIDTSHTWIEWVFAEIIKHPTVMNKLQDELTSIVGLDRMVEEDDLLKLEYLELVLKETFRLHPVAPLLVPRESIEDVVISECYIPKGSRVMINCWALG…
106	Solyc08g080380.2.1	CYP80E6	80	1491	496	ATCTTCTCAATATACTTACTTGTGTTGAATTAATGGAGTATTATATGCTGCCACCATCCTTTCTTATCTTCATTCCATTATTGTTTCTCATCGTTAAACAATTCATACCAAAATCTGGAAATCTTCCACCAGGTCCTCGATCATGGCCTCTCTTAGGAAATATTCTCCAAATTGGGAAAAACCCTCATATTTCACTGGCAAAATTTGCCCAAATTCATGGCCCATTGATTTCTGTCAAGCTGGGAACTCAACTGGTTGTGGTAGCTTCGTCCCCTGCTTCTGCAGCTGAAATCCTCAAGACTCAAGATCGTCTTCTATCAGCTCGGTCTCCGCCCAGTGTTGCTCCATATGAACTCTCTGTAATTAATCAACACTCGATTGTCTTTTCCAGTGATTTGA…	ATCTTCTCAATATACTTACTTGTGTTGAATTAATGGAGTATTATATGCTGCCACCATCCTTTCTTATCTTCATTCCATTATTGTTTCTCATCGTTAAACAATTCATACCAAAATCTGGAAATCTTCCACCAGGTCCTCGATCATGGCCTCTCTTAGGAAATATTCTCCAAATTGGGAAAAACCCTCATATTTCACTGGCAAAATTTGCCCAAATTCATGGCCCATTGATTTCTGTCAAGCTGGGAACTCAACTGGTTGTGGTAGCTTCGTCCCCTGCTTCTGCAGCTGAAATCCTCAAGACTCAAGATCGTCTTCTATCAGCTCGGTCTCCGCCCAGTGTTGCTCCATATGAACTCTCTGTAATTAATCAACACTCGATTGTCTTTTCCAGTGATTTGA…	ATGGAGATTGTTGCTTACTTCTTAGTCTTATTTTTATTAGCAATTACTTTTGTAATATATGCATGGAGATTGTTGGACTGGGCATGGTTTAGGCCAAGGAAACTAGACAAATGCCTTAGACAACAAGGTCTTAAAGGGAACTCTTACAAATTGATTTTTGGAGACATCAAAGAATTGTCGAAAAGCATTGAAGATGCTGAGTCCAAACCATTGGATGTCTCTGATGATGACTTAACACCAAGAATTCTTCCTTATTTCGTTCAAACAATCAAAAAATACGGTAAAAACTGTTTTATATGGATTGGGACAAAGCCTTTGGTGATTGTAGGGGACCCTGAGGTAATAAGGGATGTGTTTAACAAACATGCTCTCTATCAAAAGCCAAAATCAACTCCCCTG…	MEYYMLPPSFLIFIPLLFLIVKQFIPKSGNLPPGPRSWPLLGNILQIGKNPHISLAKFAQIHGPLISVKLGTQLVVVASSPASAAEILKTQDRLLSARSPPSVAPYELSVINQHSIVFSSDLSNHWKLLRAFCRTHLFSPKAVESQTALREKKVSEMIHFLKSKKGETVMISEILFGTILNTFGNLFFSKDLCDLDHETKTSETKRVFRKFIELGAMPNISEFYPLLEALDLQGLSKQTKMYQNQLINIWSQIVKEKRQAVNRRSSDFLDVMIDSGFSDLQINILLTELISAGSDTTTSTIEWAMAELLRNKGAMHKLQAELTSKIGENDIITESNISDLPYLAACVKETLRLHSPTPFLIPRRAPETCKIMDYTIPENSKLFVNAWAIGRDSNTWEDA…
107	Solyc08g080390.2.1	CYP80E7	80	1446	481	ATCTTCTCAATATACTTACTTGTGTTGAATTAATGGAGTATTATATGCTGCCACCATCCTTTCTTATCTTCATTCCATTATTGTTTCTCATCGTTAAACAATTCATACCAAAATCTGGAAATCTTCCACCAGGTCCTCGATCATGGCCTCTCTTAGGAAATATTCTCCAAATTGGGAAAAACCCTCATATTTCACTGGCAAAATTTGCCCAAATTCATGGCCCATTGATTTCTGTCAAGCTGGGAACTCAACTGGTTGTGGTAGCTTCGTCCCCTGCTTCTGCAGCTGAAATCCTCAAGACTCAAGATCGTCTTCTATCAGCTCGGTCTCCGCCCAGTGTTGCTCCATATGAACTCTCTGTAATTAATCAACACTCGATTGTCTTTTCCAGTGATTTGA…	ATCTTCTCAATATACTTACTTGTGTTGAATTAATGGAGTATTATATGCTGCCACCATCCTTTCTTATCTTCATTCCATTATTGTTTCTCATCGTTAAACAATTCATACCAAAATCTGGAAATCTTCCACCAGGTCCTCGATCATGGCCTCTCTTAGGAAATATTCTCCAAATTGGGAAAAACCCTCATATTTCACTGGCAAAATTTGCCCAAATTCATGGCCCATTGATTTCTGTCAAGCTGGGAACTCAACTGGTTGTGGTAGCTTCGTCCCCTGCTTCTGCAGCTGAAATCCTCAAGACTCAAGATCGTCTTCTATCAGCTCGGTCTCCGCCCAGTGTTGCTCCATATGAACTCTCTGTAATTAATCAACACTCGATTGTCTTTTCCAGTGATTTGA…	ATGGAGATTGTTGCTTACTTCTTAGTCTTATTTTTATTAGCAATTACTTTTGTAATATATGCATGGAGATTGTTGGACTGGGCATGGTTTAGGCCAAGGAAACTAGACAAATGCCTTAGACAACAAGGTCTTAAAGGGAACTCTTACAAATTGATTTTTGGAGACATCAAAGAATTGTCGAAAAGCATTGAAGATGCTGAGTCCAAACCATTGGATGTCTCTGATGATGACTTAACACCAAGAATTCTTCCTTATTTCGTTCAAACAATCAAAAAATACGGTAAAAACTGTTTTATATGGATTGGGACAAAGCCTTTGGTGATTGTAGGGGACCCTGAGGTAATAAGGGATGTGTTTAACAAACATGCTCTCTATCAAAAGCCAAAATCAACTCCCCTG…	MEYYMLPPSFLIFIPLLFLIVKQFIPKSGNLPPGPRSWPLLGNILQIGKNPHISLAKFAQIHGPLISVKLGTQLVVVASSPASAAEILKTQDRLLSARSPPSVAPYELSVINQHSIVFSSDLSNHWKLLRAFCRTHLFSPKAVESQTALREKKVSEMIHFLKSKKGETVMISEILFGTILNTFGNLFFSKDLCDLDHETKTSETKRVFRKFIELGAMPNISEFYPLLEALDLQGLSKQTKMYQNQLINIWSQIVKEKRQAVNRRSSDFLDVMIDSGFSDLQINILLTELISAGSDTTTSTIEWAMAELLRNKGAMHKLQAELTSKIGENDIITESNISDLPYLAACVKETLRLHSPTPFLIPRRAPETCKIMDYTIPENSKLFVNAWAIGRDSNTWEDA…
108	Solyc06g035760.2.1	CYP80F3	80	1497	498	GTCAACTCAACAAGCAAAAAGGGACAGCTGATACTCTAGATCTTCTACTGTGGTAATGGAGATTCAACACTCCAATTTTGCTATGCTTATTGCCTTCCTTCTCTTTGTAGCCATAGCTCTGAAGCTATGGAAAAAATCCAAAATTCAGTATAAACTCCCTCCAGGTCCTAGAAAACTACCATTTATTGGGAATTTGCATCAATTATCTAGCTCATTGCCTCACCATACTTTTAAGAATTTGTCAAACAAATATGGTCCCATGATGCACCTACAACTTGGTGAAGTTTCAGCTGTTATAGTATCATCACCACAAGTGGCAAAAGAGGTACTGAAGACTCATGACTTAATCTTTGCTAATAGGCCACAACTTCTTTCTGTACAGATTCTAAGCAACAACAG…	GTCAACTCAACAAGCAAAAAGGGACAGCTGATACTCTAGATCTTCTACTGTGGTAATGGAGATTCAACACTCCAATTTTGCTATGCTTATTGCCTTCCTTCTCTTTGTAGCCATAGCTCTGAAGCTATGGAAAAAATCCAAAATTCAGTATAAACTCCCTCCAGGTCCTAGAAAACTACCATTTATTGGGAATTTGCATCAATTATCTAGCTCATTGCCTCACCATACTTTTAAGAATTTGTCAAACAAATATGGTCCCATGATGCACCTACAACTTGGTGAAGTTTCAGCTGTTATAGTATCATCACCACAAGTGGCAAAAGAGGTACTGAAGACTCATGACTTAATCTTTGCTAATAGGCCACAACTTCTTTCTGTACAGATTCTAAGCAACAACAG…	ATGGAGATTCAACACTCCAATTTTGCTATGCTTATTGCCTTCCTTCTCTTTGTAGCCATAGCTCTGAAGCTATGGAAAAAATCCAAAATTCAGTATAAACTCCCTCCAGGTCCTAGAAAACTACCATTTATTGGGAATTTGCATCAATTATCTAGCTCATTGCCTCACCATACTTTTAAGAATTTGTCAAACAAATATGGTCCCATGATGCACCTACAACTTGGTGAAGTTTCAGCTGTTATAGTATCATCACCACAAGTGGCAAAAGAGGTACTGAAGACTCATGACTTAATCTTTGCTAATAGGCCACAACTTCTTTCTGTACAGATTCTAAGCAACAACAGTCCTACCCTTTCATTCTCTCCTTATGGGGCTAATTGGAGACAGCTTAGAAAAGTA…	MEIQHSNFAMLIAFLLFVAIALKLWKKSKIQYKLPPGPRKLPFIGNLHQLSSSLPHHTFKNLSNKYGPMMHLQLGEVSAVIVSSPQVAKEVLKTHDLIFANRPQLLSVQILSNNSPTLSFSPYGANWRQLRKVCVLELLSAKRVQSFESIREEEVDNLIEAISLIQPQVPIDISEMIFSMTNNITARAAFGKKCKHKDEFIKAMKTITELSGGFDIPDLFPSLKIFHSLSGVKPALEKVHQKVDKIFEDIIQEHKENKRDMSSNMLYKEDLVDVLLRVQESGDLEIPISRNTLKSVILEMFIGGTDTSSTVLEWAISEMMKNPQVMEKAQAEVREVFKGKSKITESEIQKLDYIKMVIKETLRMHPPLPLLLPREAIEKCEIGGYDIPAKTKVIINAWA…
109	Solyc03g026140.2.1	CYP80M1	80	1461	486	ATGGAGATTCAATTCACAAACTTTGTTGCATTTTTGCTCTTTCTCTCAACAACATTTCTTCTATTCAAAAAATGGAAGACTCAAAACCTAAATTTGCCTCCTGGTCCATGGAAATTACCATTTATTGGAAGCCTACATCATTTGGCACTGGCAGGTCCACTCCCTCATCATGGTCTAAAAAATCTAGCAAAACGCTATGGGGCGCTCATATACTTACAACTCGGAGAAATTCCTACCGTCATCATTTCTTCGCCACGTATGGCTAAGGAAGTACTAAAAACTCATGACCTAGTTTTTGCAACGAGGCCGAAACTTGTAGTGGCCGACATAGTCCACTATGATAGTAGTGACATAGCATTTTCTCCTTATGGTGAATACTGGAGACAGATTCGTAAAATT…	ATGGAGATTCAATTCACAAACTTTGTTGCATTTTTGCTCTTTCTCTCAACAACATTTCTTCTATTCAAAAAATGGAAGACTCAAAACCTAAATTTGCCTCCTGGTCCATGGAAATTACCATTTATTGGAAGCCTACATCATTTGGCACTGGCAGGTCCACTCCCTCATCATGGTCTAAAAAATCTAGCAAAACGCTATGGGGCGCTCATATACTTACAACTCGGAGAAATTCCTACCGTCATCATTTCTTCGCCACGTATGGCTAAGGAAGTACTAAAAACTCATGACCTAGTTTTTGCAACGAGGCCGAAACTTGTAGTGGCCGACATAGTCCACTATGATAGTAGTGACATAGCATTTTCTCCTTATGGTGAATACTGGAGACAGATTCGTAAAATT…	ATGGAGATTCAATTCACAAACTTTGTTGCATTTTTGCTCTTTCTCTCAACAACATTTCTTCTATTCAAAAAATGGAAGACTCAAAACCTAAATTTGCCTCCTGGTCCATGGAAATTACCATTTATTGGAAGCCTACATCATTTGGCACTGGCAGGTCCACTCCCTCATCATGGTCTAAAAAATCTAGCAAAACGCTATGGGGCGCTCATATACTTACAACTCGGAGAAATTCCTACCGTCATCATTTCTTCGCCACGTATGGCTAAGGAAGTACTAAAAACTCATGACCTAGTTTTTGCAACGAGGCCGAAACTTGTAGTGGCCGACATAGTCCACTATGATAGTAGTGACATAGCATTTTCTCCTTATGGTGAATACTGGAGACAGATTCGTAAAATT…	MEIQFTNFVAFLLFLSTTFLLFKKWKTQNLNLPPGPWKLPFIGSLHHLALAGPLPHHGLKNLAKRYGALIYLQLGEIPTVIISSPRMAKEVLKTHDLVFATRPKLVVADIVHYDSSDIAFSPYGEYWRQIRKICILELLSAKMVKFFSSIRQDELSKMVSSIRTMPNNHPVNLTDKIFWFTSSVTCRSALGKICCDQDKLIIFMREIISLAGGFSVADFFPTWKMLHDVGGSKTRLLKAHRKIDEILENVVNEHKQNRADGKKGNGEFGGEDLIDVLLRVRESGEVQIPITDDNIKSILVDMFSAGSETSSTTIIWALAEMMKKPSVLAKAQAEVRQVLKEKKGFQQIDLDELKYLKLVIKETLRMHPPIPLLVPRECMEDTKIDGYNIPFKTRVIVNA…
110	Solyc03g026130.2.1	CYP80M2	80	1461	486	ATGGAGATTCAATTCACAAACTTTGTTGCATTTTTGCTCTTTCTCTCAACAACATTTCTTCTATTCAAAAAATGGAAGACTCAAAACCTAAATTTGCCTCCTGGTCCATGGAAATTACCATTTATTGGAAGCCTACATCATTTGGCACTGGCAGGTCCACTCCCTCATCATGGTCTAAAAAATCTAGCAAAACGCTATGGGGCGCTCATATACTTACAACTCGGAGAAATTCCTACCGTCATCATTTCTTCGCCACGTATGGCTAAGGAAGTACTAAAAACTCATGACCTAGTTTTTGCAACGAGGCCGAAACTTGTAGTGGCCGACATAGTCCACTATGATAGTAGTGACATAGCATTTTCTCCTTATGGTGAATACTGGAGACAGATTCGTAAAATT…	ATGGAGATTCAATTCACAAACTTTGTTGCATTTTTGCTCTTTCTCTCAACAACATTTCTTCTATTCAAAAAATGGAAGACTCAAAACCTAAATTTGCCTCCTGGTCCATGGAAATTACCATTTATTGGAAGCCTACATCATTTGGCACTGGCAGGTCCACTCCCTCATCATGGTCTAAAAAATCTAGCAAAACGCTATGGGGCGCTCATATACTTACAACTCGGAGAAATTCCTACCGTCATCATTTCTTCGCCACGTATGGCTAAGGAAGTACTAAAAACTCATGACCTAGTTTTTGCAACGAGGCCGAAACTTGTAGTGGCCGACATAGTCCACTATGATAGTAGTGACATAGCATTTTCTCCTTATGGTGAATACTGGAGACAGATTCGTAAAATT…	ATGGAGATTCAATTCACAAACTTTGTTGCATTTTTGCTCTTTCTCTCAACAACATTTCTTCTATTCAAAAAATGGAAGACTCAAAACCTAAATTTGCCTCCTGGTCCATGGAAATTACCATTTATTGGAAGCCTACATCATTTGGCACTGGCAGGTCCACTCCCTCATCATGGTCTAAAAAATCTAGCAAAACGCTATGGGGCGCTCATATACTTACAACTCGGAGAAATTCCTACCGTCATCATTTCTTCGCCACGTATGGCTAAGGAAGTACTAAAAACTCATGACCTAGTTTTTGCAACGAGGCCGAAACTTGTAGTGGCCGACATAGTCCACTATGATAGTAGTGACATAGCATTTTCTCCTTATGGTGAATACTGGAGACAGATTCGTAAAATT…	MEIQFTNFVAFLLFLSTTFLLFKKWKTQNLNLPPGPWKLPFIGSLHHLALAGPLPHHGLKNLAKRYGALIYLQLGEIPTVIISSPRMAKEVLKTHDLVFATRPKLVVADIVHYDSSDIAFSPYGEYWRQIRKICILELLSAKMVKFFSSIRQDELSKMVSSIRTMPNNHPVNLTDKIFWFTSSVTCRSALGKICCDQDKLIIFMREIISLAGGFSVADFFPTWKMLHDVGGSKTRLLKAHRKIDEILENVVNEHKQNRADGKKGNGEFGGEDLIDVLLRVRESGEVQIPITDDNIKSILVDMFSAGSETSSTTIIWALAEMMKKPSVLAKAQAEVRQVLKEKKGFQQIDLDELKYLKLVIKETLRMHPPIPLLVPRECMEDTKIDGYNIPFKTRVIVNA…
111	Solyc12g088460.1.1	CYP81B37	81	1530	509	TATTTGGTAAACCTAACTCTTTATTAAAAGATAATAAACCTGAACTATAGTGTATGATAATGACAAAACTATAATCTACATGAATCTGTCTTTATATTCATCATATAGATTCCCTACACATCATTATCAAAAGCCTTTTAAGTTTAATCTCAAAGATAAATAGAGATGATACATTTCACTCATTTCTCATATCATAGCTTAAATTACCTATAGATGGATATAGGGAAACTTATCTTAGTCTTCTTTTTCAGTACTCTTTGCTTCTATCTCCTATGGACACTCTTAAAATTCGTTTATTCAGTATGGTGGATGCCACTTCAAACACAAAATAAAATGAACTCTCAGGGCATTAAAGGCCCTTCTTATAGTTTTCCTCATGGAAATACCAAAGATATATCA…	TATTTGGTAAACCTAACTCTTTATTAAAAGATAATAAACCTGAACTATAGTGTATGATAATGACAAAACTATAATCTACATGAATCTGTCTTTATATTCATCATATAGATTCCCTACACATCATTATCAAAAGCCTTTTAAGTTTAATCTCAAAGATAAATAGAGATGATACATTTCACTCATTTCTCATATCATAGCTTAAATTACCTATAGATGGATATAGGGAAACTTATCTTAGTCTTCTTTTTCAGTACTCTTTGCTTCTATCTCCTATGGACACTCTTAAAATTCGTTTATTCAGTATGGTGGATGCCACTTCAAACACAAAATAAAATGAACTCTCAGGGCATTAAAGGCCCTTCTTATAGTTTTCCTCATGGAAATACCAAAGATATATCA…	ATGGATATAGGGAAACTTATCTTAGTCTTCTTTTTCAGTACTCTTTGCTTCTATCTCCTATGGACACTCTTAAAATTCGTTTATTCAGTATGGTGGATGCCACTTCAAACACAAAATAAAATGAACTCTCAGGGCATTAAAGGCCCTTCTTATAGTTTTCCTCATGGAAATACCAAAGATATATCACTGATGAGAAGTCAAACTATGGATAAACCTATGATTGATATTTCTCATGACATTTTTTCAAGGATTCAACCTCATGTTCACACATGGACAAGGATGTACGGGAGGAATTTCCTCACTTGGCATGGCTCGAAACCATACTTATTTGTCACTGAACCAGAGCTGATCAAAGAAGTATTGTCCAACAAAGAAGACATTTACCCGAAAATGGACATG…	MEISYYTLIFTFIYILKNHFLRKFQNLPPSPFISLPIIGHLYLLNKKPLHKTLANITEKHGPLLYLRFGSRPVLVVSSPSLAEECFTKNDVVFANRVNLLAGKHIGYNYTTLVWASYGQHWRNLRRIATHEVLSTQRVQMFADIHRDEVRALLQRLLRGKTSGGDTNTNVVDMKAVFFEMTLNIMMMMIAGKRYYGDSAGKLEESRRFKEIVIESFQVSGATNIGDFVPLLKWIGVNKLEDKVKLLQEKRDKFMQELIEEHKNRRKGSYLEQKNNTMIDVLLSLQDSEPDYYTDEVVKGMGIVMLTAGTDTTASTMEWALSLLLNNPEALKKAQNEIDTHLGESSRLLDESDLAQLPYLHGIINETLRLCPAAPLLVPHESSDECVVGGFRVPRGTMLL…
112	Solyc12g088510.1.1	CYP81B38	81	1530	509	TATTTGGTAAACCTAACTCTTTATTAAAAGATAATAAACCTGAACTATAGTGTATGATAATGACAAAACTATAATCTACATGAATCTGTCTTTATATTCATCATATAGATTCCCTACACATCATTATCAAAAGCCTTTTAAGTTTAATCTCAAAGATAAATAGAGATGATACATTTCACTCATTTCTCATATCATAGCTTAAATTACCTATAGATGGATATAGGGAAACTTATCTTAGTCTTCTTTTTCAGTACTCTTTGCTTCTATCTCCTATGGACACTCTTAAAATTCGTTTATTCAGTATGGTGGATGCCACTTCAAACACAAAATAAAATGAACTCTCAGGGCATTAAAGGCCCTTCTTATAGTTTTCCTCATGGAAATACCAAAGATATATCA…	TATTTGGTAAACCTAACTCTTTATTAAAAGATAATAAACCTGAACTATAGTGTATGATAATGACAAAACTATAATCTACATGAATCTGTCTTTATATTCATCATATAGATTCCCTACACATCATTATCAAAAGCCTTTTAAGTTTAATCTCAAAGATAAATAGAGATGATACATTTCACTCATTTCTCATATCATAGCTTAAATTACCTATAGATGGATATAGGGAAACTTATCTTAGTCTTCTTTTTCAGTACTCTTTGCTTCTATCTCCTATGGACACTCTTAAAATTCGTTTATTCAGTATGGTGGATGCCACTTCAAACACAAAATAAAATGAACTCTCAGGGCATTAAAGGCCCTTCTTATAGTTTTCCTCATGGAAATACCAAAGATATATCA…	ATGGATATAGGGAAACTTATCTTAGTCTTCTTTTTCAGTACTCTTTGCTTCTATCTCCTATGGACACTCTTAAAATTCGTTTATTCAGTATGGTGGATGCCACTTCAAACACAAAATAAAATGAACTCTCAGGGCATTAAAGGCCCTTCTTATAGTTTTCCTCATGGAAATACCAAAGATATATCACTGATGAGAAGTCAAACTATGGATAAACCTATGATTGATATTTCTCATGACATTTTTTCAAGGATTCAACCTCATGTTCACACATGGACAAGGATGTACGGGAGGAATTTCCTCACTTGGCATGGCTCGAAACCATACTTATTTGTCACTGAACCAGAGCTGATCAAAGAAGTATTGTCCAACAAAGAAGACATTTACCCGAAAATGGACATG…	MEISYYILIFISLYLLKNHFLRKFQNLPASPFISLPIIGHLYLLNKKPIHKTLANISEKHGPLLYLRFGSRPVLLISSPSLAEECFTKNDVVFANRPRLLAGKHLGYNYTTLLWASYGQRWRNLRRISTHEVLSTQRIQMFADIRRNEVHTLLQRLVRGKSCGGDPNTNVVDMKAAFFEMTLDNLMMMIAGKQYDGDSDEKLEASRRFKEIVTESFKVSGATNIGDCVPLLKWIGVNKLEDKVKLLQEKRDKFMQELIEEHKNRRKGSSVEQSNNTMIDVLLSLQDSEPDYCTDEVIKGMGMVMFTAGTDTTAITMEWALSLLLNNPEALKKAQNEIDTHIGESSRLLDDSDLAQLPYLHGIINETLRMYPAAPLLVPHESSDECVVGGFHVPRGTMLL…
113	Solyc04g078290.2.1	CYP81B39	81	1539	512	GTCAACTCAACAAGCAAAAAGGGACAGCTGATACTCTAGATCTTCTACTGTGGTAATGGAGATTCAACACTCCAATTTTGCTATGCTTATTGCCTTCCTTCTCTTTGTAGCCATAGCTCTGAAGCTATGGAAAAAATCCAAAATTCAGTATAAACTCCCTCCAGGTCCTAGAAAACTACCATTTATTGGGAATTTGCATCAATTATCTAGCTCATTGCCTCACCATACTTTTAAGAATTTGTCAAACAAATATGGTCCCATGATGCACCTACAACTTGGTGAAGTTTCAGCTGTTATAGTATCATCACCACAAGTGGCAAAAGAGGTACTGAAGACTCATGACTTAATCTTTGCTAATAGGCCACAACTTCTTTCTGTACAGATTCTAAGCAACAACAG…	GTCAACTCAACAAGCAAAAAGGGACAGCTGATACTCTAGATCTTCTACTGTGGTAATGGAGATTCAACACTCCAATTTTGCTATGCTTATTGCCTTCCTTCTCTTTGTAGCCATAGCTCTGAAGCTATGGAAAAAATCCAAAATTCAGTATAAACTCCCTCCAGGTCCTAGAAAACTACCATTTATTGGGAATTTGCATCAATTATCTAGCTCATTGCCTCACCATACTTTTAAGAATTTGTCAAACAAATATGGTCCCATGATGCACCTACAACTTGGTGAAGTTTCAGCTGTTATAGTATCATCACCACAAGTGGCAAAAGAGGTACTGAAGACTCATGACTTAATCTTTGCTAATAGGCCACAACTTCTTTCTGTACAGATTCTAAGCAACAACAG…	ATGGAGATTCAACACTCCAATTTTGCTATGCTTATTGCCTTCCTTCTCTTTGTAGCCATAGCTCTGAAGCTATGGAAAAAATCCAAAATTCAGTATAAACTCCCTCCAGGTCCTAGAAAACTACCATTTATTGGGAATTTGCATCAATTATCTAGCTCATTGCCTCACCATACTTTTAAGAATTTGTCAAACAAATATGGTCCCATGATGCACCTACAACTTGGTGAAGTTTCAGCTGTTATAGTATCATCACCACAAGTGGCAAAAGAGGTACTGAAGACTCATGACTTAATCTTTGCTAATAGGCCACAACTTCTTTCTGTACAGATTCTAAGCAACAACAGTCCTACCCTTTCATTCTCTCCTTATGGGGCTAATTGGAGACAGCTTAGAAAAGTA…	MEIQHSNFAMLIAFLLFVAIALKLWKKSKIQYKLPPGPRKLPFIGNLHQLSSSLPHHTFKNLSNKYGPMMHLQLGEVSAVIVSSPQVAKEVLKTHDLIFANRPQLLSVQILSNNSPTLSFSPYGANWRQLRKVCVLELLSAKRVQSFESIREEEVDNLIEAISLIQPQVPIDISEMIFSMTNNITARAAFGKKCKHKDEFIKAMKTITELSGGFDIPDLFPSLKIFHSLSGVKPALEKVHQKVDKIFEDIIQEHKENKRDMSSNMLYKEDLVDVLLRVQESGDLEIPISRNTLKSVILEMFIGGTDTSSTVLEWAISEMMKNPQVMEKAQAEVREVFKGKSKITESEIQKLDYIKMVIKETLRMHPPLPLLLPREAIEKCEIGGYDIPAKTKVIINAWA…
114	Solyc04g078270.2.1	CYP81B40	81	1542	513	GTCAACTCAACAAGCAAAAAGGGACAGCTGATACTCTAGATCTTCTACTGTGGTAATGGAGATTCAACACTCCAATTTTGCTATGCTTATTGCCTTCCTTCTCTTTGTAGCCATAGCTCTGAAGCTATGGAAAAAATCCAAAATTCAGTATAAACTCCCTCCAGGTCCTAGAAAACTACCATTTATTGGGAATTTGCATCAATTATCTAGCTCATTGCCTCACCATACTTTTAAGAATTTGTCAAACAAATATGGTCCCATGATGCACCTACAACTTGGTGAAGTTTCAGCTGTTATAGTATCATCACCACAAGTGGCAAAAGAGGTACTGAAGACTCATGACTTAATCTTTGCTAATAGGCCACAACTTCTTTCTGTACAGATTCTAAGCAACAACAG…	GTCAACTCAACAAGCAAAAAGGGACAGCTGATACTCTAGATCTTCTACTGTGGTAATGGAGATTCAACACTCCAATTTTGCTATGCTTATTGCCTTCCTTCTCTTTGTAGCCATAGCTCTGAAGCTATGGAAAAAATCCAAAATTCAGTATAAACTCCCTCCAGGTCCTAGAAAACTACCATTTATTGGGAATTTGCATCAATTATCTAGCTCATTGCCTCACCATACTTTTAAGAATTTGTCAAACAAATATGGTCCCATGATGCACCTACAACTTGGTGAAGTTTCAGCTGTTATAGTATCATCACCACAAGTGGCAAAAGAGGTACTGAAGACTCATGACTTAATCTTTGCTAATAGGCCACAACTTCTTTCTGTACAGATTCTAAGCAACAACAG…	ATGGAGATTCAACACTCCAATTTTGCTATGCTTATTGCCTTCCTTCTCTTTGTAGCCATAGCTCTGAAGCTATGGAAAAAATCCAAAATTCAGTATAAACTCCCTCCAGGTCCTAGAAAACTACCATTTATTGGGAATTTGCATCAATTATCTAGCTCATTGCCTCACCATACTTTTAAGAATTTGTCAAACAAATATGGTCCCATGATGCACCTACAACTTGGTGAAGTTTCAGCTGTTATAGTATCATCACCACAAGTGGCAAAAGAGGTACTGAAGACTCATGACTTAATCTTTGCTAATAGGCCACAACTTCTTTCTGTACAGATTCTAAGCAACAACAGTCCTACCCTTTCATTCTCTCCTTATGGGGCTAATTGGAGACAGCTTAGAAAAGTA…	MEIQHSNFAMLIAFLLFVAIALKLWKKSKIQYKLPPGPRKLPFIGNLHQLSSSLPHHTFKNLSNKYGPMMHLQLGEVSAVIVSSPQVAKEVLKTHDLIFANRPQLLSVQILSNNSPTLSFSPYGANWRQLRKVCVLELLSAKRVQSFESIREEEVDNLIEAISLIQPQVPIDISEMIFSMTNNITARAAFGKKCKHKDEFIKAMKTITELSGGFDIPDLFPSLKIFHSLSGVKPALEKVHQKVDKIFEDIIQEHKENKRDMSSNMLYKEDLVDVLLRVQESGDLEIPISRNTLKSVILEMFIGGTDTSSTVLEWAISEMMKNPQVMEKAQAEVREVFKGKSKITESEIQKLDYIKMVIKETLRMHPPLPLLLPREAIEKCEIGGYDIPAKTKVIINAWA…
115	Solyc04g078340.2.1	CYP81C9	81	1563	520	GTCAACTCAACAAGCAAAAAGGGACAGCTGATACTCTAGATCTTCTACTGTGGTAATGGAGATTCAACACTCCAATTTTGCTATGCTTATTGCCTTCCTTCTCTTTGTAGCCATAGCTCTGAAGCTATGGAAAAAATCCAAAATTCAGTATAAACTCCCTCCAGGTCCTAGAAAACTACCATTTATTGGGAATTTGCATCAATTATCTAGCTCATTGCCTCACCATACTTTTAAGAATTTGTCAAACAAATATGGTCCCATGATGCACCTACAACTTGGTGAAGTTTCAGCTGTTATAGTATCATCACCACAAGTGGCAAAAGAGGTACTGAAGACTCATGACTTAATCTTTGCTAATAGGCCACAACTTCTTTCTGTACAGATTCTAAGCAACAACAG…	GTCAACTCAACAAGCAAAAAGGGACAGCTGATACTCTAGATCTTCTACTGTGGTAATGGAGATTCAACACTCCAATTTTGCTATGCTTATTGCCTTCCTTCTCTTTGTAGCCATAGCTCTGAAGCTATGGAAAAAATCCAAAATTCAGTATAAACTCCCTCCAGGTCCTAGAAAACTACCATTTATTGGGAATTTGCATCAATTATCTAGCTCATTGCCTCACCATACTTTTAAGAATTTGTCAAACAAATATGGTCCCATGATGCACCTACAACTTGGTGAAGTTTCAGCTGTTATAGTATCATCACCACAAGTGGCAAAAGAGGTACTGAAGACTCATGACTTAATCTTTGCTAATAGGCCACAACTTCTTTCTGTACAGATTCTAAGCAACAACAG…	ATGGAGATTCAACACTCCAATTTTGCTATGCTTATTGCCTTCCTTCTCTTTGTAGCCATAGCTCTGAAGCTATGGAAAAAATCCAAAATTCAGTATAAACTCCCTCCAGGTCCTAGAAAACTACCATTTATTGGGAATTTGCATCAATTATCTAGCTCATTGCCTCACCATACTTTTAAGAATTTGTCAAACAAATATGGTCCCATGATGCACCTACAACTTGGTGAAGTTTCAGCTGTTATAGTATCATCACCACAAGTGGCAAAAGAGGTACTGAAGACTCATGACTTAATCTTTGCTAATAGGCCACAACTTCTTTCTGTACAGATTCTAAGCAACAACAGTCCTACCCTTTCATTCTCTCCTTATGGGGCTAATTGGAGACAGCTTAGAAAAGTA…	MEIQHSNFAMLIAFLLFVAIALKLWKKSKIQYKLPPGPRKLPFIGNLHQLSSSLPHHTFKNLSNKYGPMMHLQLGEVSAVIVSSPQVAKEVLKTHDLIFANRPQLLSVQILSNNSPTLSFSPYGANWRQLRKVCVLELLSAKRVQSFESIREEEVDNLIEAISLIQPQVPIDISEMIFSMTNNITARAAFGKKCKHKDEFIKAMKTITELSGGFDIPDLFPSLKIFHSLSGVKPALEKVHQKVDKIFEDIIQEHKENKRDMSSNMLYKEDLVDVLLRVQESGDLEIPISRNTLKSVILEMFIGGTDTSSTVLEWAISEMMKNPQVMEKAQAEVREVFKGKSKITESEIQKLDYIKMVIKETLRMHPPLPLLLPREAIEKCEIGGYDIPAKTKVIINAWA…
116	Solyc04g078370.2.1	CYP81C10	81	1524	507	GTCAACTCAACAAGCAAAAAGGGACAGCTGATACTCTAGATCTTCTACTGTGGTAATGGAGATTCAACACTCCAATTTTGCTATGCTTATTGCCTTCCTTCTCTTTGTAGCCATAGCTCTGAAGCTATGGAAAAAATCCAAAATTCAGTATAAACTCCCTCCAGGTCCTAGAAAACTACCATTTATTGGGAATTTGCATCAATTATCTAGCTCATTGCCTCACCATACTTTTAAGAATTTGTCAAACAAATATGGTCCCATGATGCACCTACAACTTGGTGAAGTTTCAGCTGTTATAGTATCATCACCACAAGTGGCAAAAGAGGTACTGAAGACTCATGACTTAATCTTTGCTAATAGGCCACAACTTCTTTCTGTACAGATTCTAAGCAACAACAG…	GTCAACTCAACAAGCAAAAAGGGACAGCTGATACTCTAGATCTTCTACTGTGGTAATGGAGATTCAACACTCCAATTTTGCTATGCTTATTGCCTTCCTTCTCTTTGTAGCCATAGCTCTGAAGCTATGGAAAAAATCCAAAATTCAGTATAAACTCCCTCCAGGTCCTAGAAAACTACCATTTATTGGGAATTTGCATCAATTATCTAGCTCATTGCCTCACCATACTTTTAAGAATTTGTCAAACAAATATGGTCCCATGATGCACCTACAACTTGGTGAAGTTTCAGCTGTTATAGTATCATCACCACAAGTGGCAAAAGAGGTACTGAAGACTCATGACTTAATCTTTGCTAATAGGCCACAACTTCTTTCTGTACAGATTCTAAGCAACAACAG…	ATGGAGATTCAACACTCCAATTTTGCTATGCTTATTGCCTTCCTTCTCTTTGTAGCCATAGCTCTGAAGCTATGGAAAAAATCCAAAATTCAGTATAAACTCCCTCCAGGTCCTAGAAAACTACCATTTATTGGGAATTTGCATCAATTATCTAGCTCATTGCCTCACCATACTTTTAAGAATTTGTCAAACAAATATGGTCCCATGATGCACCTACAACTTGGTGAAGTTTCAGCTGTTATAGTATCATCACCACAAGTGGCAAAAGAGGTACTGAAGACTCATGACTTAATCTTTGCTAATAGGCCACAACTTCTTTCTGTACAGATTCTAAGCAACAACAGTCCTACCCTTTCATTCTCTCCTTATGGGGCTAATTGGAGACAGCTTAGAAAAGTA…	MEIQHSNFAMLIAFLLFVAIALKLWKKSKIQYKLPPGPRKLPFIGNLHQLSSSLPHHTFKNLSNKYGPMMHLQLGEVSAVIVSSPQVAKEVLKTHDLIFANRPQLLSVQILSNNSPTLSFSPYGANWRQLRKVCVLELLSAKRVQSFESIREEEVDNLIEAISLIQPQVPIDISEMIFSMTNNITARAAFGKKCKHKDEFIKAMKTITELSGGFDIPDLFPSLKIFHSLSGVKPALEKVHQKVDKIFEDIIQEHKENKRDMSSNMLYKEDLVDVLLRVQESGDLEIPISRNTLKSVILEMFIGGTDTSSTVLEWAISEMMKNPQVMEKAQAEVREVFKGKSKITESEIQKLDYIKMVIKETLRMHPPLPLLLPREAIEKCEIGGYDIPAKTKVIINAWA…
117	Solyc07g014670.2.1	CYP81C11	81	1539	512	GTCAACTCAACAAGCAAAAAGGGACAGCTGATACTCTAGATCTTCTACTGTGGTAATGGAGATTCAACACTCCAATTTTGCTATGCTTATTGCCTTCCTTCTCTTTGTAGCCATAGCTCTGAAGCTATGGAAAAAATCCAAAATTCAGTATAAACTCCCTCCAGGTCCTAGAAAACTACCATTTATTGGGAATTTGCATCAATTATCTAGCTCATTGCCTCACCATACTTTTAAGAATTTGTCAAACAAATATGGTCCCATGATGCACCTACAACTTGGTGAAGTTTCAGCTGTTATAGTATCATCACCACAAGTGGCAAAAGAGGTACTGAAGACTCATGACTTAATCTTTGCTAATAGGCCACAACTTCTTTCTGTACAGATTCTAAGCAACAACAG…	GTCAACTCAACAAGCAAAAAGGGACAGCTGATACTCTAGATCTTCTACTGTGGTAATGGAGATTCAACACTCCAATTTTGCTATGCTTATTGCCTTCCTTCTCTTTGTAGCCATAGCTCTGAAGCTATGGAAAAAATCCAAAATTCAGTATAAACTCCCTCCAGGTCCTAGAAAACTACCATTTATTGGGAATTTGCATCAATTATCTAGCTCATTGCCTCACCATACTTTTAAGAATTTGTCAAACAAATATGGTCCCATGATGCACCTACAACTTGGTGAAGTTTCAGCTGTTATAGTATCATCACCACAAGTGGCAAAAGAGGTACTGAAGACTCATGACTTAATCTTTGCTAATAGGCCACAACTTCTTTCTGTACAGATTCTAAGCAACAACAG…	ATGGAGATTCAACACTCCAATTTTGCTATGCTTATTGCCTTCCTTCTCTTTGTAGCCATAGCTCTGAAGCTATGGAAAAAATCCAAAATTCAGTATAAACTCCCTCCAGGTCCTAGAAAACTACCATTTATTGGGAATTTGCATCAATTATCTAGCTCATTGCCTCACCATACTTTTAAGAATTTGTCAAACAAATATGGTCCCATGATGCACCTACAACTTGGTGAAGTTTCAGCTGTTATAGTATCATCACCACAAGTGGCAAAAGAGGTACTGAAGACTCATGACTTAATCTTTGCTAATAGGCCACAACTTCTTTCTGTACAGATTCTAAGCAACAACAGTCCTACCCTTTCATTCTCTCCTTATGGGGCTAATTGGAGACAGCTTAGAAAAGTA…	MEIQHSNFAMLIAFLLFVAIALKLWKKSKIQYKLPPGPRKLPFIGNLHQLSSSLPHHTFKNLSNKYGPMMHLQLGEVSAVIVSSPQVAKEVLKTHDLIFANRPQLLSVQILSNNSPTLSFSPYGANWRQLRKVCVLELLSAKRVQSFESIREEEVDNLIEAISLIQPQVPIDISEMIFSMTNNITARAAFGKKCKHKDEFIKAMKTITELSGGFDIPDLFPSLKIFHSLSGVKPALEKVHQKVDKIFEDIIQEHKENKRDMSSNMLYKEDLVDVLLRVQESGDLEIPISRNTLKSVILEMFIGGTDTSSTVLEWAISEMMKNPQVMEKAQAEVREVFKGKSKITESEIQKLDYIKMVIKETLRMHPPLPLLLPREAIEKCEIGGYDIPAKTKVIINAWA…
118	Solyc02g064850.1.1	CYP81Q30	81	1476	491	ATGGAGATTCAATTCACAAACTTTGTTGCATTTTTGCTCTTTCTCTCAACAACATTTCTTCTATTCAAAAAATGGAAGACTCAAAACCTAAATTTGCCTCCTGGTCCATGGAAATTACCATTTATTGGAAGCCTACATCATTTGGCACTGGCAGGTCCACTCCCTCATCATGGTCTAAAAAATCTAGCAAAACGCTATGGGGCGCTCATATACTTACAACTCGGAGAAATTCCTACCGTCATCATTTCTTCGCCACGTATGGCTAAGGAAGTACTAAAAACTCATGACCTAGTTTTTGCAACGAGGCCGAAACTTGTAGTGGCCGACATAGTCCACTATGATAGTAGTGACATAGCATTTTCTCCTTATGGTGAATACTGGAGACAGATTCGTAAAATT…	ATGGAGATTCAATTCACAAACTTTGTTGCATTTTTGCTCTTTCTCTCAACAACATTTCTTCTATTCAAAAAATGGAAGACTCAAAACCTAAATTTGCCTCCTGGTCCATGGAAATTACCATTTATTGGAAGCCTACATCATTTGGCACTGGCAGGTCCACTCCCTCATCATGGTCTAAAAAATCTAGCAAAACGCTATGGGGCGCTCATATACTTACAACTCGGAGAAATTCCTACCGTCATCATTTCTTCGCCACGTATGGCTAAGGAAGTACTAAAAACTCATGACCTAGTTTTTGCAACGAGGCCGAAACTTGTAGTGGCCGACATAGTCCACTATGATAGTAGTGACATAGCATTTTCTCCTTATGGTGAATACTGGAGACAGATTCGTAAAATT…	ATGGAGATTCAATTCACAAACTTTGTTGCATTTTTGCTCTTTCTCTCAACAACATTTCTTCTATTCAAAAAATGGAAGACTCAAAACCTAAATTTGCCTCCTGGTCCATGGAAATTACCATTTATTGGAAGCCTACATCATTTGGCACTGGCAGGTCCACTCCCTCATCATGGTCTAAAAAATCTAGCAAAACGCTATGGGGCGCTCATATACTTACAACTCGGAGAAATTCCTACCGTCATCATTTCTTCGCCACGTATGGCTAAGGAAGTACTAAAAACTCATGACCTAGTTTTTGCAACGAGGCCGAAACTTGTAGTGGCCGACATAGTCCACTATGATAGTAGTGACATAGCATTTTCTCCTTATGGTGAATACTGGAGACAGATTCGTAAAATT…	MEIQFTNFVAFLLFLSTTFLLFKKWKTQNLNLPPGPWKLPFIGSLHHLALAGPLPHHGLKNLAKRYGALIYLQLGEIPTVIISSPRMAKEVLKTHDLVFATRPKLVVADIVHYDSSDIAFSPYGEYWRQIRKICILELLSAKMVKFFSSIRQDELSKMVSSIRTMPNNHPVNLTDKIFWFTSSVTCRSALGKICCDQDKLIIFMREIISLAGGFSVADFFPTWKMLHDVGGSKTRLLKAHRKIDEILENVVNEHKQNRADGKKGNGEFGGEDLIDVLLRVRESGEVQIPITDDNIKSILVDMFSAGSETSSTTIIWALAEMMKKPSVLAKAQAEVRQVLKEKKGFQQIDLDELKYLKLVIKETLRMHPPIPLLVPRECMEDTKIDGYNIPFKTRVIVNA…
119	Solyc02g092860.2.1	CYP81Q31	81	1503	500	ATGGAGATTCAATTCACAAACTTTGTTGCATTTTTGCTCTTTCTCTCAACAACATTTCTTCTATTCAAAAAATGGAAGACTCAAAACCTAAATTTGCCTCCTGGTCCATGGAAATTACCATTTATTGGAAGCCTACATCATTTGGCACTGGCAGGTCCACTCCCTCATCATGGTCTAAAAAATCTAGCAAAACGCTATGGGGCGCTCATATACTTACAACTCGGAGAAATTCCTACCGTCATCATTTCTTCGCCACGTATGGCTAAGGAAGTACTAAAAACTCATGACCTAGTTTTTGCAACGAGGCCGAAACTTGTAGTGGCCGACATAGTCCACTATGATAGTAGTGACATAGCATTTTCTCCTTATGGTGAATACTGGAGACAGATTCGTAAAATT…	ATGGAGATTCAATTCACAAACTTTGTTGCATTTTTGCTCTTTCTCTCAACAACATTTCTTCTATTCAAAAAATGGAAGACTCAAAACCTAAATTTGCCTCCTGGTCCATGGAAATTACCATTTATTGGAAGCCTACATCATTTGGCACTGGCAGGTCCACTCCCTCATCATGGTCTAAAAAATCTAGCAAAACGCTATGGGGCGCTCATATACTTACAACTCGGAGAAATTCCTACCGTCATCATTTCTTCGCCACGTATGGCTAAGGAAGTACTAAAAACTCATGACCTAGTTTTTGCAACGAGGCCGAAACTTGTAGTGGCCGACATAGTCCACTATGATAGTAGTGACATAGCATTTTCTCCTTATGGTGAATACTGGAGACAGATTCGTAAAATT…	ATGGAGATTCAATTCACAAACTTTGTTGCATTTTTGCTCTTTCTCTCAACAACATTTCTTCTATTCAAAAAATGGAAGACTCAAAACCTAAATTTGCCTCCTGGTCCATGGAAATTACCATTTATTGGAAGCCTACATCATTTGGCACTGGCAGGTCCACTCCCTCATCATGGTCTAAAAAATCTAGCAAAACGCTATGGGGCGCTCATATACTTACAACTCGGAGAAATTCCTACCGTCATCATTTCTTCGCCACGTATGGCTAAGGAAGTACTAAAAACTCATGACCTAGTTTTTGCAACGAGGCCGAAACTTGTAGTGGCCGACATAGTCCACTATGATAGTAGTGACATAGCATTTTCTCCTTATGGTGAATACTGGAGACAGATTCGTAAAATT…	MEIQFTNFVAFLLFLSTTFLLFKKWKTQNLNLPPGPWKLPFIGSLHHLALAGPLPHHGLKNLAKRYGALIYLQLGEIPTVIISSPRMAKEVLKTHDLVFATRPKLVVADIVHYDSSDIAFSPYGEYWRQIRKICILELLSAKMVKFFSSIRQDELSKMVSSIRTMPNNHPVNLTDKIFWFTSSVTCRSALGKICCDQDKLIIFMREIISLAGGFSVADFFPTWKMLHDVGGSKTRLLKAHRKIDEILENVVNEHKQNRADGKKGNGEFGGEDLIDVLLRVRESGEVQIPITDDNIKSILVDMFSAGSETSSTTIIWALAEMMKKPSVLAKAQAEVRQVLKEKKGFQQIDLDELKYLKLVIKETLRMHPPIPLLVPRECMEDTKIDGYNIPFKTRVIVNA…
120	Solyc04g078360.1.1	CYP81Y1	81	1455	484	GTCAACTCAACAAGCAAAAAGGGACAGCTGATACTCTAGATCTTCTACTGTGGTAATGGAGATTCAACACTCCAATTTTGCTATGCTTATTGCCTTCCTTCTCTTTGTAGCCATAGCTCTGAAGCTATGGAAAAAATCCAAAATTCAGTATAAACTCCCTCCAGGTCCTAGAAAACTACCATTTATTGGGAATTTGCATCAATTATCTAGCTCATTGCCTCACCATACTTTTAAGAATTTGTCAAACAAATATGGTCCCATGATGCACCTACAACTTGGTGAAGTTTCAGCTGTTATAGTATCATCACCACAAGTGGCAAAAGAGGTACTGAAGACTCATGACTTAATCTTTGCTAATAGGCCACAACTTCTTTCTGTACAGATTCTAAGCAACAACAG…	GTCAACTCAACAAGCAAAAAGGGACAGCTGATACTCTAGATCTTCTACTGTGGTAATGGAGATTCAACACTCCAATTTTGCTATGCTTATTGCCTTCCTTCTCTTTGTAGCCATAGCTCTGAAGCTATGGAAAAAATCCAAAATTCAGTATAAACTCCCTCCAGGTCCTAGAAAACTACCATTTATTGGGAATTTGCATCAATTATCTAGCTCATTGCCTCACCATACTTTTAAGAATTTGTCAAACAAATATGGTCCCATGATGCACCTACAACTTGGTGAAGTTTCAGCTGTTATAGTATCATCACCACAAGTGGCAAAAGAGGTACTGAAGACTCATGACTTAATCTTTGCTAATAGGCCACAACTTCTTTCTGTACAGATTCTAAGCAACAACAG…	ATGGAGATTCAACACTCCAATTTTGCTATGCTTATTGCCTTCCTTCTCTTTGTAGCCATAGCTCTGAAGCTATGGAAAAAATCCAAAATTCAGTATAAACTCCCTCCAGGTCCTAGAAAACTACCATTTATTGGGAATTTGCATCAATTATCTAGCTCATTGCCTCACCATACTTTTAAGAATTTGTCAAACAAATATGGTCCCATGATGCACCTACAACTTGGTGAAGTTTCAGCTGTTATAGTATCATCACCACAAGTGGCAAAAGAGGTACTGAAGACTCATGACTTAATCTTTGCTAATAGGCCACAACTTCTTTCTGTACAGATTCTAAGCAACAACAGTCCTACCCTTTCATTCTCTCCTTATGGGGCTAATTGGAGACAGCTTAGAAAAGTA…	MEIQHSNFAMLIAFLLFVAIALKLWKKSKIQYKLPPGPRKLPFIGNLHQLSSSLPHHTFKNLSNKYGPMMHLQLGEVSAVIVSSPQVAKEVLKTHDLIFANRPQLLSVQILSNNSPTLSFSPYGANWRQLRKVCVLELLSAKRVQSFESIREEEVDNLIEAISLIQPQVPIDISEMIFSMTNNITARAAFGKKCKHKDEFIKAMKTITELSGGFDIPDLFPSLKIFHSLSGVKPALEKVHQKVDKIFEDIIQEHKENKRDMSSNMLYKEDLVDVLLRVQESGDLEIPISRNTLKSVILEMFIGGTDTSSTVLEWAISEMMKNPQVMEKAQAEVREVFKGKSKITESEIQKLDYIKMVIKETLRMHPPLPLLLPREAIEKCEIGGYDIPAKTKVIINAWA…
121	Solyc12g088970.1.1	CYP82C22	82	1584	527	TATTTGGTAAACCTAACTCTTTATTAAAAGATAATAAACCTGAACTATAGTGTATGATAATGACAAAACTATAATCTACATGAATCTGTCTTTATATTCATCATATAGATTCCCTACACATCATTATCAAAAGCCTTTTAAGTTTAATCTCAAAGATAAATAGAGATGATACATTTCACTCATTTCTCATATCATAGCTTAAATTACCTATAGATGGATATAGGGAAACTTATCTTAGTCTTCTTTTTCAGTACTCTTTGCTTCTATCTCCTATGGACACTCTTAAAATTCGTTTATTCAGTATGGTGGATGCCACTTCAAACACAAAATAAAATGAACTCTCAGGGCATTAAAGGCCCTTCTTATAGTTTTCCTCATGGAAATACCAAAGATATATCA…	TATTTGGTAAACCTAACTCTTTATTAAAAGATAATAAACCTGAACTATAGTGTATGATAATGACAAAACTATAATCTACATGAATCTGTCTTTATATTCATCATATAGATTCCCTACACATCATTATCAAAAGCCTTTTAAGTTTAATCTCAAAGATAAATAGAGATGATACATTTCACTCATTTCTCATATCATAGCTTAAATTACCTATAGATGGATATAGGGAAACTTATCTTAGTCTTCTTTTTCAGTACTCTTTGCTTCTATCTCCTATGGACACTCTTAAAATTCGTTTATTCAGTATGGTGGATGCCACTTCAAACACAAAATAAAATGAACTCTCAGGGCATTAAAGGCCCTTCTTATAGTTTTCCTCATGGAAATACCAAAGATATATCA…	ATGGATATAGGGAAACTTATCTTAGTCTTCTTTTTCAGTACTCTTTGCTTCTATCTCCTATGGACACTCTTAAAATTCGTTTATTCAGTATGGTGGATGCCACTTCAAACACAAAATAAAATGAACTCTCAGGGCATTAAAGGCCCTTCTTATAGTTTTCCTCATGGAAATACCAAAGATATATCACTGATGAGAAGTCAAACTATGGATAAACCTATGATTGATATTTCTCATGACATTTTTTCAAGGATTCAACCTCATGTTCACACATGGACAAGGATGTACGGGAGGAATTTCCTCACTTGGCATGGCTCGAAACCATACTTATTTGTCACTGAACCAGAGCTGATCAAAGAAGTATTGTCCAACAAAGAAGACATTTACCCGAAAATGGACATG…	MDTSSYIPLIGVLIFLYFIFKKNKNCSTSKQAPEPAGAWPIIGHLPLLGGTDQLLYRTLGAMADNYGPAFNLRLGTRRAFVVSSWEMAKECFTLNDKALASRPTTVAAKHMGYGYAVFGFAPYSPFWREMRKIAMFELLSNRRLDTLKYVQVSEVDMGIQALYKLWVDNNSDRPILVELKRWFEDLTLNVIVRMVAGKRYFGAGATCDNDDEARRCQKAINQFFHLIGIFVPSDAFPILGFLDINGHEKAMKKTAKELDFILEGWLKEHREKRKCTSIEAKSTTDSAVQDFIDVMLSLEEEGRLSNFPYDADTSIKSTCLALILGGSDTTAGTLTWAISLLLNNPKILRKAQEEIDNHIGKNRQIDESDINNLIYIQAIIKETLRLYPAGPLLGPREAM…
122	Solyc04g079640.2.1	CYP82D36	82	1560	519	GTCAACTCAACAAGCAAAAAGGGACAGCTGATACTCTAGATCTTCTACTGTGGTAATGGAGATTCAACACTCCAATTTTGCTATGCTTATTGCCTTCCTTCTCTTTGTAGCCATAGCTCTGAAGCTATGGAAAAAATCCAAAATTCAGTATAAACTCCCTCCAGGTCCTAGAAAACTACCATTTATTGGGAATTTGCATCAATTATCTAGCTCATTGCCTCACCATACTTTTAAGAATTTGTCAAACAAATATGGTCCCATGATGCACCTACAACTTGGTGAAGTTTCAGCTGTTATAGTATCATCACCACAAGTGGCAAAAGAGGTACTGAAGACTCATGACTTAATCTTTGCTAATAGGCCACAACTTCTTTCTGTACAGATTCTAAGCAACAACAG…	GTCAACTCAACAAGCAAAAAGGGACAGCTGATACTCTAGATCTTCTACTGTGGTAATGGAGATTCAACACTCCAATTTTGCTATGCTTATTGCCTTCCTTCTCTTTGTAGCCATAGCTCTGAAGCTATGGAAAAAATCCAAAATTCAGTATAAACTCCCTCCAGGTCCTAGAAAACTACCATTTATTGGGAATTTGCATCAATTATCTAGCTCATTGCCTCACCATACTTTTAAGAATTTGTCAAACAAATATGGTCCCATGATGCACCTACAACTTGGTGAAGTTTCAGCTGTTATAGTATCATCACCACAAGTGGCAAAAGAGGTACTGAAGACTCATGACTTAATCTTTGCTAATAGGCCACAACTTCTTTCTGTACAGATTCTAAGCAACAACAG…	ATGGAGATTCAACACTCCAATTTTGCTATGCTTATTGCCTTCCTTCTCTTTGTAGCCATAGCTCTGAAGCTATGGAAAAAATCCAAAATTCAGTATAAACTCCCTCCAGGTCCTAGAAAACTACCATTTATTGGGAATTTGCATCAATTATCTAGCTCATTGCCTCACCATACTTTTAAGAATTTGTCAAACAAATATGGTCCCATGATGCACCTACAACTTGGTGAAGTTTCAGCTGTTATAGTATCATCACCACAAGTGGCAAAAGAGGTACTGAAGACTCATGACTTAATCTTTGCTAATAGGCCACAACTTCTTTCTGTACAGATTCTAAGCAACAACAGTCCTACCCTTTCATTCTCTCCTTATGGGGCTAATTGGAGACAGCTTAGAAAAGTA…	MEIQHSNFAMLIAFLLFVAIALKLWKKSKIQYKLPPGPRKLPFIGNLHQLSSSLPHHTFKNLSNKYGPMMHLQLGEVSAVIVSSPQVAKEVLKTHDLIFANRPQLLSVQILSNNSPTLSFSPYGANWRQLRKVCVLELLSAKRVQSFESIREEEVDNLIEAISLIQPQVPIDISEMIFSMTNNITARAAFGKKCKHKDEFIKAMKTITELSGGFDIPDLFPSLKIFHSLSGVKPALEKVHQKVDKIFEDIIQEHKENKRDMSSNMLYKEDLVDVLLRVQESGDLEIPISRNTLKSVILEMFIGGTDTSSTVLEWAISEMMKNPQVMEKAQAEVREVFKGKSKITESEIQKLDYIKMVIKETLRMHPPLPLLLPREAIEKCEIGGYDIPAKTKVIINAWA…
123	Solyc04g079660.2.1	CYP82D38	82	1560	519	GTCAACTCAACAAGCAAAAAGGGACAGCTGATACTCTAGATCTTCTACTGTGGTAATGGAGATTCAACACTCCAATTTTGCTATGCTTATTGCCTTCCTTCTCTTTGTAGCCATAGCTCTGAAGCTATGGAAAAAATCCAAAATTCAGTATAAACTCCCTCCAGGTCCTAGAAAACTACCATTTATTGGGAATTTGCATCAATTATCTAGCTCATTGCCTCACCATACTTTTAAGAATTTGTCAAACAAATATGGTCCCATGATGCACCTACAACTTGGTGAAGTTTCAGCTGTTATAGTATCATCACCACAAGTGGCAAAAGAGGTACTGAAGACTCATGACTTAATCTTTGCTAATAGGCCACAACTTCTTTCTGTACAGATTCTAAGCAACAACAG…	GTCAACTCAACAAGCAAAAAGGGACAGCTGATACTCTAGATCTTCTACTGTGGTAATGGAGATTCAACACTCCAATTTTGCTATGCTTATTGCCTTCCTTCTCTTTGTAGCCATAGCTCTGAAGCTATGGAAAAAATCCAAAATTCAGTATAAACTCCCTCCAGGTCCTAGAAAACTACCATTTATTGGGAATTTGCATCAATTATCTAGCTCATTGCCTCACCATACTTTTAAGAATTTGTCAAACAAATATGGTCCCATGATGCACCTACAACTTGGTGAAGTTTCAGCTGTTATAGTATCATCACCACAAGTGGCAAAAGAGGTACTGAAGACTCATGACTTAATCTTTGCTAATAGGCCACAACTTCTTTCTGTACAGATTCTAAGCAACAACAG…	ATGGAGATTCAACACTCCAATTTTGCTATGCTTATTGCCTTCCTTCTCTTTGTAGCCATAGCTCTGAAGCTATGGAAAAAATCCAAAATTCAGTATAAACTCCCTCCAGGTCCTAGAAAACTACCATTTATTGGGAATTTGCATCAATTATCTAGCTCATTGCCTCACCATACTTTTAAGAATTTGTCAAACAAATATGGTCCCATGATGCACCTACAACTTGGTGAAGTTTCAGCTGTTATAGTATCATCACCACAAGTGGCAAAAGAGGTACTGAAGACTCATGACTTAATCTTTGCTAATAGGCCACAACTTCTTTCTGTACAGATTCTAAGCAACAACAGTCCTACCCTTTCATTCTCTCCTTATGGGGCTAATTGGAGACAGCTTAGAAAAGTA…	MEIQHSNFAMLIAFLLFVAIALKLWKKSKIQYKLPPGPRKLPFIGNLHQLSSSLPHHTFKNLSNKYGPMMHLQLGEVSAVIVSSPQVAKEVLKTHDLIFANRPQLLSVQILSNNSPTLSFSPYGANWRQLRKVCVLELLSAKRVQSFESIREEEVDNLIEAISLIQPQVPIDISEMIFSMTNNITARAAFGKKCKHKDEFIKAMKTITELSGGFDIPDLFPSLKIFHSLSGVKPALEKVHQKVDKIFEDIIQEHKENKRDMSSNMLYKEDLVDVLLRVQESGDLEIPISRNTLKSVILEMFIGGTDTSSTVLEWAISEMMKNPQVMEKAQAEVREVFKGKSKITESEIQKLDYIKMVIKETLRMHPPLPLLLPREAIEKCEIGGYDIPAKTKVIINAWA…
124	Solyc04g079680.2.1	CYP82D40	82	1563	520	GTCAACTCAACAAGCAAAAAGGGACAGCTGATACTCTAGATCTTCTACTGTGGTAATGGAGATTCAACACTCCAATTTTGCTATGCTTATTGCCTTCCTTCTCTTTGTAGCCATAGCTCTGAAGCTATGGAAAAAATCCAAAATTCAGTATAAACTCCCTCCAGGTCCTAGAAAACTACCATTTATTGGGAATTTGCATCAATTATCTAGCTCATTGCCTCACCATACTTTTAAGAATTTGTCAAACAAATATGGTCCCATGATGCACCTACAACTTGGTGAAGTTTCAGCTGTTATAGTATCATCACCACAAGTGGCAAAAGAGGTACTGAAGACTCATGACTTAATCTTTGCTAATAGGCCACAACTTCTTTCTGTACAGATTCTAAGCAACAACAG…	GTCAACTCAACAAGCAAAAAGGGACAGCTGATACTCTAGATCTTCTACTGTGGTAATGGAGATTCAACACTCCAATTTTGCTATGCTTATTGCCTTCCTTCTCTTTGTAGCCATAGCTCTGAAGCTATGGAAAAAATCCAAAATTCAGTATAAACTCCCTCCAGGTCCTAGAAAACTACCATTTATTGGGAATTTGCATCAATTATCTAGCTCATTGCCTCACCATACTTTTAAGAATTTGTCAAACAAATATGGTCCCATGATGCACCTACAACTTGGTGAAGTTTCAGCTGTTATAGTATCATCACCACAAGTGGCAAAAGAGGTACTGAAGACTCATGACTTAATCTTTGCTAATAGGCCACAACTTCTTTCTGTACAGATTCTAAGCAACAACAG…	ATGGAGATTCAACACTCCAATTTTGCTATGCTTATTGCCTTCCTTCTCTTTGTAGCCATAGCTCTGAAGCTATGGAAAAAATCCAAAATTCAGTATAAACTCCCTCCAGGTCCTAGAAAACTACCATTTATTGGGAATTTGCATCAATTATCTAGCTCATTGCCTCACCATACTTTTAAGAATTTGTCAAACAAATATGGTCCCATGATGCACCTACAACTTGGTGAAGTTTCAGCTGTTATAGTATCATCACCACAAGTGGCAAAAGAGGTACTGAAGACTCATGACTTAATCTTTGCTAATAGGCCACAACTTCTTTCTGTACAGATTCTAAGCAACAACAGTCCTACCCTTTCATTCTCTCCTTATGGGGCTAATTGGAGACAGCTTAGAAAAGTA…	MEIQHSNFAMLIAFLLFVAIALKLWKKSKIQYKLPPGPRKLPFIGNLHQLSSSLPHHTFKNLSNKYGPMMHLQLGEVSAVIVSSPQVAKEVLKTHDLIFANRPQLLSVQILSNNSPTLSFSPYGANWRQLRKVCVLELLSAKRVQSFESIREEEVDNLIEAISLIQPQVPIDISEMIFSMTNNITARAAFGKKCKHKDEFIKAMKTITELSGGFDIPDLFPSLKIFHSLSGVKPALEKVHQKVDKIFEDIIQEHKENKRDMSSNMLYKEDLVDVLLRVQESGDLEIPISRNTLKSVILEMFIGGTDTSSTVLEWAISEMMKNPQVMEKAQAEVREVFKGKSKITESEIQKLDYIKMVIKETLRMHPPLPLLLPREAIEKCEIGGYDIPAKTKVIINAWA…
125	Solyc04g007940.2.1	CYP82E11	82	1593	530	GTCAACTCAACAAGCAAAAAGGGACAGCTGATACTCTAGATCTTCTACTGTGGTAATGGAGATTCAACACTCCAATTTTGCTATGCTTATTGCCTTCCTTCTCTTTGTAGCCATAGCTCTGAAGCTATGGAAAAAATCCAAAATTCAGTATAAACTCCCTCCAGGTCCTAGAAAACTACCATTTATTGGGAATTTGCATCAATTATCTAGCTCATTGCCTCACCATACTTTTAAGAATTTGTCAAACAAATATGGTCCCATGATGCACCTACAACTTGGTGAAGTTTCAGCTGTTATAGTATCATCACCACAAGTGGCAAAAGAGGTACTGAAGACTCATGACTTAATCTTTGCTAATAGGCCACAACTTCTTTCTGTACAGATTCTAAGCAACAACAG…	GTCAACTCAACAAGCAAAAAGGGACAGCTGATACTCTAGATCTTCTACTGTGGTAATGGAGATTCAACACTCCAATTTTGCTATGCTTATTGCCTTCCTTCTCTTTGTAGCCATAGCTCTGAAGCTATGGAAAAAATCCAAAATTCAGTATAAACTCCCTCCAGGTCCTAGAAAACTACCATTTATTGGGAATTTGCATCAATTATCTAGCTCATTGCCTCACCATACTTTTAAGAATTTGTCAAACAAATATGGTCCCATGATGCACCTACAACTTGGTGAAGTTTCAGCTGTTATAGTATCATCACCACAAGTGGCAAAAGAGGTACTGAAGACTCATGACTTAATCTTTGCTAATAGGCCACAACTTCTTTCTGTACAGATTCTAAGCAACAACAG…	ATGGAGATTCAACACTCCAATTTTGCTATGCTTATTGCCTTCCTTCTCTTTGTAGCCATAGCTCTGAAGCTATGGAAAAAATCCAAAATTCAGTATAAACTCCCTCCAGGTCCTAGAAAACTACCATTTATTGGGAATTTGCATCAATTATCTAGCTCATTGCCTCACCATACTTTTAAGAATTTGTCAAACAAATATGGTCCCATGATGCACCTACAACTTGGTGAAGTTTCAGCTGTTATAGTATCATCACCACAAGTGGCAAAAGAGGTACTGAAGACTCATGACTTAATCTTTGCTAATAGGCCACAACTTCTTTCTGTACAGATTCTAAGCAACAACAGTCCTACCCTTTCATTCTCTCCTTATGGGGCTAATTGGAGACAGCTTAGAAAAGTA…	MEIQHSNFAMLIAFLLFVAIALKLWKKSKIQYKLPPGPRKLPFIGNLHQLSSSLPHHTFKNLSNKYGPMMHLQLGEVSAVIVSSPQVAKEVLKTHDLIFANRPQLLSVQILSNNSPTLSFSPYGANWRQLRKVCVLELLSAKRVQSFESIREEEVDNLIEAISLIQPQVPIDISEMIFSMTNNITARAAFGKKCKHKDEFIKAMKTITELSGGFDIPDLFPSLKIFHSLSGVKPALEKVHQKVDKIFEDIIQEHKENKRDMSSNMLYKEDLVDVLLRVQESGDLEIPISRNTLKSVILEMFIGGTDTSSTVLEWAISEMMKNPQVMEKAQAEVREVFKGKSKITESEIQKLDYIKMVIKETLRMHPPLPLLLPREAIEKCEIGGYDIPAKTKVIINAWA…
126	Solyc10g039210.2.1	CYP82M2	82	1566	521	TATTTGGTAAACCTAACTCTTTATTAAAAGATAATAAACCTGAACTATAGTGTATGATAATGACAAAACTATAATCTACATGAATCTGTCTTTATATTCATCATATAGATTCCCTACACATCATTATCAAAAGCCTTTTAAGTTTAATCTCAAAGATAAATAGAGATGATACATTTCACTCATTTCTCATATCATAGCTTAAATTACCTATAGATGGATATAGGGAAACTTATCTTAGTCTTCTTTTTCAGTACTCTTTGCTTCTATCTCCTATGGACACTCTTAAAATTCGTTTATTCAGTATGGTGGATGCCACTTCAAACACAAAATAAAATGAACTCTCAGGGCATTAAAGGCCCTTCTTATAGTTTTCCTCATGGAAATACCAAAGATATATCA…	TATTTGGTAAACCTAACTCTTTATTAAAAGATAATAAACCTGAACTATAGTGTATGATAATGACAAAACTATAATCTACATGAATCTGTCTTTATATTCATCATATAGATTCCCTACACATCATTATCAAAAGCCTTTTAAGTTTAATCTCAAAGATAAATAGAGATGATACATTTCACTCATTTCTCATATCATAGCTTAAATTACCTATAGATGGATATAGGGAAACTTATCTTAGTCTTCTTTTTCAGTACTCTTTGCTTCTATCTCCTATGGACACTCTTAAAATTCGTTTATTCAGTATGGTGGATGCCACTTCAAACACAAAATAAAATGAACTCTCAGGGCATTAAAGGCCCTTCTTATAGTTTTCCTCATGGAAATACCAAAGATATATCA…	ATGGAGTATTATATGCTGCCACCATCCTTTCTTATCTTCATTCCATTATTGTTTCTCATCGTTAAACAATTCATACCAAAATCTGGAAATCTTCCACCAGGTCCTCGATCATGGCCTCTCTTAGGAAATATTCTCCAAATTGGGAAAAACCCTCATATTTCACTGGCAAAATTTGCCCAAATTCATGGCCCATTGATTTCTGTCAAGCTGGGAACTCAACTGGTTGTGGTAGCTTCGTCCCCTGCTTCTGCAGCTGAAATCCTCAAGACTCAAGATCGTCTTCTATCAGCTCGGTCTCCGCCCAGTGTTGCTCCATATGAACTCTCTGTAATTAATCAACACTCGATTGTCTTTTCCAGTGATTTGAGCAATCACTGGAAGCTCTTGCGGGCATTTTGT…	MLSSIYVVVAFFSFLISLLFYFIHFRWTPEKLHRKLPPGPRGIPIIGNLHILGTLPHRTLYNLSKTYGPIMFLKLGNIPTVIISSPETAELVLRTHDAAFASRPKLKAIHYMSDGTKGLAFAAYGPQWRNNRKFCTQELLTAEKIGYSAGMRKEEIGVLVDEVKGFGGELVNLGKKIGDLIGNMTYRMLFGDGNSERFDLENIVKEMVRLAGIFNVADYVPFLEPFDIQGLNKQLKEAGKRVQEVFDTIINEHEQDARNYTHKSKNKDLVDIMLSYQDNPNSSYSIDRATMKAILSDMIVGAIDTSHTWIEWVFAEIIKHPTVMNKLQDELTSIVGLDRMVEEDDLLKLEYLELVLKETFRLHPVAPLLVPRESIEDVVISECYIPKGSRVMINCWALG…
127	Solyc10g081550.1.1	CYP82M3	82	1575	524	TATTTGGTAAACCTAACTCTTTATTAAAAGATAATAAACCTGAACTATAGTGTATGATAATGACAAAACTATAATCTACATGAATCTGTCTTTATATTCATCATATAGATTCCCTACACATCATTATCAAAAGCCTTTTAAGTTTAATCTCAAAGATAAATAGAGATGATACATTTCACTCATTTCTCATATCATAGCTTAAATTACCTATAGATGGATATAGGGAAACTTATCTTAGTCTTCTTTTTCAGTACTCTTTGCTTCTATCTCCTATGGACACTCTTAAAATTCGTTTATTCAGTATGGTGGATGCCACTTCAAACACAAAATAAAATGAACTCTCAGGGCATTAAAGGCCCTTCTTATAGTTTTCCTCATGGAAATACCAAAGATATATCA…	TATTTGGTAAACCTAACTCTTTATTAAAAGATAATAAACCTGAACTATAGTGTATGATAATGACAAAACTATAATCTACATGAATCTGTCTTTATATTCATCATATAGATTCCCTACACATCATTATCAAAAGCCTTTTAAGTTTAATCTCAAAGATAAATAGAGATGATACATTTCACTCATTTCTCATATCATAGCTTAAATTACCTATAGATGGATATAGGGAAACTTATCTTAGTCTTCTTTTTCAGTACTCTTTGCTTCTATCTCCTATGGACACTCTTAAAATTCGTTTATTCAGTATGGTGGATGCCACTTCAAACACAAAATAAAATGAACTCTCAGGGCATTAAAGGCCCTTCTTATAGTTTTCCTCATGGAAATACCAAAGATATATCA…	ATGGATATAGGGAAACTTATCTTAGTCTTCTTTTTCAGTACTCTTTGCTTCTATCTCCTATGGACACTCTTAAAATTCGTTTATTCAGTATGGTGGATGCCACTTCAAACACAAAATAAAATGAACTCTCAGGGCATTAAAGGCCCTTCTTATAGTTTTCCTCATGGAAATACCAAAGATATATCACTGATGAGAAGTCAAACTATGGATAAACCTATGATTGATATTTCTCATGACATTTTTTCAAGGATTCAACCTCATGTTCACACATGGACAAGGATGTACGGGAGGAATTTCCTCACTTGGCATGGCTCGAAACCATACTTATTTGTCACTGAACCAGAGCTGATCAAAGAAGTATTGTCCAACAAAGAAGACATTTACCCGAAAATGGACATG…	MLSSIYVVVAFFSFLISLLFYFIHFRWTPEKLHRKLPPGPRGIPIIGNLHILGTLPHRTLYNLSKTYGPIMFLKLGNIPTVIISSPETAELVLRTHDAAFASRPKLKAIHYMSDGTKGLAFAAYGPQWRNNRKFCTQELLTAEKIGYSAGMRKEEIGVLVDEVKGFGGELVNLGKKIGDLIGNMTYRMLFGDGNSERFDLENIVKEMVRLAGIFNVADYVPFLEPFDIQGLNKQLKEAGKRVQEVFDTIINEHEQDARNYTHKSKNKDLVDIMLSYQDNPNSSYSIDRATMKAILSDMIVGAIDTSHTWIEWVFAEIIKHPTVMNKLQDELTSIVGLDRMVEEDDLLKLEYLELVLKETFRLHPVAPLLVPRESIEDVVISECYIPKGSRVMINCWALG…
128	Solyc09g059240.2.1	CYP82U1	82	1557	518	TATTATGTAGTAATATAATAACCAAATGGCTCTAAAATTTCACTACAATATAAACATGTATTTTCTTTCTCATCTCTTAGCACTATCAATTGCTTGGTTCTTAGCCGTTTTTATTGCTCGCAAATACAAAAGTAGAAACATAACAAGTGCAGCACCTAAAGCTCCAGGTGCGTGGCCTTTTATAGGTCACCTTCATCTTCTTAGCGGCCACCTTCCTGTTTGTCGAACCCTAGGACTCATGGCTGATAAATATGGACCTATTTTTCAATTGCAACTTGGTGATCATCCAGCTATTGTTGTCAGTAATTGGGAAATGGTTAAAGATTGCTTCACAGCTAAGAATGACAAAATATTTGCTAGTAGACCAAATATGGCAATAAGCAAGTATTTAGGCTATAA…	TATTATGTAGTAATATAATAACCAAATGGCTCTAAAATTTCACTACAATATAAACATGTATTTTCTTTCTCATCTCTTAGCACTATCAATTGCTTGGTTCTTAGCCGTTTTTATTGCTCGCAAATACAAAAGTAGAAACATAACAAGTGCAGCACCTAAAGCTCCAGGTGCGTGGCCTTTTATAGGTCACCTTCATCTTCTTAGCGGCCACCTTCCTGTTTGTCGAACCCTAGGACTCATGGCTGATAAATATGGACCTATTTTTCAATTGCAACTTGGTGATCATCCAGCTATTGTTGTCAGTAATTGGGAAATGGTTAAAGATTGCTTCACAGCTAAGAATGACAAAATATTTGCTAGTAGACCAAATATGGCAATAAGCAAGTATTTAGGCTATAA…	ATGGAGATTGTTGCTTACTTCTTAGTCTTATTTTTATTAGCAATTACTTTTGTAATATATGCATGGAGATTGTTGGACTGGGCATGGTTTAGGCCAAGGAAACTAGACAAATGCCTTAGACAACAAGGTCTTAAAGGGAACTCTTACAAATTGATTTTTGGAGACATCAAAGAATTGTCGAAAAGCATTGAAGATGCTGAGTCCAAACCATTGGATGTCTCTGATGATGACTTAACACCAAGAATTCTTCCTTATTTCGTTCAAACAATCAAAAAATACGGTAAAAACTGTTTTATATGGATTGGGACAAAGCCTTTGGTGATTGTAGGGGACCCTGAGGTAATAAGGGATGTGTTTAACAAACATGCTCTCTATCAAAAGCCAAAATCAACTCCCCTG…	MALKFHYNINMYFLSHLLALSIAWFLAVFIARKYKSRNITSAAPKAPGAWPFIGHLHLLSGHLPVCRTLGLMADKYGPIFQLQLGDHPAIVVSNWEMVKDCFTAKNDKIFASRPNMAISKYLGYNGAIFALAPYGPYWRNIRKMVTLELLTNSRLEKLKHVRTSEVNSCIKELYSNNCPGQVNLSSWFENITCNIIIRMLAGKRFTGSAEEMNFKESIKKALYLGGTFVFSDSIPWFEWMDIGGHIKAMKDTYKEVDSVFDSWLKQHINSIGDGEQSDFIDIMLSTLPEETNMESGYNRDAIIKATTLILIMTASESTAETLIWALSLLLNNTHSLKLAQDELDEHIGRNKWVEESDIKNLPYLQAIVKETLRLYPPGPLAGPREALEDCYVDKYHIKK…
129	Solyc06g073570.2.1	CYP82W1	82	1632	543	GTCAACTCAACAAGCAAAAAGGGACAGCTGATACTCTAGATCTTCTACTGTGGTAATGGAGATTCAACACTCCAATTTTGCTATGCTTATTGCCTTCCTTCTCTTTGTAGCCATAGCTCTGAAGCTATGGAAAAAATCCAAAATTCAGTATAAACTCCCTCCAGGTCCTAGAAAACTACCATTTATTGGGAATTTGCATCAATTATCTAGCTCATTGCCTCACCATACTTTTAAGAATTTGTCAAACAAATATGGTCCCATGATGCACCTACAACTTGGTGAAGTTTCAGCTGTTATAGTATCATCACCACAAGTGGCAAAAGAGGTACTGAAGACTCATGACTTAATCTTTGCTAATAGGCCACAACTTCTTTCTGTACAGATTCTAAGCAACAACAG…	GTCAACTCAACAAGCAAAAAGGGACAGCTGATACTCTAGATCTTCTACTGTGGTAATGGAGATTCAACACTCCAATTTTGCTATGCTTATTGCCTTCCTTCTCTTTGTAGCCATAGCTCTGAAGCTATGGAAAAAATCCAAAATTCAGTATAAACTCCCTCCAGGTCCTAGAAAACTACCATTTATTGGGAATTTGCATCAATTATCTAGCTCATTGCCTCACCATACTTTTAAGAATTTGTCAAACAAATATGGTCCCATGATGCACCTACAACTTGGTGAAGTTTCAGCTGTTATAGTATCATCACCACAAGTGGCAAAAGAGGTACTGAAGACTCATGACTTAATCTTTGCTAATAGGCCACAACTTCTTTCTGTACAGATTCTAAGCAACAACAG…	ATGGAGATTCAACACTCCAATTTTGCTATGCTTATTGCCTTCCTTCTCTTTGTAGCCATAGCTCTGAAGCTATGGAAAAAATCCAAAATTCAGTATAAACTCCCTCCAGGTCCTAGAAAACTACCATTTATTGGGAATTTGCATCAATTATCTAGCTCATTGCCTCACCATACTTTTAAGAATTTGTCAAACAAATATGGTCCCATGATGCACCTACAACTTGGTGAAGTTTCAGCTGTTATAGTATCATCACCACAAGTGGCAAAAGAGGTACTGAAGACTCATGACTTAATCTTTGCTAATAGGCCACAACTTCTTTCTGTACAGATTCTAAGCAACAACAGTCCTACCCTTTCATTCTCTCCTTATGGGGCTAATTGGAGACAGCTTAGAAAAGTA…	MEIQHSNFAMLIAFLLFVAIALKLWKKSKIQYKLPPGPRKLPFIGNLHQLSSSLPHHTFKNLSNKYGPMMHLQLGEVSAVIVSSPQVAKEVLKTHDLIFANRPQLLSVQILSNNSPTLSFSPYGANWRQLRKVCVLELLSAKRVQSFESIREEEVDNLIEAISLIQPQVPIDISEMIFSMTNNITARAAFGKKCKHKDEFIKAMKTITELSGGFDIPDLFPSLKIFHSLSGVKPALEKVHQKVDKIFEDIIQEHKENKRDMSSNMLYKEDLVDVLLRVQESGDLEIPISRNTLKSVILEMFIGGTDTSSTVLEWAISEMMKNPQVMEKAQAEVREVFKGKSKITESEIQKLDYIKMVIKETLRMHPPLPLLLPREAIEKCEIGGYDIPAKTKVIINAWA…
130	Solyc02g084570.2.1	CYP84A2	84	1566	521	ATGGAGATTCAATTCACAAACTTTGTTGCATTTTTGCTCTTTCTCTCAACAACATTTCTTCTATTCAAAAAATGGAAGACTCAAAACCTAAATTTGCCTCCTGGTCCATGGAAATTACCATTTATTGGAAGCCTACATCATTTGGCACTGGCAGGTCCACTCCCTCATCATGGTCTAAAAAATCTAGCAAAACGCTATGGGGCGCTCATATACTTACAACTCGGAGAAATTCCTACCGTCATCATTTCTTCGCCACGTATGGCTAAGGAAGTACTAAAAACTCATGACCTAGTTTTTGCAACGAGGCCGAAACTTGTAGTGGCCGACATAGTCCACTATGATAGTAGTGACATAGCATTTTCTCCTTATGGTGAATACTGGAGACAGATTCGTAAAATT…	ATGGAGATTCAATTCACAAACTTTGTTGCATTTTTGCTCTTTCTCTCAACAACATTTCTTCTATTCAAAAAATGGAAGACTCAAAACCTAAATTTGCCTCCTGGTCCATGGAAATTACCATTTATTGGAAGCCTACATCATTTGGCACTGGCAGGTCCACTCCCTCATCATGGTCTAAAAAATCTAGCAAAACGCTATGGGGCGCTCATATACTTACAACTCGGAGAAATTCCTACCGTCATCATTTCTTCGCCACGTATGGCTAAGGAAGTACTAAAAACTCATGACCTAGTTTTTGCAACGAGGCCGAAACTTGTAGTGGCCGACATAGTCCACTATGATAGTAGTGACATAGCATTTTCTCCTTATGGTGAATACTGGAGACAGATTCGTAAAATT…	ATGGAGATTCAATTCACAAACTTTGTTGCATTTTTGCTCTTTCTCTCAACAACATTTCTTCTATTCAAAAAATGGAAGACTCAAAACCTAAATTTGCCTCCTGGTCCATGGAAATTACCATTTATTGGAAGCCTACATCATTTGGCACTGGCAGGTCCACTCCCTCATCATGGTCTAAAAAATCTAGCAAAACGCTATGGGGCGCTCATATACTTACAACTCGGAGAAATTCCTACCGTCATCATTTCTTCGCCACGTATGGCTAAGGAAGTACTAAAAACTCATGACCTAGTTTTTGCAACGAGGCCGAAACTTGTAGTGGCCGACATAGTCCACTATGATAGTAGTGACATAGCATTTTCTCCTTATGGTGAATACTGGAGACAGATTCGTAAAATT…	MEIQFTNFVAFLLFLSTTFLLFKKWKTQNLNLPPGPWKLPFIGSLHHLALAGPLPHHGLKNLAKRYGALIYLQLGEIPTVIISSPRMAKEVLKTHDLVFATRPKLVVADIVHYDSSDIAFSPYGEYWRQIRKICILELLSAKMVKFFSSIRQDELSKMVSSIRTMPNNHPVNLTDKIFWFTSSVTCRSALGKICCDQDKLIIFMREIISLAGGFSVADFFPTWKMLHDVGGSKTRLLKAHRKIDEILENVVNEHKQNRADGKKGNGEFGGEDLIDVLLRVRESGEVQIPITDDNIKSILVDMFSAGSETSSTTIIWALAEMMKKPSVLAKAQAEVRQVLKEKKGFQQIDLDELKYLKLVIKETLRMHPPIPLLVPRECMEDTKIDGYNIPFKTRVIVNA…
131	Solyc02g089160.2.1	CYP85A1	85	1395	464	ATGGAGATTCAATTCACAAACTTTGTTGCATTTTTGCTCTTTCTCTCAACAACATTTCTTCTATTCAAAAAATGGAAGACTCAAAACCTAAATTTGCCTCCTGGTCCATGGAAATTACCATTTATTGGAAGCCTACATCATTTGGCACTGGCAGGTCCACTCCCTCATCATGGTCTAAAAAATCTAGCAAAACGCTATGGGGCGCTCATATACTTACAACTCGGAGAAATTCCTACCGTCATCATTTCTTCGCCACGTATGGCTAAGGAAGTACTAAAAACTCATGACCTAGTTTTTGCAACGAGGCCGAAACTTGTAGTGGCCGACATAGTCCACTATGATAGTAGTGACATAGCATTTTCTCCTTATGGTGAATACTGGAGACAGATTCGTAAAATT…	ATGGAGATTCAATTCACAAACTTTGTTGCATTTTTGCTCTTTCTCTCAACAACATTTCTTCTATTCAAAAAATGGAAGACTCAAAACCTAAATTTGCCTCCTGGTCCATGGAAATTACCATTTATTGGAAGCCTACATCATTTGGCACTGGCAGGTCCACTCCCTCATCATGGTCTAAAAAATCTAGCAAAACGCTATGGGGCGCTCATATACTTACAACTCGGAGAAATTCCTACCGTCATCATTTCTTCGCCACGTATGGCTAAGGAAGTACTAAAAACTCATGACCTAGTTTTTGCAACGAGGCCGAAACTTGTAGTGGCCGACATAGTCCACTATGATAGTAGTGACATAGCATTTTCTCCTTATGGTGAATACTGGAGACAGATTCGTAAAATT…	ATGGAGATTCAATTCACAAACTTTGTTGCATTTTTGCTCTTTCTCTCAACAACATTTCTTCTATTCAAAAAATGGAAGACTCAAAACCTAAATTTGCCTCCTGGTCCATGGAAATTACCATTTATTGGAAGCCTACATCATTTGGCACTGGCAGGTCCACTCCCTCATCATGGTCTAAAAAATCTAGCAAAACGCTATGGGGCGCTCATATACTTACAACTCGGAGAAATTCCTACCGTCATCATTTCTTCGCCACGTATGGCTAAGGAAGTACTAAAAACTCATGACCTAGTTTTTGCAACGAGGCCGAAACTTGTAGTGGCCGACATAGTCCACTATGATAGTAGTGACATAGCATTTTCTCCTTATGGTGAATACTGGAGACAGATTCGTAAAATT…	MEIQFTNFVAFLLFLSTTFLLFKKWKTQNLNLPPGPWKLPFIGSLHHLALAGPLPHHGLKNLAKRYGALIYLQLGEIPTVIISSPRMAKEVLKTHDLVFATRPKLVVADIVHYDSSDIAFSPYGEYWRQIRKICILELLSAKMVKFFSSIRQDELSKMVSSIRTMPNNHPVNLTDKIFWFTSSVTCRSALGKICCDQDKLIIFMREIISLAGGFSVADFFPTWKMLHDVGGSKTRLLKAHRKIDEILENVVNEHKQNRADGKKGNGEFGGEDLIDVLLRVRESGEVQIPITDDNIKSILVDMFSAGSETSSTTIIWALAEMMKKPSVLAKAQAEVRQVLKEKKGFQQIDLDELKYLKLVIKETLRMHPPIPLLVPRECMEDTKIDGYNIPFKTRVIVNA…
132	Solyc02g065750.1.1	CYP85A3	85	1404	476	ATGGAGATTCAATTCACAAACTTTGTTGCATTTTTGCTCTTTCTCTCAACAACATTTCTTCTATTCAAAAAATGGAAGACTCAAAACCTAAATTTGCCTCCTGGTCCATGGAAATTACCATTTATTGGAAGCCTACATCATTTGGCACTGGCAGGTCCACTCCCTCATCATGGTCTAAAAAATCTAGCAAAACGCTATGGGGCGCTCATATACTTACAACTCGGAGAAATTCCTACCGTCATCATTTCTTCGCCACGTATGGCTAAGGAAGTACTAAAAACTCATGACCTAGTTTTTGCAACGAGGCCGAAACTTGTAGTGGCCGACATAGTCCACTATGATAGTAGTGACATAGCATTTTCTCCTTATGGTGAATACTGGAGACAGATTCGTAAAATT…	ATGGAGATTCAATTCACAAACTTTGTTGCATTTTTGCTCTTTCTCTCAACAACATTTCTTCTATTCAAAAAATGGAAGACTCAAAACCTAAATTTGCCTCCTGGTCCATGGAAATTACCATTTATTGGAAGCCTACATCATTTGGCACTGGCAGGTCCACTCCCTCATCATGGTCTAAAAAATCTAGCAAAACGCTATGGGGCGCTCATATACTTACAACTCGGAGAAATTCCTACCGTCATCATTTCTTCGCCACGTATGGCTAAGGAAGTACTAAAAACTCATGACCTAGTTTTTGCAACGAGGCCGAAACTTGTAGTGGCCGACATAGTCCACTATGATAGTAGTGACATAGCATTTTCTCCTTATGGTGAATACTGGAGACAGATTCGTAAAATT…	ATGGAGATTCAATTCACAAACTTTGTTGCATTTTTGCTCTTTCTCTCAACAACATTTCTTCTATTCAAAAAATGGAAGACTCAAAACCTAAATTTGCCTCCTGGTCCATGGAAATTACCATTTATTGGAAGCCTACATCATTTGGCACTGGCAGGTCCACTCCCTCATCATGGTCTAAAAAATCTAGCAAAACGCTATGGGGCGCTCATATACTTACAACTCGGAGAAATTCCTACCGTCATCATTTCTTCGCCACGTATGGCTAAGGAAGTACTAAAAACTCATGACCTAGTTTTTGCAACGAGGCCGAAACTTGTAGTGGCCGACATAGTCCACTATGATAGTAGTGACATAGCATTTTCTCCTTATGGTGAATACTGGAGACAGATTCGTAAAATT…	MEIQFTNFVAFLLFLSTTFLLFKKWKTQNLNLPPGPWKLPFIGSLHHLALAGPLPHHGLKNLAKRYGALIYLQLGEIPTVIISSPRMAKEVLKTHDLVFATRPKLVVADIVHYDSSDIAFSPYGEYWRQIRKICILELLSAKMVKFFSSIRQDELSKMVSSIRTMPNNHPVNLTDKIFWFTSSVTCRSALGKICCDQDKLIIFMREIISLAGGFSVADFFPTWKMLHDVGGSKTRLLKAHRKIDEILENVVNEHKQNRADGKKGNGEFGGEDLIDVLLRVRESGEVQIPITDDNIKSILVDMFSAGSETSSTTIIWALAEMMKKPSVLAKAQAEVRQVLKEKKGFQQIDLDELKYLKLVIKETLRMHPPIPLLVPRECMEDTKIDGYNIPFKTRVIVNA…
133	Solyc06g076800.2.1	CYP86A33	86	1566	521	GTCAACTCAACAAGCAAAAAGGGACAGCTGATACTCTAGATCTTCTACTGTGGTAATGGAGATTCAACACTCCAATTTTGCTATGCTTATTGCCTTCCTTCTCTTTGTAGCCATAGCTCTGAAGCTATGGAAAAAATCCAAAATTCAGTATAAACTCCCTCCAGGTCCTAGAAAACTACCATTTATTGGGAATTTGCATCAATTATCTAGCTCATTGCCTCACCATACTTTTAAGAATTTGTCAAACAAATATGGTCCCATGATGCACCTACAACTTGGTGAAGTTTCAGCTGTTATAGTATCATCACCACAAGTGGCAAAAGAGGTACTGAAGACTCATGACTTAATCTTTGCTAATAGGCCACAACTTCTTTCTGTACAGATTCTAAGCAACAACAG…	GTCAACTCAACAAGCAAAAAGGGACAGCTGATACTCTAGATCTTCTACTGTGGTAATGGAGATTCAACACTCCAATTTTGCTATGCTTATTGCCTTCCTTCTCTTTGTAGCCATAGCTCTGAAGCTATGGAAAAAATCCAAAATTCAGTATAAACTCCCTCCAGGTCCTAGAAAACTACCATTTATTGGGAATTTGCATCAATTATCTAGCTCATTGCCTCACCATACTTTTAAGAATTTGTCAAACAAATATGGTCCCATGATGCACCTACAACTTGGTGAAGTTTCAGCTGTTATAGTATCATCACCACAAGTGGCAAAAGAGGTACTGAAGACTCATGACTTAATCTTTGCTAATAGGCCACAACTTCTTTCTGTACAGATTCTAAGCAACAACAG…	ATGGAGATTCAACACTCCAATTTTGCTATGCTTATTGCCTTCCTTCTCTTTGTAGCCATAGCTCTGAAGCTATGGAAAAAATCCAAAATTCAGTATAAACTCCCTCCAGGTCCTAGAAAACTACCATTTATTGGGAATTTGCATCAATTATCTAGCTCATTGCCTCACCATACTTTTAAGAATTTGTCAAACAAATATGGTCCCATGATGCACCTACAACTTGGTGAAGTTTCAGCTGTTATAGTATCATCACCACAAGTGGCAAAAGAGGTACTGAAGACTCATGACTTAATCTTTGCTAATAGGCCACAACTTCTTTCTGTACAGATTCTAAGCAACAACAGTCCTACCCTTTCATTCTCTCCTTATGGGGCTAATTGGAGACAGCTTAGAAAAGTA…	MEIQHSNFAMLIAFLLFVAIALKLWKKSKIQYKLPPGPRKLPFIGNLHQLSSSLPHHTFKNLSNKYGPMMHLQLGEVSAVIVSSPQVAKEVLKTHDLIFANRPQLLSVQILSNNSPTLSFSPYGANWRQLRKVCVLELLSAKRVQSFESIREEEVDNLIEAISLIQPQVPIDISEMIFSMTNNITARAAFGKKCKHKDEFIKAMKTITELSGGFDIPDLFPSLKIFHSLSGVKPALEKVHQKVDKIFEDIIQEHKENKRDMSSNMLYKEDLVDVLLRVQESGDLEIPISRNTLKSVILEMFIGGTDTSSTVLEWAISEMMKNPQVMEKAQAEVREVFKGKSKITESEIQKLDYIKMVIKETLRMHPPLPLLLPREAIEKCEIGGYDIPAKTKVIINAWA…
134	Solyc01g094750.2.1	CYP86A68	86	1581	526	CCAAAATATGCACTTCTTCAACATTTTTTCTCTTTTCATTTTTGTGTCTTTCCTCTTTTTGTTAATTAAATATTGGAAGAATTCCAATGACCAAATTAGAAAAAAATTGCCTCCTGGTCCATGGAAATTACCCTTACTTGGAAACATATTTCATTTGTTAGGTGGACCTCCACATCGTGTCCTTAGAGATTTAGCTAAAAAATATGGTTCTATTATGCACCTTCAATTAGGTGAAGTCTCTCTAGTTGTTGTTACTTCTCCAGACATGGCCAAACAAGTACTAAAAACTCATGACATCGCTTTTGCATCTAGGCCAATGCTTATAGCCGCCGAGATAGTTTGTTATAATGGGAGCGACATTGTTTTTTCTCCTTATGGTGATTACTGGAGACAAATGCG…	CCAAAATATGCACTTCTTCAACATTTTTTCTCTTTTCATTTTTGTGTCTTTCCTCTTTTTGTTAATTAAATATTGGAAGAATTCCAATGACCAAATTAGAAAAAAATTGCCTCCTGGTCCATGGAAATTACCCTTACTTGGAAACATATTTCATTTGTTAGGTGGACCTCCACATCGTGTCCTTAGAGATTTAGCTAAAAAATATGGTTCTATTATGCACCTTCAATTAGGTGAAGTCTCTCTAGTTGTTGTTACTTCTCCAGACATGGCCAAACAAGTACTAAAAACTCATGACATCGCTTTTGCATCTAGGCCAATGCTTATAGCCGCCGAGATAGTTTGTTATAATGGGAGCGACATTGTTTTTTCTCCTTATGGTGATTACTGGAGACAAATGCG…	ATGCACTTCTTCAACATTTTTTCTCTTTTCATTTTTGTGTCTTTCCTCTTTTTGTTAATTAAATATTGGAAGAATTCCAATGACCAAATTAGAAAAAAATTGCCTCCTGGTCCATGGAAATTACCCTTACTTGGAAACATATTTCATTTGTTAGGTGGACCTCCACATCGTGTCCTTAGAGATTTAGCTAAAAAATATGGTTCTATTATGCACCTTCAATTAGGTGAAGTCTCTCTAGTTGTTGTTACTTCTCCAGACATGGCCAAACAAGTACTAAAAACTCATGACATCGCTTTTGCATCTAGGCCAATGCTTATAGCCGCCGAGATAGTTTGTTATAATGGGAGCGACATTGTTTTTTCTCCTTATGGTGATTACTGGAGACAAATGCGTAAAATT…	MHFFNIFSLFIFVSFLFLLIKYWKNSNDQIRKKLPPGPWKLPLLGNIFHLLGGPPHRVLRDLAKKYGSIMHLQLGEVSLVVVTSPDMAKQVLKTHDIAFASRPMLIAAEIVCYNGSDIVFSPYGDYWRQMRKICIMELLSAKNVKSFSSIRQDEVLRMIEFFRSSSGETVNATRRIFQFASSMTCRSAFGKVFKEQDELIQLVKKVSRLTEGFDVADIFPSLKFLHVLCGMKSKIMDVHHELDAILENIINEHKNNGELGGEGLVSTLLRLMKEGGLQFPITNDNIKAIIFDIFAAGTETSSATIDWIMVEMMRNPNVLSKAQEEVRNAFKGKETFDENDVEELKYLKLVVKESFRLHPPFPLLLPRECREEVEINGYTIPLKTKVMVNAWAIGRDPKY…
135	Solyc08g081220.1.1	CYP86A69	86	1665	554	ATCTTCTCAATATACTTACTTGTGTTGAATTAATGGAGTATTATATGCTGCCACCATCCTTTCTTATCTTCATTCCATTATTGTTTCTCATCGTTAAACAATTCATACCAAAATCTGGAAATCTTCCACCAGGTCCTCGATCATGGCCTCTCTTAGGAAATATTCTCCAAATTGGGAAAAACCCTCATATTTCACTGGCAAAATTTGCCCAAATTCATGGCCCATTGATTTCTGTCAAGCTGGGAACTCAACTGGTTGTGGTAGCTTCGTCCCCTGCTTCTGCAGCTGAAATCCTCAAGACTCAAGATCGTCTTCTATCAGCTCGGTCTCCGCCCAGTGTTGCTCCATATGAACTCTCTGTAATTAATCAACACTCGATTGTCTTTTCCAGTGATTTGA…	ATCTTCTCAATATACTTACTTGTGTTGAATTAATGGAGTATTATATGCTGCCACCATCCTTTCTTATCTTCATTCCATTATTGTTTCTCATCGTTAAACAATTCATACCAAAATCTGGAAATCTTCCACCAGGTCCTCGATCATGGCCTCTCTTAGGAAATATTCTCCAAATTGGGAAAAACCCTCATATTTCACTGGCAAAATTTGCCCAAATTCATGGCCCATTGATTTCTGTCAAGCTGGGAACTCAACTGGTTGTGGTAGCTTCGTCCCCTGCTTCTGCAGCTGAAATCCTCAAGACTCAAGATCGTCTTCTATCAGCTCGGTCTCCGCCCAGTGTTGCTCCATATGAACTCTCTGTAATTAATCAACACTCGATTGTCTTTTCCAGTGATTTGA…	ATGGAGATTGTTGCTTACTTCTTAGTCTTATTTTTATTAGCAATTACTTTTGTAATATATGCATGGAGATTGTTGGACTGGGCATGGTTTAGGCCAAGGAAACTAGACAAATGCCTTAGACAACAAGGTCTTAAAGGGAACTCTTACAAATTGATTTTTGGAGACATCAAAGAATTGTCGAAAAGCATTGAAGATGCTGAGTCCAAACCATTGGATGTCTCTGATGATGACTTAACACCAAGAATTCTTCCTTATTTCGTTCAAACAATCAAAAAATACGGTAAAAACTGTTTTATATGGATTGGGACAAAGCCTTTGGTGATTGTAGGGGACCCTGAGGTAATAAGGGATGTGTTTAACAAACATGCTCTCTATCAAAAGCCAAAATCAACTCCCCTG…	MEYYMLPPSFLIFIPLLFLIVKQFIPKSGNLPPGPRSWPLLGNILQIGKNPHISLAKFAQIHGPLISVKLGTQLVVVASSPASAAEILKTQDRLLSARSPPSVAPYELSVINQHSIVFSSDLSNHWKLLRAFCRTHLFSPKAVESQTALREKKVSEMIHFLKSKKGETVMISEILFGTILNTFGNLFFSKDLCDLDHETKTSETKRVFRKFIELGAMPNISEFYPLLEALDLQGLSKQTKMYQNQLINIWSQIVKEKRQAVNRRSSDFLDVMIDSGFSDLQINILLTELISAGSDTTTSTIEWAMAELLRNKGAMHKLQAELTSKIGENDIITESNISDLPYLAACVKETLRLHSPTPFLIPRRAPETCKIMDYTIPENSKLFVNAWAIGRDSNTWEDA…
136	Solyc02g014730.2.1	CYP86B11	86	1674	557	CCAAAATATGCACTTCTTCAACATTTTTTCTCTTTTCATTTTTGTGTCTTTCCTCTTTTTGTTAATTAAATATTGGAAGAATTCCAATGACCAAATTAGAAAAAAATTGCCTCCTGGTCCATGGAAATTACCCTTACTTGGAAACATATTTCATTTGTTAGGTGGACCTCCACATCGTGTCCTTAGAGATTTAGCTAAAAAATATGGTTCTATTATGCACCTTCAATTAGGTGAAGTCTCTCTAGTTGTTGTTACTTCTCCAGACATGGCCAAACAAGTACTAAAAACTCATGACATCGCTTTTGCATCTAGGCCAATGCTTATAGCCGCCGAGATAGTTTGTTATAATGGGAGCGACATTGTTTTTTCTCCTTATGGTGATTACTGGAGACAAATGCG…	CCAAAATATGCACTTCTTCAACATTTTTTCTCTTTTCATTTTTGTGTCTTTCCTCTTTTTGTTAATTAAATATTGGAAGAATTCCAATGACCAAATTAGAAAAAAATTGCCTCCTGGTCCATGGAAATTACCCTTACTTGGAAACATATTTCATTTGTTAGGTGGACCTCCACATCGTGTCCTTAGAGATTTAGCTAAAAAATATGGTTCTATTATGCACCTTCAATTAGGTGAAGTCTCTCTAGTTGTTGTTACTTCTCCAGACATGGCCAAACAAGTACTAAAAACTCATGACATCGCTTTTGCATCTAGGCCAATGCTTATAGCCGCCGAGATAGTTTGTTATAATGGGAGCGACATTGTTTTTTCTCCTTATGGTGATTACTGGAGACAAATGCG…	ATGCACTTCTTCAACATTTTTTCTCTTTTCATTTTTGTGTCTTTCCTCTTTTTGTTAATTAAATATTGGAAGAATTCCAATGACCAAATTAGAAAAAAATTGCCTCCTGGTCCATGGAAATTACCCTTACTTGGAAACATATTTCATTTGTTAGGTGGACCTCCACATCGTGTCCTTAGAGATTTAGCTAAAAAATATGGTTCTATTATGCACCTTCAATTAGGTGAAGTCTCTCTAGTTGTTGTTACTTCTCCAGACATGGCCAAACAAGTACTAAAAACTCATGACATCGCTTTTGCATCTAGGCCAATGCTTATAGCCGCCGAGATAGTTTGTTATAATGGGAGCGACATTGTTTTTTCTCCTTATGGTGATTACTGGAGACAAATGCGTAAAATT…	MHFFNIFSLFIFVSFLFLLIKYWKNSNDQIRKKLPPGPWKLPLLGNIFHLLGGPPHRVLRDLAKKYGSIMHLQLGEVSLVVVTSPDMAKQVLKTHDIAFASRPMLIAAEIVCYNGSDIVFSPYGDYWRQMRKICIMELLSAKNVKSFSSIRQDEVLRMIEFFRSSSGETVNATRRIFQFASSMTCRSAFGKVFKEQDELIQLVKKVSRLTEGFDVADIFPSLKFLHVLCGMKSKIMDVHHELDAILENIINEHKNNGELGGEGLVSTLLRLMKEGGLQFPITNDNIKAIIFDIFAAGTETSSATIDWIMVEMMRNPNVLSKAQEEVRNAFKGKETFDENDVEELKYLKLVVKESFRLHPPFPLLLPRECREEVEINGYTIPLKTKVMVNAWAIGRDPKY…
137	Solyc08g007900.1.1	CYP87A19	87	1416	471	ATCTTCTCAATATACTTACTTGTGTTGAATTAATGGAGTATTATATGCTGCCACCATCCTTTCTTATCTTCATTCCATTATTGTTTCTCATCGTTAAACAATTCATACCAAAATCTGGAAATCTTCCACCAGGTCCTCGATCATGGCCTCTCTTAGGAAATATTCTCCAAATTGGGAAAAACCCTCATATTTCACTGGCAAAATTTGCCCAAATTCATGGCCCATTGATTTCTGTCAAGCTGGGAACTCAACTGGTTGTGGTAGCTTCGTCCCCTGCTTCTGCAGCTGAAATCCTCAAGACTCAAGATCGTCTTCTATCAGCTCGGTCTCCGCCCAGTGTTGCTCCATATGAACTCTCTGTAATTAATCAACACTCGATTGTCTTTTCCAGTGATTTGA…	ATCTTCTCAATATACTTACTTGTGTTGAATTAATGGAGTATTATATGCTGCCACCATCCTTTCTTATCTTCATTCCATTATTGTTTCTCATCGTTAAACAATTCATACCAAAATCTGGAAATCTTCCACCAGGTCCTCGATCATGGCCTCTCTTAGGAAATATTCTCCAAATTGGGAAAAACCCTCATATTTCACTGGCAAAATTTGCCCAAATTCATGGCCCATTGATTTCTGTCAAGCTGGGAACTCAACTGGTTGTGGTAGCTTCGTCCCCTGCTTCTGCAGCTGAAATCCTCAAGACTCAAGATCGTCTTCTATCAGCTCGGTCTCCGCCCAGTGTTGCTCCATATGAACTCTCTGTAATTAATCAACACTCGATTGTCTTTTCCAGTGATTTGA…	ATGGAGATTGTTGCTTACTTCTTAGTCTTATTTTTATTAGCAATTACTTTTGTAATATATGCATGGAGATTGTTGGACTGGGCATGGTTTAGGCCAAGGAAACTAGACAAATGCCTTAGACAACAAGGTCTTAAAGGGAACTCTTACAAATTGATTTTTGGAGACATCAAAGAATTGTCGAAAAGCATTGAAGATGCTGAGTCCAAACCATTGGATGTCTCTGATGATGACTTAACACCAAGAATTCTTCCTTATTTCGTTCAAACAATCAAAAAATACGGTAAAAACTGTTTTATATGGATTGGGACAAAGCCTTTGGTGATTGTAGGGGACCCTGAGGTAATAAGGGATGTGTTTAACAAACATGCTCTCTATCAAAAGCCAAAATCAACTCCCCTG…	MEYYMLPPSFLIFIPLLFLIVKQFIPKSGNLPPGPRSWPLLGNILQIGKNPHISLAKFAQIHGPLISVKLGTQLVVVASSPASAAEILKTQDRLLSARSPPSVAPYELSVINQHSIVFSSDLSNHWKLLRAFCRTHLFSPKAVESQTALREKKVSEMIHFLKSKKGETVMISEILFGTILNTFGNLFFSKDLCDLDHETKTSETKRVFRKFIELGAMPNISEFYPLLEALDLQGLSKQTKMYQNQLINIWSQIVKEKRQAVNRRSSDFLDVMIDSGFSDLQINILLTELISAGSDTTTSTIEWAMAELLRNKGAMHKLQAELTSKIGENDIITESNISDLPYLAACVKETLRLHSPTPFLIPRRAPETCKIMDYTIPENSKLFVNAWAIGRDSNTWEDA…
138	Solyc08g080430.1.1	CYP87A21	87	1431	476	ATCTTCTCAATATACTTACTTGTGTTGAATTAATGGAGTATTATATGCTGCCACCATCCTTTCTTATCTTCATTCCATTATTGTTTCTCATCGTTAAACAATTCATACCAAAATCTGGAAATCTTCCACCAGGTCCTCGATCATGGCCTCTCTTAGGAAATATTCTCCAAATTGGGAAAAACCCTCATATTTCACTGGCAAAATTTGCCCAAATTCATGGCCCATTGATTTCTGTCAAGCTGGGAACTCAACTGGTTGTGGTAGCTTCGTCCCCTGCTTCTGCAGCTGAAATCCTCAAGACTCAAGATCGTCTTCTATCAGCTCGGTCTCCGCCCAGTGTTGCTCCATATGAACTCTCTGTAATTAATCAACACTCGATTGTCTTTTCCAGTGATTTGA…	ATCTTCTCAATATACTTACTTGTGTTGAATTAATGGAGTATTATATGCTGCCACCATCCTTTCTTATCTTCATTCCATTATTGTTTCTCATCGTTAAACAATTCATACCAAAATCTGGAAATCTTCCACCAGGTCCTCGATCATGGCCTCTCTTAGGAAATATTCTCCAAATTGGGAAAAACCCTCATATTTCACTGGCAAAATTTGCCCAAATTCATGGCCCATTGATTTCTGTCAAGCTGGGAACTCAACTGGTTGTGGTAGCTTCGTCCCCTGCTTCTGCAGCTGAAATCCTCAAGACTCAAGATCGTCTTCTATCAGCTCGGTCTCCGCCCAGTGTTGCTCCATATGAACTCTCTGTAATTAATCAACACTCGATTGTCTTTTCCAGTGATTTGA…	ATGGAGATTGTTGCTTACTTCTTAGTCTTATTTTTATTAGCAATTACTTTTGTAATATATGCATGGAGATTGTTGGACTGGGCATGGTTTAGGCCAAGGAAACTAGACAAATGCCTTAGACAACAAGGTCTTAAAGGGAACTCTTACAAATTGATTTTTGGAGACATCAAAGAATTGTCGAAAAGCATTGAAGATGCTGAGTCCAAACCATTGGATGTCTCTGATGATGACTTAACACCAAGAATTCTTCCTTATTTCGTTCAAACAATCAAAAAATACGGTAAAAACTGTTTTATATGGATTGGGACAAAGCCTTTGGTGATTGTAGGGGACCCTGAGGTAATAAGGGATGTGTTTAACAAACATGCTCTCTATCAAAAGCCAAAATCAACTCCCCTG…	MEYYMLPPSFLIFIPLLFLIVKQFIPKSGNLPPGPRSWPLLGNILQIGKNPHISLAKFAQIHGPLISVKLGTQLVVVASSPASAAEILKTQDRLLSARSPPSVAPYELSVINQHSIVFSSDLSNHWKLLRAFCRTHLFSPKAVESQTALREKKVSEMIHFLKSKKGETVMISEILFGTILNTFGNLFFSKDLCDLDHETKTSETKRVFRKFIELGAMPNISEFYPLLEALDLQGLSKQTKMYQNQLINIWSQIVKEKRQAVNRRSSDFLDVMIDSGFSDLQINILLTELISAGSDTTTSTIEWAMAELLRNKGAMHKLQAELTSKIGENDIITESNISDLPYLAACVKETLRLHSPTPFLIPRRAPETCKIMDYTIPENSKLFVNAWAIGRDSNTWEDA…
139	Solyc04g009930.1.1	CYP87E3	87	1464	487	GTCAACTCAACAAGCAAAAAGGGACAGCTGATACTCTAGATCTTCTACTGTGGTAATGGAGATTCAACACTCCAATTTTGCTATGCTTATTGCCTTCCTTCTCTTTGTAGCCATAGCTCTGAAGCTATGGAAAAAATCCAAAATTCAGTATAAACTCCCTCCAGGTCCTAGAAAACTACCATTTATTGGGAATTTGCATCAATTATCTAGCTCATTGCCTCACCATACTTTTAAGAATTTGTCAAACAAATATGGTCCCATGATGCACCTACAACTTGGTGAAGTTTCAGCTGTTATAGTATCATCACCACAAGTGGCAAAAGAGGTACTGAAGACTCATGACTTAATCTTTGCTAATAGGCCACAACTTCTTTCTGTACAGATTCTAAGCAACAACAG…	GTCAACTCAACAAGCAAAAAGGGACAGCTGATACTCTAGATCTTCTACTGTGGTAATGGAGATTCAACACTCCAATTTTGCTATGCTTATTGCCTTCCTTCTCTTTGTAGCCATAGCTCTGAAGCTATGGAAAAAATCCAAAATTCAGTATAAACTCCCTCCAGGTCCTAGAAAACTACCATTTATTGGGAATTTGCATCAATTATCTAGCTCATTGCCTCACCATACTTTTAAGAATTTGTCAAACAAATATGGTCCCATGATGCACCTACAACTTGGTGAAGTTTCAGCTGTTATAGTATCATCACCACAAGTGGCAAAAGAGGTACTGAAGACTCATGACTTAATCTTTGCTAATAGGCCACAACTTCTTTCTGTACAGATTCTAAGCAACAACAG…	ATGGAGATTCAACACTCCAATTTTGCTATGCTTATTGCCTTCCTTCTCTTTGTAGCCATAGCTCTGAAGCTATGGAAAAAATCCAAAATTCAGTATAAACTCCCTCCAGGTCCTAGAAAACTACCATTTATTGGGAATTTGCATCAATTATCTAGCTCATTGCCTCACCATACTTTTAAGAATTTGTCAAACAAATATGGTCCCATGATGCACCTACAACTTGGTGAAGTTTCAGCTGTTATAGTATCATCACCACAAGTGGCAAAAGAGGTACTGAAGACTCATGACTTAATCTTTGCTAATAGGCCACAACTTCTTTCTGTACAGATTCTAAGCAACAACAGTCCTACCCTTTCATTCTCTCCTTATGGGGCTAATTGGAGACAGCTTAGAAAAGTA…	MEIQHSNFAMLIAFLLFVAIALKLWKKSKIQYKLPPGPRKLPFIGNLHQLSSSLPHHTFKNLSNKYGPMMHLQLGEVSAVIVSSPQVAKEVLKTHDLIFANRPQLLSVQILSNNSPTLSFSPYGANWRQLRKVCVLELLSAKRVQSFESIREEEVDNLIEAISLIQPQVPIDISEMIFSMTNNITARAAFGKKCKHKDEFIKAMKTITELSGGFDIPDLFPSLKIFHSLSGVKPALEKVHQKVDKIFEDIIQEHKENKRDMSSNMLYKEDLVDVLLRVQESGDLEIPISRNTLKSVILEMFIGGTDTSSTVLEWAISEMMKNPQVMEKAQAEVREVFKGKSKITESEIQKLDYIKMVIKETLRMHPPLPLLLPREAIEKCEIGGYDIPAKTKVIINAWA…
140	Solyc01g080900.2.1	CYP88A35	88	1494	497	CCAAAATATGCACTTCTTCAACATTTTTTCTCTTTTCATTTTTGTGTCTTTCCTCTTTTTGTTAATTAAATATTGGAAGAATTCCAATGACCAAATTAGAAAAAAATTGCCTCCTGGTCCATGGAAATTACCCTTACTTGGAAACATATTTCATTTGTTAGGTGGACCTCCACATCGTGTCCTTAGAGATTTAGCTAAAAAATATGGTTCTATTATGCACCTTCAATTAGGTGAAGTCTCTCTAGTTGTTGTTACTTCTCCAGACATGGCCAAACAAGTACTAAAAACTCATGACATCGCTTTTGCATCTAGGCCAATGCTTATAGCCGCCGAGATAGTTTGTTATAATGGGAGCGACATTGTTTTTTCTCCTTATGGTGATTACTGGAGACAAATGCG…	CCAAAATATGCACTTCTTCAACATTTTTTCTCTTTTCATTTTTGTGTCTTTCCTCTTTTTGTTAATTAAATATTGGAAGAATTCCAATGACCAAATTAGAAAAAAATTGCCTCCTGGTCCATGGAAATTACCCTTACTTGGAAACATATTTCATTTGTTAGGTGGACCTCCACATCGTGTCCTTAGAGATTTAGCTAAAAAATATGGTTCTATTATGCACCTTCAATTAGGTGAAGTCTCTCTAGTTGTTGTTACTTCTCCAGACATGGCCAAACAAGTACTAAAAACTCATGACATCGCTTTTGCATCTAGGCCAATGCTTATAGCCGCCGAGATAGTTTGTTATAATGGGAGCGACATTGTTTTTTCTCCTTATGGTGATTACTGGAGACAAATGCG…	ATGCACTTCTTCAACATTTTTTCTCTTTTCATTTTTGTGTCTTTCCTCTTTTTGTTAATTAAATATTGGAAGAATTCCAATGACCAAATTAGAAAAAAATTGCCTCCTGGTCCATGGAAATTACCCTTACTTGGAAACATATTTCATTTGTTAGGTGGACCTCCACATCGTGTCCTTAGAGATTTAGCTAAAAAATATGGTTCTATTATGCACCTTCAATTAGGTGAAGTCTCTCTAGTTGTTGTTACTTCTCCAGACATGGCCAAACAAGTACTAAAAACTCATGACATCGCTTTTGCATCTAGGCCAATGCTTATAGCCGCCGAGATAGTTTGTTATAATGGGAGCGACATTGTTTTTTCTCCTTATGGTGATTACTGGAGACAAATGCGTAAAATT…	MHFFNIFSLFIFVSFLFLLIKYWKNSNDQIRKKLPPGPWKLPLLGNIFHLLGGPPHRVLRDLAKKYGSIMHLQLGEVSLVVVTSPDMAKQVLKTHDIAFASRPMLIAAEIVCYNGSDIVFSPYGDYWRQMRKICIMELLSAKNVKSFSSIRQDEVLRMIEFFRSSSGETVNATRRIFQFASSMTCRSAFGKVFKEQDELIQLVKKVSRLTEGFDVADIFPSLKFLHVLCGMKSKIMDVHHELDAILENIINEHKNNGELGGEGLVSTLLRLMKEGGLQFPITNDNIKAIIFDIFAAGTETSSATIDWIMVEMMRNPNVLSKAQEEVRNAFKGKETFDENDVEELKYLKLVVKESFRLHPPFPLLLPRECREEVEINGYTIPLKTKVMVNAWAIGRDPKY…
141	Solyc12g006460.1.1	CYP88B1	88	1464	487	TATTTGGTAAACCTAACTCTTTATTAAAAGATAATAAACCTGAACTATAGTGTATGATAATGACAAAACTATAATCTACATGAATCTGTCTTTATATTCATCATATAGATTCCCTACACATCATTATCAAAAGCCTTTTAAGTTTAATCTCAAAGATAAATAGAGATGATACATTTCACTCATTTCTCATATCATAGCTTAAATTACCTATAGATGGATATAGGGAAACTTATCTTAGTCTTCTTTTTCAGTACTCTTTGCTTCTATCTCCTATGGACACTCTTAAAATTCGTTTATTCAGTATGGTGGATGCCACTTCAAACACAAAATAAAATGAACTCTCAGGGCATTAAAGGCCCTTCTTATAGTTTTCCTCATGGAAATACCAAAGATATATCA…	TATTTGGTAAACCTAACTCTTTATTAAAAGATAATAAACCTGAACTATAGTGTATGATAATGACAAAACTATAATCTACATGAATCTGTCTTTATATTCATCATATAGATTCCCTACACATCATTATCAAAAGCCTTTTAAGTTTAATCTCAAAGATAAATAGAGATGATACATTTCACTCATTTCTCATATCATAGCTTAAATTACCTATAGATGGATATAGGGAAACTTATCTTAGTCTTCTTTTTCAGTACTCTTTGCTTCTATCTCCTATGGACACTCTTAAAATTCGTTTATTCAGTATGGTGGATGCCACTTCAAACACAAAATAAAATGAACTCTCAGGGCATTAAAGGCCCTTCTTATAGTTTTCCTCATGGAAATACCAAAGATATATCA…	ATGGATATAGGGAAACTTATCTTAGTCTTCTTTTTCAGTACTCTTTGCTTCTATCTCCTATGGACACTCTTAAAATTCGTTTATTCAGTATGGTGGATGCCACTTCAAACACAAAATAAAATGAACTCTCAGGGCATTAAAGGCCCTTCTTATAGTTTTCCTCATGGAAATACCAAAGATATATCACTGATGAGAAGTCAAACTATGGATAAACCTATGATTGATATTTCTCATGACATTTTTTCAAGGATTCAACCTCATGTTCACACATGGACAAGGATGTACGGGAGGAATTTCCTCACTTGGCATGGCTCGAAACCATACTTATTTGTCACTGAACCAGAGCTGATCAAAGAAGTATTGTCCAACAAAGAAGACATTTACCCGAAAATGGACATG…	MLSSIYVVVAFFSFLISLLFYFIHFRWTPEKLHRKLPPGPRGIPIIGNLHILGTLPHRTLYNLSKTYGPIMFLKLGNIPTVIISSPETAELVLRTHDAAFASRPKLKAIHYMSDGTKGLAFAAYGPQWRNNRKFCTQELLTAEKIGYSAGMRKEEIGVLVDEVKGFGGELVNLGKKIGDLIGNMTYRMLFGDGNSERFDLENIVKEMVRLAGIFNVADYVPFLEPFDIQGLNKQLKEAGKRVQEVFDTIINEHEQDARNYTHKSKNKDLVDIMLSYQDNPNSSYSIDRATMKAILSDMIVGAIDTSHTWIEWVFAEIIKHPTVMNKLQDELTSIVGLDRMVEEDDLLKLEYLELVLKETFRLHPVAPLLVPRESIEDVVISECYIPKGSRVMINCWALG…
142	Solyc08g007050.1.1	CYP88G1	88	1491	496	ATCTTCTCAATATACTTACTTGTGTTGAATTAATGGAGTATTATATGCTGCCACCATCCTTTCTTATCTTCATTCCATTATTGTTTCTCATCGTTAAACAATTCATACCAAAATCTGGAAATCTTCCACCAGGTCCTCGATCATGGCCTCTCTTAGGAAATATTCTCCAAATTGGGAAAAACCCTCATATTTCACTGGCAAAATTTGCCCAAATTCATGGCCCATTGATTTCTGTCAAGCTGGGAACTCAACTGGTTGTGGTAGCTTCGTCCCCTGCTTCTGCAGCTGAAATCCTCAAGACTCAAGATCGTCTTCTATCAGCTCGGTCTCCGCCCAGTGTTGCTCCATATGAACTCTCTGTAATTAATCAACACTCGATTGTCTTTTCCAGTGATTTGA…	ATCTTCTCAATATACTTACTTGTGTTGAATTAATGGAGTATTATATGCTGCCACCATCCTTTCTTATCTTCATTCCATTATTGTTTCTCATCGTTAAACAATTCATACCAAAATCTGGAAATCTTCCACCAGGTCCTCGATCATGGCCTCTCTTAGGAAATATTCTCCAAATTGGGAAAAACCCTCATATTTCACTGGCAAAATTTGCCCAAATTCATGGCCCATTGATTTCTGTCAAGCTGGGAACTCAACTGGTTGTGGTAGCTTCGTCCCCTGCTTCTGCAGCTGAAATCCTCAAGACTCAAGATCGTCTTCTATCAGCTCGGTCTCCGCCCAGTGTTGCTCCATATGAACTCTCTGTAATTAATCAACACTCGATTGTCTTTTCCAGTGATTTGA…	ATGGAGATTGTTGCTTACTTCTTAGTCTTATTTTTATTAGCAATTACTTTTGTAATATATGCATGGAGATTGTTGGACTGGGCATGGTTTAGGCCAAGGAAACTAGACAAATGCCTTAGACAACAAGGTCTTAAAGGGAACTCTTACAAATTGATTTTTGGAGACATCAAAGAATTGTCGAAAAGCATTGAAGATGCTGAGTCCAAACCATTGGATGTCTCTGATGATGACTTAACACCAAGAATTCTTCCTTATTTCGTTCAAACAATCAAAAAATACGGTAAAAACTGTTTTATATGGATTGGGACAAAGCCTTTGGTGATTGTAGGGGACCCTGAGGTAATAAGGGATGTGTTTAACAAACATGCTCTCTATCAAAAGCCAAAATCAACTCCCCTG…	MEYYMLPPSFLIFIPLLFLIVKQFIPKSGNLPPGPRSWPLLGNILQIGKNPHISLAKFAQIHGPLISVKLGTQLVVVASSPASAAEILKTQDRLLSARSPPSVAPYELSVINQHSIVFSSDLSNHWKLLRAFCRTHLFSPKAVESQTALREKKVSEMIHFLKSKKGETVMISEILFGTILNTFGNLFFSKDLCDLDHETKTSETKRVFRKFIELGAMPNISEFYPLLEALDLQGLSKQTKMYQNQLINIWSQIVKEKRQAVNRRSSDFLDVMIDSGFSDLQINILLTELISAGSDTTTSTIEWAMAELLRNKGAMHKLQAELTSKIGENDIITESNISDLPYLAACVKETLRLHSPTPFLIPRRAPETCKIMDYTIPENSKLFVNAWAIGRDSNTWEDA…
143	Solyc03g096990.2.1	CYP89A72	89	1641	546	ATGGAGATTCAATTCACAAACTTTGTTGCATTTTTGCTCTTTCTCTCAACAACATTTCTTCTATTCAAAAAATGGAAGACTCAAAACCTAAATTTGCCTCCTGGTCCATGGAAATTACCATTTATTGGAAGCCTACATCATTTGGCACTGGCAGGTCCACTCCCTCATCATGGTCTAAAAAATCTAGCAAAACGCTATGGGGCGCTCATATACTTACAACTCGGAGAAATTCCTACCGTCATCATTTCTTCGCCACGTATGGCTAAGGAAGTACTAAAAACTCATGACCTAGTTTTTGCAACGAGGCCGAAACTTGTAGTGGCCGACATAGTCCACTATGATAGTAGTGACATAGCATTTTCTCCTTATGGTGAATACTGGAGACAGATTCGTAAAATT…	ATGGAGATTCAATTCACAAACTTTGTTGCATTTTTGCTCTTTCTCTCAACAACATTTCTTCTATTCAAAAAATGGAAGACTCAAAACCTAAATTTGCCTCCTGGTCCATGGAAATTACCATTTATTGGAAGCCTACATCATTTGGCACTGGCAGGTCCACTCCCTCATCATGGTCTAAAAAATCTAGCAAAACGCTATGGGGCGCTCATATACTTACAACTCGGAGAAATTCCTACCGTCATCATTTCTTCGCCACGTATGGCTAAGGAAGTACTAAAAACTCATGACCTAGTTTTTGCAACGAGGCCGAAACTTGTAGTGGCCGACATAGTCCACTATGATAGTAGTGACATAGCATTTTCTCCTTATGGTGAATACTGGAGACAGATTCGTAAAATT…	ATGGAGATTCAATTCACAAACTTTGTTGCATTTTTGCTCTTTCTCTCAACAACATTTCTTCTATTCAAAAAATGGAAGACTCAAAACCTAAATTTGCCTCCTGGTCCATGGAAATTACCATTTATTGGAAGCCTACATCATTTGGCACTGGCAGGTCCACTCCCTCATCATGGTCTAAAAAATCTAGCAAAACGCTATGGGGCGCTCATATACTTACAACTCGGAGAAATTCCTACCGTCATCATTTCTTCGCCACGTATGGCTAAGGAAGTACTAAAAACTCATGACCTAGTTTTTGCAACGAGGCCGAAACTTGTAGTGGCCGACATAGTCCACTATGATAGTAGTGACATAGCATTTTCTCCTTATGGTGAATACTGGAGACAGATTCGTAAAATT…	MEIQFTNFVAFLLFLSTTFLLFKKWKTQNLNLPPGPWKLPFIGSLHHLALAGPLPHHGLKNLAKRYGALIYLQLGEIPTVIISSPRMAKEVLKTHDLVFATRPKLVVADIVHYDSSDIAFSPYGEYWRQIRKICILELLSAKMVKFFSSIRQDELSKMVSSIRTMPNNHPVNLTDKIFWFTSSVTCRSALGKICCDQDKLIIFMREIISLAGGFSVADFFPTWKMLHDVGGSKTRLLKAHRKIDEILENVVNEHKQNRADGKKGNGEFGGEDLIDVLLRVRESGEVQIPITDDNIKSILVDMFSAGSETSSTTIIWALAEMMKKPSVLAKAQAEVRQVLKEKKGFQQIDLDELKYLKLVIKETLRMHPPIPLLVPRECMEDTKIDGYNIPFKTRVIVNA…
144	Solyc04g010320.1.1	CYP89A73	89	1497	498	GTCAACTCAACAAGCAAAAAGGGACAGCTGATACTCTAGATCTTCTACTGTGGTAATGGAGATTCAACACTCCAATTTTGCTATGCTTATTGCCTTCCTTCTCTTTGTAGCCATAGCTCTGAAGCTATGGAAAAAATCCAAAATTCAGTATAAACTCCCTCCAGGTCCTAGAAAACTACCATTTATTGGGAATTTGCATCAATTATCTAGCTCATTGCCTCACCATACTTTTAAGAATTTGTCAAACAAATATGGTCCCATGATGCACCTACAACTTGGTGAAGTTTCAGCTGTTATAGTATCATCACCACAAGTGGCAAAAGAGGTACTGAAGACTCATGACTTAATCTTTGCTAATAGGCCACAACTTCTTTCTGTACAGATTCTAAGCAACAACAG…	GTCAACTCAACAAGCAAAAAGGGACAGCTGATACTCTAGATCTTCTACTGTGGTAATGGAGATTCAACACTCCAATTTTGCTATGCTTATTGCCTTCCTTCTCTTTGTAGCCATAGCTCTGAAGCTATGGAAAAAATCCAAAATTCAGTATAAACTCCCTCCAGGTCCTAGAAAACTACCATTTATTGGGAATTTGCATCAATTATCTAGCTCATTGCCTCACCATACTTTTAAGAATTTGTCAAACAAATATGGTCCCATGATGCACCTACAACTTGGTGAAGTTTCAGCTGTTATAGTATCATCACCACAAGTGGCAAAAGAGGTACTGAAGACTCATGACTTAATCTTTGCTAATAGGCCACAACTTCTTTCTGTACAGATTCTAAGCAACAACAG…	ATGGAGATTCAACACTCCAATTTTGCTATGCTTATTGCCTTCCTTCTCTTTGTAGCCATAGCTCTGAAGCTATGGAAAAAATCCAAAATTCAGTATAAACTCCCTCCAGGTCCTAGAAAACTACCATTTATTGGGAATTTGCATCAATTATCTAGCTCATTGCCTCACCATACTTTTAAGAATTTGTCAAACAAATATGGTCCCATGATGCACCTACAACTTGGTGAAGTTTCAGCTGTTATAGTATCATCACCACAAGTGGCAAAAGAGGTACTGAAGACTCATGACTTAATCTTTGCTAATAGGCCACAACTTCTTTCTGTACAGATTCTAAGCAACAACAGTCCTACCCTTTCATTCTCTCCTTATGGGGCTAATTGGAGACAGCTTAGAAAAGTA…	MEIQHSNFAMLIAFLLFVAIALKLWKKSKIQYKLPPGPRKLPFIGNLHQLSSSLPHHTFKNLSNKYGPMMHLQLGEVSAVIVSSPQVAKEVLKTHDLIFANRPQLLSVQILSNNSPTLSFSPYGANWRQLRKVCVLELLSAKRVQSFESIREEEVDNLIEAISLIQPQVPIDISEMIFSMTNNITARAAFGKKCKHKDEFIKAMKTITELSGGFDIPDLFPSLKIFHSLSGVKPALEKVHQKVDKIFEDIIQEHKENKRDMSSNMLYKEDLVDVLLRVQESGDLEIPISRNTLKSVILEMFIGGTDTSSTVLEWAISEMMKNPQVMEKAQAEVREVFKGKSKITESEIQKLDYIKMVIKETLRMHPPLPLLLPREAIEKCEIGGYDIPAKTKVIINAWA…
145	Solyc06g051750.2.1	CYP90A5	90	1464	487	GTCAACTCAACAAGCAAAAAGGGACAGCTGATACTCTAGATCTTCTACTGTGGTAATGGAGATTCAACACTCCAATTTTGCTATGCTTATTGCCTTCCTTCTCTTTGTAGCCATAGCTCTGAAGCTATGGAAAAAATCCAAAATTCAGTATAAACTCCCTCCAGGTCCTAGAAAACTACCATTTATTGGGAATTTGCATCAATTATCTAGCTCATTGCCTCACCATACTTTTAAGAATTTGTCAAACAAATATGGTCCCATGATGCACCTACAACTTGGTGAAGTTTCAGCTGTTATAGTATCATCACCACAAGTGGCAAAAGAGGTACTGAAGACTCATGACTTAATCTTTGCTAATAGGCCACAACTTCTTTCTGTACAGATTCTAAGCAACAACAG…	GTCAACTCAACAAGCAAAAAGGGACAGCTGATACTCTAGATCTTCTACTGTGGTAATGGAGATTCAACACTCCAATTTTGCTATGCTTATTGCCTTCCTTCTCTTTGTAGCCATAGCTCTGAAGCTATGGAAAAAATCCAAAATTCAGTATAAACTCCCTCCAGGTCCTAGAAAACTACCATTTATTGGGAATTTGCATCAATTATCTAGCTCATTGCCTCACCATACTTTTAAGAATTTGTCAAACAAATATGGTCCCATGATGCACCTACAACTTGGTGAAGTTTCAGCTGTTATAGTATCATCACCACAAGTGGCAAAAGAGGTACTGAAGACTCATGACTTAATCTTTGCTAATAGGCCACAACTTCTTTCTGTACAGATTCTAAGCAACAACAG…	ATGGAGATTCAACACTCCAATTTTGCTATGCTTATTGCCTTCCTTCTCTTTGTAGCCATAGCTCTGAAGCTATGGAAAAAATCCAAAATTCAGTATAAACTCCCTCCAGGTCCTAGAAAACTACCATTTATTGGGAATTTGCATCAATTATCTAGCTCATTGCCTCACCATACTTTTAAGAATTTGTCAAACAAATATGGTCCCATGATGCACCTACAACTTGGTGAAGTTTCAGCTGTTATAGTATCATCACCACAAGTGGCAAAAGAGGTACTGAAGACTCATGACTTAATCTTTGCTAATAGGCCACAACTTCTTTCTGTACAGATTCTAAGCAACAACAGTCCTACCCTTTCATTCTCTCCTTATGGGGCTAATTGGAGACAGCTTAGAAAAGTA…	MEIQHSNFAMLIAFLLFVAIALKLWKKSKIQYKLPPGPRKLPFIGNLHQLSSSLPHHTFKNLSNKYGPMMHLQLGEVSAVIVSSPQVAKEVLKTHDLIFANRPQLLSVQILSNNSPTLSFSPYGANWRQLRKVCVLELLSAKRVQSFESIREEEVDNLIEAISLIQPQVPIDISEMIFSMTNNITARAAFGKKCKHKDEFIKAMKTITELSGGFDIPDLFPSLKIFHSLSGVKPALEKVHQKVDKIFEDIIQEHKENKRDMSSNMLYKEDLVDVLLRVQESGDLEIPISRNTLKSVILEMFIGGTDTSSTVLEWAISEMMKNPQVMEKAQAEVREVFKGKSKITESEIQKLDYIKMVIKETLRMHPPLPLLLPREAIEKCEIGGYDIPAKTKVIINAWA…
146	Solyc02g085360.2.1	CYP90B3	90	1476	491	ATGGAGATTCAATTCACAAACTTTGTTGCATTTTTGCTCTTTCTCTCAACAACATTTCTTCTATTCAAAAAATGGAAGACTCAAAACCTAAATTTGCCTCCTGGTCCATGGAAATTACCATTTATTGGAAGCCTACATCATTTGGCACTGGCAGGTCCACTCCCTCATCATGGTCTAAAAAATCTAGCAAAACGCTATGGGGCGCTCATATACTTACAACTCGGAGAAATTCCTACCGTCATCATTTCTTCGCCACGTATGGCTAAGGAAGTACTAAAAACTCATGACCTAGTTTTTGCAACGAGGCCGAAACTTGTAGTGGCCGACATAGTCCACTATGATAGTAGTGACATAGCATTTTCTCCTTATGGTGAATACTGGAGACAGATTCGTAAAATT…	ATGGAGATTCAATTCACAAACTTTGTTGCATTTTTGCTCTTTCTCTCAACAACATTTCTTCTATTCAAAAAATGGAAGACTCAAAACCTAAATTTGCCTCCTGGTCCATGGAAATTACCATTTATTGGAAGCCTACATCATTTGGCACTGGCAGGTCCACTCCCTCATCATGGTCTAAAAAATCTAGCAAAACGCTATGGGGCGCTCATATACTTACAACTCGGAGAAATTCCTACCGTCATCATTTCTTCGCCACGTATGGCTAAGGAAGTACTAAAAACTCATGACCTAGTTTTTGCAACGAGGCCGAAACTTGTAGTGGCCGACATAGTCCACTATGATAGTAGTGACATAGCATTTTCTCCTTATGGTGAATACTGGAGACAGATTCGTAAAATT…	ATGGAGATTCAATTCACAAACTTTGTTGCATTTTTGCTCTTTCTCTCAACAACATTTCTTCTATTCAAAAAATGGAAGACTCAAAACCTAAATTTGCCTCCTGGTCCATGGAAATTACCATTTATTGGAAGCCTACATCATTTGGCACTGGCAGGTCCACTCCCTCATCATGGTCTAAAAAATCTAGCAAAACGCTATGGGGCGCTCATATACTTACAACTCGGAGAAATTCCTACCGTCATCATTTCTTCGCCACGTATGGCTAAGGAAGTACTAAAAACTCATGACCTAGTTTTTGCAACGAGGCCGAAACTTGTAGTGGCCGACATAGTCCACTATGATAGTAGTGACATAGCATTTTCTCCTTATGGTGAATACTGGAGACAGATTCGTAAAATT…	MEIQFTNFVAFLLFLSTTFLLFKKWKTQNLNLPPGPWKLPFIGSLHHLALAGPLPHHGLKNLAKRYGALIYLQLGEIPTVIISSPRMAKEVLKTHDLVFATRPKLVVADIVHYDSSDIAFSPYGEYWRQIRKICILELLSAKMVKFFSSIRQDELSKMVSSIRTMPNNHPVNLTDKIFWFTSSVTCRSALGKICCDQDKLIIFMREIISLAGGFSVADFFPTWKMLHDVGGSKTRLLKAHRKIDEILENVVNEHKQNRADGKKGNGEFGGEDLIDVLLRVRESGEVQIPITDDNIKSILVDMFSAGSETSSTTIIWALAEMMKKPSVLAKAQAEVRQVLKEKKGFQQIDLDELKYLKLVIKETLRMHPPIPLLVPRECMEDTKIDGYNIPFKTRVIVNA…
147	Solyc02g084740.2.1	CYP90C2	90	1485	494	ATGGAGATTCAATTCACAAACTTTGTTGCATTTTTGCTCTTTCTCTCAACAACATTTCTTCTATTCAAAAAATGGAAGACTCAAAACCTAAATTTGCCTCCTGGTCCATGGAAATTACCATTTATTGGAAGCCTACATCATTTGGCACTGGCAGGTCCACTCCCTCATCATGGTCTAAAAAATCTAGCAAAACGCTATGGGGCGCTCATATACTTACAACTCGGAGAAATTCCTACCGTCATCATTTCTTCGCCACGTATGGCTAAGGAAGTACTAAAAACTCATGACCTAGTTTTTGCAACGAGGCCGAAACTTGTAGTGGCCGACATAGTCCACTATGATAGTAGTGACATAGCATTTTCTCCTTATGGTGAATACTGGAGACAGATTCGTAAAATT…	ATGGAGATTCAATTCACAAACTTTGTTGCATTTTTGCTCTTTCTCTCAACAACATTTCTTCTATTCAAAAAATGGAAGACTCAAAACCTAAATTTGCCTCCTGGTCCATGGAAATTACCATTTATTGGAAGCCTACATCATTTGGCACTGGCAGGTCCACTCCCTCATCATGGTCTAAAAAATCTAGCAAAACGCTATGGGGCGCTCATATACTTACAACTCGGAGAAATTCCTACCGTCATCATTTCTTCGCCACGTATGGCTAAGGAAGTACTAAAAACTCATGACCTAGTTTTTGCAACGAGGCCGAAACTTGTAGTGGCCGACATAGTCCACTATGATAGTAGTGACATAGCATTTTCTCCTTATGGTGAATACTGGAGACAGATTCGTAAAATT…	ATGGAGATTCAATTCACAAACTTTGTTGCATTTTTGCTCTTTCTCTCAACAACATTTCTTCTATTCAAAAAATGGAAGACTCAAAACCTAAATTTGCCTCCTGGTCCATGGAAATTACCATTTATTGGAAGCCTACATCATTTGGCACTGGCAGGTCCACTCCCTCATCATGGTCTAAAAAATCTAGCAAAACGCTATGGGGCGCTCATATACTTACAACTCGGAGAAATTCCTACCGTCATCATTTCTTCGCCACGTATGGCTAAGGAAGTACTAAAAACTCATGACCTAGTTTTTGCAACGAGGCCGAAACTTGTAGTGGCCGACATAGTCCACTATGATAGTAGTGACATAGCATTTTCTCCTTATGGTGAATACTGGAGACAGATTCGTAAAATT…	MEIQFTNFVAFLLFLSTTFLLFKKWKTQNLNLPPGPWKLPFIGSLHHLALAGPLPHHGLKNLAKRYGALIYLQLGEIPTVIISSPRMAKEVLKTHDLVFATRPKLVVADIVHYDSSDIAFSPYGEYWRQIRKICILELLSAKMVKFFSSIRQDELSKMVSSIRTMPNNHPVNLTDKIFWFTSSVTCRSALGKICCDQDKLIIFMREIISLAGGFSVADFFPTWKMLHDVGGSKTRLLKAHRKIDEILENVVNEHKQNRADGKKGNGEFGGEDLIDVLLRVRESGEVQIPITDDNIKSILVDMFSAGSETSSTTIIWALAEMMKKPSVLAKAQAEVRQVLKEKKGFQQIDLDELKYLKLVIKETLRMHPPIPLLVPRECMEDTKIDGYNIPFKTRVIVNA…
148	Solyc03g121510.2.1	CYP90D19	90	1398	465	GTCAACTCAACAAGCAAAAAGGGACAGCTGATACTCTAGATCTTCTACTGTGGTAATGGAGATTCAACACTCCAATTTTGCTATGCTTATTGCCTTCCTTCTCTTTGTAGCCATAGCTCTGAAGCTATGGAAAAAATCCAAAATTCAGTATAAACTCCCTCCAGGTCCTAGAAAACTACCATTTATTGGGAATTTGCATCAATTATCTAGCTCATTGCCTCACCATACTTTTAAGAATTTGTCAAACAAATATGGTCCCATGATGCACCTACAACTTGGTGAAGTTTCAGCTGTTATAGTATCATCACCACAAGTGGCAAAAGAGGTACTGAAGACTCATGACTTAATCTTTGCTAATAGGCCACAACTTCTTTCTGTACAGATTCTAAGCAACAACAG…	GTCAACTCAACAAGCAAAAAGGGACAGCTGATACTCTAGATCTTCTACTGTGGTAATGGAGATTCAACACTCCAATTTTGCTATGCTTATTGCCTTCCTTCTCTTTGTAGCCATAGCTCTGAAGCTATGGAAAAAATCCAAAATTCAGTATAAACTCCCTCCAGGTCCTAGAAAACTACCATTTATTGGGAATTTGCATCAATTATCTAGCTCATTGCCTCACCATACTTTTAAGAATTTGTCAAACAAATATGGTCCCATGATGCACCTACAACTTGGTGAAGTTTCAGCTGTTATAGTATCATCACCACAAGTGGCAAAAGAGGTACTGAAGACTCATGACTTAATCTTTGCTAATAGGCCACAACTTCTTTCTGTACAGATTCTAAGCAACAACAG…	ATGGAGATTCAACACTCCAATTTTGCTATGCTTATTGCCTTCCTTCTCTTTGTAGCCATAGCTCTGAAGCTATGGAAAAAATCCAAAATTCAGTATAAACTCCCTCCAGGTCCTAGAAAACTACCATTTATTGGGAATTTGCATCAATTATCTAGCTCATTGCCTCACCATACTTTTAAGAATTTGTCAAACAAATATGGTCCCATGATGCACCTACAACTTGGTGAAGTTTCAGCTGTTATAGTATCATCACCACAAGTGGCAAAAGAGGTACTGAAGACTCATGACTTAATCTTTGCTAATAGGCCACAACTTCTTTCTGTACAGATTCTAAGCAACAACAGTCCTACCCTTTCATTCTCTCCTTATGGGGCTAATTGGAGACAGCTTAGAAAAGTA…	MEIQHSNFAMLIAFLLFVAIALKLWKKSKIQYKLPPGPRKLPFIGNLHQLSSSLPHHTFKNLSNKYGPMMHLQLGEVSAVIVSSPQVAKEVLKTHDLIFANRPQLLSVQILSNNSPTLSFSPYGANWRQLRKVCVLELLSAKRVQSFESIREEEVDNLIEAISLIQPQVPIDISEMIFSMTNNITARAAFGKKCKHKDEFIKAMKTITELSGGFDIPDLFPSLKIFHSLSGVKPALEKVHQKVDKIFEDIIQEHKENKRDMSSNMLYKEDLVDVLLRVQESGDLEIPISRNTLKSVILEMFIGGTDTSSTVLEWAISEMMKNPQVMEKAQAEVREVFKGKSKITESEIQKLDYIKMVIKETLRMHPPLPLLLPREAIEKCEIGGYDIPAKTKVIINAWA…
149	Solyc03g122350.2.1	CYP92A50	92	1527	508	GTCAACTCAACAAGCAAAAAGGGACAGCTGATACTCTAGATCTTCTACTGTGGTAATGGAGATTCAACACTCCAATTTTGCTATGCTTATTGCCTTCCTTCTCTTTGTAGCCATAGCTCTGAAGCTATGGAAAAAATCCAAAATTCAGTATAAACTCCCTCCAGGTCCTAGAAAACTACCATTTATTGGGAATTTGCATCAATTATCTAGCTCATTGCCTCACCATACTTTTAAGAATTTGTCAAACAAATATGGTCCCATGATGCACCTACAACTTGGTGAAGTTTCAGCTGTTATAGTATCATCACCACAAGTGGCAAAAGAGGTACTGAAGACTCATGACTTAATCTTTGCTAATAGGCCACAACTTCTTTCTGTACAGATTCTAAGCAACAACAG…	GTCAACTCAACAAGCAAAAAGGGACAGCTGATACTCTAGATCTTCTACTGTGGTAATGGAGATTCAACACTCCAATTTTGCTATGCTTATTGCCTTCCTTCTCTTTGTAGCCATAGCTCTGAAGCTATGGAAAAAATCCAAAATTCAGTATAAACTCCCTCCAGGTCCTAGAAAACTACCATTTATTGGGAATTTGCATCAATTATCTAGCTCATTGCCTCACCATACTTTTAAGAATTTGTCAAACAAATATGGTCCCATGATGCACCTACAACTTGGTGAAGTTTCAGCTGTTATAGTATCATCACCACAAGTGGCAAAAGAGGTACTGAAGACTCATGACTTAATCTTTGCTAATAGGCCACAACTTCTTTCTGTACAGATTCTAAGCAACAACAG…	ATGGAGATTCAACACTCCAATTTTGCTATGCTTATTGCCTTCCTTCTCTTTGTAGCCATAGCTCTGAAGCTATGGAAAAAATCCAAAATTCAGTATAAACTCCCTCCAGGTCCTAGAAAACTACCATTTATTGGGAATTTGCATCAATTATCTAGCTCATTGCCTCACCATACTTTTAAGAATTTGTCAAACAAATATGGTCCCATGATGCACCTACAACTTGGTGAAGTTTCAGCTGTTATAGTATCATCACCACAAGTGGCAAAAGAGGTACTGAAGACTCATGACTTAATCTTTGCTAATAGGCCACAACTTCTTTCTGTACAGATTCTAAGCAACAACAGTCCTACCCTTTCATTCTCTCCTTATGGGGCTAATTGGAGACAGCTTAGAAAAGTA…	MEIQHSNFAMLIAFLLFVAIALKLWKKSKIQYKLPPGPRKLPFIGNLHQLSSSLPHHTFKNLSNKYGPMMHLQLGEVSAVIVSSPQVAKEVLKTHDLIFANRPQLLSVQILSNNSPTLSFSPYGANWRQLRKVCVLELLSAKRVQSFESIREEEVDNLIEAISLIQPQVPIDISEMIFSMTNNITARAAFGKKCKHKDEFIKAMKTITELSGGFDIPDLFPSLKIFHSLSGVKPALEKVHQKVDKIFEDIIQEHKENKRDMSSNMLYKEDLVDVLLRVQESGDLEIPISRNTLKSVILEMFIGGTDTSSTVLEWAISEMMKNPQVMEKAQAEVREVFKGKSKITESEIQKLDYIKMVIKETLRMHPPLPLLLPREAIEKCEIGGYDIPAKTKVIINAWA…
150	Solyc03g122360.2.1	CYP92A51	92	1521	506	GTCAACTCAACAAGCAAAAAGGGACAGCTGATACTCTAGATCTTCTACTGTGGTAATGGAGATTCAACACTCCAATTTTGCTATGCTTATTGCCTTCCTTCTCTTTGTAGCCATAGCTCTGAAGCTATGGAAAAAATCCAAAATTCAGTATAAACTCCCTCCAGGTCCTAGAAAACTACCATTTATTGGGAATTTGCATCAATTATCTAGCTCATTGCCTCACCATACTTTTAAGAATTTGTCAAACAAATATGGTCCCATGATGCACCTACAACTTGGTGAAGTTTCAGCTGTTATAGTATCATCACCACAAGTGGCAAAAGAGGTACTGAAGACTCATGACTTAATCTTTGCTAATAGGCCACAACTTCTTTCTGTACAGATTCTAAGCAACAACAG…	GTCAACTCAACAAGCAAAAAGGGACAGCTGATACTCTAGATCTTCTACTGTGGTAATGGAGATTCAACACTCCAATTTTGCTATGCTTATTGCCTTCCTTCTCTTTGTAGCCATAGCTCTGAAGCTATGGAAAAAATCCAAAATTCAGTATAAACTCCCTCCAGGTCCTAGAAAACTACCATTTATTGGGAATTTGCATCAATTATCTAGCTCATTGCCTCACCATACTTTTAAGAATTTGTCAAACAAATATGGTCCCATGATGCACCTACAACTTGGTGAAGTTTCAGCTGTTATAGTATCATCACCACAAGTGGCAAAAGAGGTACTGAAGACTCATGACTTAATCTTTGCTAATAGGCCACAACTTCTTTCTGTACAGATTCTAAGCAACAACAG…	ATGGAGATTCAACACTCCAATTTTGCTATGCTTATTGCCTTCCTTCTCTTTGTAGCCATAGCTCTGAAGCTATGGAAAAAATCCAAAATTCAGTATAAACTCCCTCCAGGTCCTAGAAAACTACCATTTATTGGGAATTTGCATCAATTATCTAGCTCATTGCCTCACCATACTTTTAAGAATTTGTCAAACAAATATGGTCCCATGATGCACCTACAACTTGGTGAAGTTTCAGCTGTTATAGTATCATCACCACAAGTGGCAAAAGAGGTACTGAAGACTCATGACTTAATCTTTGCTAATAGGCCACAACTTCTTTCTGTACAGATTCTAAGCAACAACAGTCCTACCCTTTCATTCTCTCCTTATGGGGCTAATTGGAGACAGCTTAGAAAAGTA…	MEIQHSNFAMLIAFLLFVAIALKLWKKSKIQYKLPPGPRKLPFIGNLHQLSSSLPHHTFKNLSNKYGPMMHLQLGEVSAVIVSSPQVAKEVLKTHDLIFANRPQLLSVQILSNNSPTLSFSPYGANWRQLRKVCVLELLSAKRVQSFESIREEEVDNLIEAISLIQPQVPIDISEMIFSMTNNITARAAFGKKCKHKDEFIKAMKTITELSGGFDIPDLFPSLKIFHSLSGVKPALEKVHQKVDKIFEDIIQEHKENKRDMSSNMLYKEDLVDVLLRVQESGDLEIPISRNTLKSVILEMFIGGTDTSSTVLEWAISEMMKNPQVMEKAQAEVREVFKGKSKITESEIQKLDYIKMVIKETLRMHPPLPLLLPREAIEKCEIGGYDIPAKTKVIINAWA…
151	Solyc04g071780.2.1	CYP92B5	92	1521	506	GTCAACTCAACAAGCAAAAAGGGACAGCTGATACTCTAGATCTTCTACTGTGGTAATGGAGATTCAACACTCCAATTTTGCTATGCTTATTGCCTTCCTTCTCTTTGTAGCCATAGCTCTGAAGCTATGGAAAAAATCCAAAATTCAGTATAAACTCCCTCCAGGTCCTAGAAAACTACCATTTATTGGGAATTTGCATCAATTATCTAGCTCATTGCCTCACCATACTTTTAAGAATTTGTCAAACAAATATGGTCCCATGATGCACCTACAACTTGGTGAAGTTTCAGCTGTTATAGTATCATCACCACAAGTGGCAAAAGAGGTACTGAAGACTCATGACTTAATCTTTGCTAATAGGCCACAACTTCTTTCTGTACAGATTCTAAGCAACAACAG…	GTCAACTCAACAAGCAAAAAGGGACAGCTGATACTCTAGATCTTCTACTGTGGTAATGGAGATTCAACACTCCAATTTTGCTATGCTTATTGCCTTCCTTCTCTTTGTAGCCATAGCTCTGAAGCTATGGAAAAAATCCAAAATTCAGTATAAACTCCCTCCAGGTCCTAGAAAACTACCATTTATTGGGAATTTGCATCAATTATCTAGCTCATTGCCTCACCATACTTTTAAGAATTTGTCAAACAAATATGGTCCCATGATGCACCTACAACTTGGTGAAGTTTCAGCTGTTATAGTATCATCACCACAAGTGGCAAAAGAGGTACTGAAGACTCATGACTTAATCTTTGCTAATAGGCCACAACTTCTTTCTGTACAGATTCTAAGCAACAACAG…	ATGGAGATTCAACACTCCAATTTTGCTATGCTTATTGCCTTCCTTCTCTTTGTAGCCATAGCTCTGAAGCTATGGAAAAAATCCAAAATTCAGTATAAACTCCCTCCAGGTCCTAGAAAACTACCATTTATTGGGAATTTGCATCAATTATCTAGCTCATTGCCTCACCATACTTTTAAGAATTTGTCAAACAAATATGGTCCCATGATGCACCTACAACTTGGTGAAGTTTCAGCTGTTATAGTATCATCACCACAAGTGGCAAAAGAGGTACTGAAGACTCATGACTTAATCTTTGCTAATAGGCCACAACTTCTTTCTGTACAGATTCTAAGCAACAACAGTCCTACCCTTTCATTCTCTCCTTATGGGGCTAATTGGAGACAGCTTAGAAAAGTA…	MEIQHSNFAMLIAFLLFVAIALKLWKKSKIQYKLPPGPRKLPFIGNLHQLSSSLPHHTFKNLSNKYGPMMHLQLGEVSAVIVSSPQVAKEVLKTHDLIFANRPQLLSVQILSNNSPTLSFSPYGANWRQLRKVCVLELLSAKRVQSFESIREEEVDNLIEAISLIQPQVPIDISEMIFSMTNNITARAAFGKKCKHKDEFIKAMKTITELSGGFDIPDLFPSLKIFHSLSGVKPALEKVHQKVDKIFEDIIQEHKENKRDMSSNMLYKEDLVDVLLRVQESGDLEIPISRNTLKSVILEMFIGGTDTSSTVLEWAISEMMKNPQVMEKAQAEVREVFKGKSKITESEIQKLDYIKMVIKETLRMHPPLPLLLPREAIEKCEIGGYDIPAKTKVIINAWA…
152	Solyc04g071790.1.1	CYP92B6	92	1533	510	GTCAACTCAACAAGCAAAAAGGGACAGCTGATACTCTAGATCTTCTACTGTGGTAATGGAGATTCAACACTCCAATTTTGCTATGCTTATTGCCTTCCTTCTCTTTGTAGCCATAGCTCTGAAGCTATGGAAAAAATCCAAAATTCAGTATAAACTCCCTCCAGGTCCTAGAAAACTACCATTTATTGGGAATTTGCATCAATTATCTAGCTCATTGCCTCACCATACTTTTAAGAATTTGTCAAACAAATATGGTCCCATGATGCACCTACAACTTGGTGAAGTTTCAGCTGTTATAGTATCATCACCACAAGTGGCAAAAGAGGTACTGAAGACTCATGACTTAATCTTTGCTAATAGGCCACAACTTCTTTCTGTACAGATTCTAAGCAACAACAG…	GTCAACTCAACAAGCAAAAAGGGACAGCTGATACTCTAGATCTTCTACTGTGGTAATGGAGATTCAACACTCCAATTTTGCTATGCTTATTGCCTTCCTTCTCTTTGTAGCCATAGCTCTGAAGCTATGGAAAAAATCCAAAATTCAGTATAAACTCCCTCCAGGTCCTAGAAAACTACCATTTATTGGGAATTTGCATCAATTATCTAGCTCATTGCCTCACCATACTTTTAAGAATTTGTCAAACAAATATGGTCCCATGATGCACCTACAACTTGGTGAAGTTTCAGCTGTTATAGTATCATCACCACAAGTGGCAAAAGAGGTACTGAAGACTCATGACTTAATCTTTGCTAATAGGCCACAACTTCTTTCTGTACAGATTCTAAGCAACAACAG…	ATGGAGATTCAACACTCCAATTTTGCTATGCTTATTGCCTTCCTTCTCTTTGTAGCCATAGCTCTGAAGCTATGGAAAAAATCCAAAATTCAGTATAAACTCCCTCCAGGTCCTAGAAAACTACCATTTATTGGGAATTTGCATCAATTATCTAGCTCATTGCCTCACCATACTTTTAAGAATTTGTCAAACAAATATGGTCCCATGATGCACCTACAACTTGGTGAAGTTTCAGCTGTTATAGTATCATCACCACAAGTGGCAAAAGAGGTACTGAAGACTCATGACTTAATCTTTGCTAATAGGCCACAACTTCTTTCTGTACAGATTCTAAGCAACAACAGTCCTACCCTTTCATTCTCTCCTTATGGGGCTAATTGGAGACAGCTTAGAAAAGTA…	MEIQHSNFAMLIAFLLFVAIALKLWKKSKIQYKLPPGPRKLPFIGNLHQLSSSLPHHTFKNLSNKYGPMMHLQLGEVSAVIVSSPQVAKEVLKTHDLIFANRPQLLSVQILSNNSPTLSFSPYGANWRQLRKVCVLELLSAKRVQSFESIREEEVDNLIEAISLIQPQVPIDISEMIFSMTNNITARAAFGKKCKHKDEFIKAMKTITELSGGFDIPDLFPSLKIFHSLSGVKPALEKVHQKVDKIFEDIIQEHKENKRDMSSNMLYKEDLVDVLLRVQESGDLEIPISRNTLKSVILEMFIGGTDTSSTVLEWAISEMMKNPQVMEKAQAEVREVFKGKSKITESEIQKLDYIKMVIKETLRMHPPLPLLLPREAIEKCEIGGYDIPAKTKVIINAWA…
153	Solyc04g071800.2.1	CYP92B7	92	1530	509	GTCAACTCAACAAGCAAAAAGGGACAGCTGATACTCTAGATCTTCTACTGTGGTAATGGAGATTCAACACTCCAATTTTGCTATGCTTATTGCCTTCCTTCTCTTTGTAGCCATAGCTCTGAAGCTATGGAAAAAATCCAAAATTCAGTATAAACTCCCTCCAGGTCCTAGAAAACTACCATTTATTGGGAATTTGCATCAATTATCTAGCTCATTGCCTCACCATACTTTTAAGAATTTGTCAAACAAATATGGTCCCATGATGCACCTACAACTTGGTGAAGTTTCAGCTGTTATAGTATCATCACCACAAGTGGCAAAAGAGGTACTGAAGACTCATGACTTAATCTTTGCTAATAGGCCACAACTTCTTTCTGTACAGATTCTAAGCAACAACAG…	GTCAACTCAACAAGCAAAAAGGGACAGCTGATACTCTAGATCTTCTACTGTGGTAATGGAGATTCAACACTCCAATTTTGCTATGCTTATTGCCTTCCTTCTCTTTGTAGCCATAGCTCTGAAGCTATGGAAAAAATCCAAAATTCAGTATAAACTCCCTCCAGGTCCTAGAAAACTACCATTTATTGGGAATTTGCATCAATTATCTAGCTCATTGCCTCACCATACTTTTAAGAATTTGTCAAACAAATATGGTCCCATGATGCACCTACAACTTGGTGAAGTTTCAGCTGTTATAGTATCATCACCACAAGTGGCAAAAGAGGTACTGAAGACTCATGACTTAATCTTTGCTAATAGGCCACAACTTCTTTCTGTACAGATTCTAAGCAACAACAG…	ATGGAGATTCAACACTCCAATTTTGCTATGCTTATTGCCTTCCTTCTCTTTGTAGCCATAGCTCTGAAGCTATGGAAAAAATCCAAAATTCAGTATAAACTCCCTCCAGGTCCTAGAAAACTACCATTTATTGGGAATTTGCATCAATTATCTAGCTCATTGCCTCACCATACTTTTAAGAATTTGTCAAACAAATATGGTCCCATGATGCACCTACAACTTGGTGAAGTTTCAGCTGTTATAGTATCATCACCACAAGTGGCAAAAGAGGTACTGAAGACTCATGACTTAATCTTTGCTAATAGGCCACAACTTCTTTCTGTACAGATTCTAAGCAACAACAGTCCTACCCTTTCATTCTCTCCTTATGGGGCTAATTGGAGACAGCTTAGAAAAGTA…	MEIQHSNFAMLIAFLLFVAIALKLWKKSKIQYKLPPGPRKLPFIGNLHQLSSSLPHHTFKNLSNKYGPMMHLQLGEVSAVIVSSPQVAKEVLKTHDLIFANRPQLLSVQILSNNSPTLSFSPYGANWRQLRKVCVLELLSAKRVQSFESIREEEVDNLIEAISLIQPQVPIDISEMIFSMTNNITARAAFGKKCKHKDEFIKAMKTITELSGGFDIPDLFPSLKIFHSLSGVKPALEKVHQKVDKIFEDIIQEHKENKRDMSSNMLYKEDLVDVLLRVQESGDLEIPISRNTLKSVILEMFIGGTDTSSTVLEWAISEMMKNPQVMEKAQAEVREVFKGKSKITESEIQKLDYIKMVIKETLRMHPPLPLLLPREAIEKCEIGGYDIPAKTKVIINAWA…
154	Solyc04g071820.2.1	CYP92B9	92	1515	504	GTCAACTCAACAAGCAAAAAGGGACAGCTGATACTCTAGATCTTCTACTGTGGTAATGGAGATTCAACACTCCAATTTTGCTATGCTTATTGCCTTCCTTCTCTTTGTAGCCATAGCTCTGAAGCTATGGAAAAAATCCAAAATTCAGTATAAACTCCCTCCAGGTCCTAGAAAACTACCATTTATTGGGAATTTGCATCAATTATCTAGCTCATTGCCTCACCATACTTTTAAGAATTTGTCAAACAAATATGGTCCCATGATGCACCTACAACTTGGTGAAGTTTCAGCTGTTATAGTATCATCACCACAAGTGGCAAAAGAGGTACTGAAGACTCATGACTTAATCTTTGCTAATAGGCCACAACTTCTTTCTGTACAGATTCTAAGCAACAACAG…	GTCAACTCAACAAGCAAAAAGGGACAGCTGATACTCTAGATCTTCTACTGTGGTAATGGAGATTCAACACTCCAATTTTGCTATGCTTATTGCCTTCCTTCTCTTTGTAGCCATAGCTCTGAAGCTATGGAAAAAATCCAAAATTCAGTATAAACTCCCTCCAGGTCCTAGAAAACTACCATTTATTGGGAATTTGCATCAATTATCTAGCTCATTGCCTCACCATACTTTTAAGAATTTGTCAAACAAATATGGTCCCATGATGCACCTACAACTTGGTGAAGTTTCAGCTGTTATAGTATCATCACCACAAGTGGCAAAAGAGGTACTGAAGACTCATGACTTAATCTTTGCTAATAGGCCACAACTTCTTTCTGTACAGATTCTAAGCAACAACAG…	ATGGAGATTCAACACTCCAATTTTGCTATGCTTATTGCCTTCCTTCTCTTTGTAGCCATAGCTCTGAAGCTATGGAAAAAATCCAAAATTCAGTATAAACTCCCTCCAGGTCCTAGAAAACTACCATTTATTGGGAATTTGCATCAATTATCTAGCTCATTGCCTCACCATACTTTTAAGAATTTGTCAAACAAATATGGTCCCATGATGCACCTACAACTTGGTGAAGTTTCAGCTGTTATAGTATCATCACCACAAGTGGCAAAAGAGGTACTGAAGACTCATGACTTAATCTTTGCTAATAGGCCACAACTTCTTTCTGTACAGATTCTAAGCAACAACAGTCCTACCCTTTCATTCTCTCCTTATGGGGCTAATTGGAGACAGCTTAGAAAAGTA…	MEIQHSNFAMLIAFLLFVAIALKLWKKSKIQYKLPPGPRKLPFIGNLHQLSSSLPHHTFKNLSNKYGPMMHLQLGEVSAVIVSSPQVAKEVLKTHDLIFANRPQLLSVQILSNNSPTLSFSPYGANWRQLRKVCVLELLSAKRVQSFESIREEEVDNLIEAISLIQPQVPIDISEMIFSMTNNITARAAFGKKCKHKDEFIKAMKTITELSGGFDIPDLFPSLKIFHSLSGVKPALEKVHQKVDKIFEDIIQEHKENKRDMSSNMLYKEDLVDVLLRVQESGDLEIPISRNTLKSVILEMFIGGTDTSSTVLEWAISEMMKNPQVMEKAQAEVREVFKGKSKITESEIQKLDYIKMVIKETLRMHPPLPLLLPREAIEKCEIGGYDIPAKTKVIINAWA…
155	Solyc11g030730.1.1	CYP92B14	92	1506	501	TATTTGGTAAACCTAACTCTTTATTAAAAGATAATAAACCTGAACTATAGTGTATGATAATGACAAAACTATAATCTACATGAATCTGTCTTTATATTCATCATATAGATTCCCTACACATCATTATCAAAAGCCTTTTAAGTTTAATCTCAAAGATAAATAGAGATGATACATTTCACTCATTTCTCATATCATAGCTTAAATTACCTATAGATGGATATAGGGAAACTTATCTTAGTCTTCTTTTTCAGTACTCTTTGCTTCTATCTCCTATGGACACTCTTAAAATTCGTTTATTCAGTATGGTGGATGCCACTTCAAACACAAAATAAAATGAACTCTCAGGGCATTAAAGGCCCTTCTTATAGTTTTCCTCATGGAAATACCAAAGATATATCA…	TATTTGGTAAACCTAACTCTTTATTAAAAGATAATAAACCTGAACTATAGTGTATGATAATGACAAAACTATAATCTACATGAATCTGTCTTTATATTCATCATATAGATTCCCTACACATCATTATCAAAAGCCTTTTAAGTTTAATCTCAAAGATAAATAGAGATGATACATTTCACTCATTTCTCATATCATAGCTTAAATTACCTATAGATGGATATAGGGAAACTTATCTTAGTCTTCTTTTTCAGTACTCTTTGCTTCTATCTCCTATGGACACTCTTAAAATTCGTTTATTCAGTATGGTGGATGCCACTTCAAACACAAAATAAAATGAACTCTCAGGGCATTAAAGGCCCTTCTTATAGTTTTCCTCATGGAAATACCAAAGATATATCA…	ATGGATATAGGGAAACTTATCTTAGTCTTCTTTTTCAGTACTCTTTGCTTCTATCTCCTATGGACACTCTTAAAATTCGTTTATTCAGTATGGTGGATGCCACTTCAAACACAAAATAAAATGAACTCTCAGGGCATTAAAGGCCCTTCTTATAGTTTTCCTCATGGAAATACCAAAGATATATCACTGATGAGAAGTCAAACTATGGATAAACCTATGATTGATATTTCTCATGACATTTTTTCAAGGATTCAACCTCATGTTCACACATGGACAAGGATGTACGGGAGGAATTTCCTCACTTGGCATGGCTCGAAACCATACTTATTTGTCACTGAACCAGAGCTGATCAAAGAAGTATTGTCCAACAAAGAAGACATTTACCCGAAAATGGACATG…	MLSSIYVVVAFFSFLISLLFYFIHFRWTPEKLHRKLPPGPRGIPIIGNLHILGTLPHRTLYNLSKTYGPIMFLKLGNIPTVIISSPETAELVLRTHDAAFASRPKLKAIHYMSDGTKGLAFAAYGPQWRNNRKFCTQELLTAEKIGYSAGMRKEEIGVLVDEVKGFGGELVNLGKKIGDLIGNMTYRMLFGDGNSERFDLENIVKEMVRLAGIFNVADYVPFLEPFDIQGLNKQLKEAGKRVQEVFDTIINEHEQDARNYTHKSKNKDLVDIMLSYQDNPNSSYSIDRATMKAILSDMIVGAIDTSHTWIEWVFAEIIKHPTVMNKLQDELTSIVGLDRMVEEDDLLKLEYLELVLKETFRLHPVAPLLVPRESIEDVVISECYIPKGSRVMINCWALG…
156	Solyc01g010260.2.1	CYP93A42	93	1560	519	CCAAAATATGCACTTCTTCAACATTTTTTCTCTTTTCATTTTTGTGTCTTTCCTCTTTTTGTTAATTAAATATTGGAAGAATTCCAATGACCAAATTAGAAAAAAATTGCCTCCTGGTCCATGGAAATTACCCTTACTTGGAAACATATTTCATTTGTTAGGTGGACCTCCACATCGTGTCCTTAGAGATTTAGCTAAAAAATATGGTTCTATTATGCACCTTCAATTAGGTGAAGTCTCTCTAGTTGTTGTTACTTCTCCAGACATGGCCAAACAAGTACTAAAAACTCATGACATCGCTTTTGCATCTAGGCCAATGCTTATAGCCGCCGAGATAGTTTGTTATAATGGGAGCGACATTGTTTTTTCTCCTTATGGTGATTACTGGAGACAAATGCG…	CCAAAATATGCACTTCTTCAACATTTTTTCTCTTTTCATTTTTGTGTCTTTCCTCTTTTTGTTAATTAAATATTGGAAGAATTCCAATGACCAAATTAGAAAAAAATTGCCTCCTGGTCCATGGAAATTACCCTTACTTGGAAACATATTTCATTTGTTAGGTGGACCTCCACATCGTGTCCTTAGAGATTTAGCTAAAAAATATGGTTCTATTATGCACCTTCAATTAGGTGAAGTCTCTCTAGTTGTTGTTACTTCTCCAGACATGGCCAAACAAGTACTAAAAACTCATGACATCGCTTTTGCATCTAGGCCAATGCTTATAGCCGCCGAGATAGTTTGTTATAATGGGAGCGACATTGTTTTTTCTCCTTATGGTGATTACTGGAGACAAATGCG…	ATGCACTTCTTCAACATTTTTTCTCTTTTCATTTTTGTGTCTTTCCTCTTTTTGTTAATTAAATATTGGAAGAATTCCAATGACCAAATTAGAAAAAAATTGCCTCCTGGTCCATGGAAATTACCCTTACTTGGAAACATATTTCATTTGTTAGGTGGACCTCCACATCGTGTCCTTAGAGATTTAGCTAAAAAATATGGTTCTATTATGCACCTTCAATTAGGTGAAGTCTCTCTAGTTGTTGTTACTTCTCCAGACATGGCCAAACAAGTACTAAAAACTCATGACATCGCTTTTGCATCTAGGCCAATGCTTATAGCCGCCGAGATAGTTTGTTATAATGGGAGCGACATTGTTTTTTCTCCTTATGGTGATTACTGGAGACAAATGCGTAAAATT…	MHFFNIFSLFIFVSFLFLLIKYWKNSNDQIRKKLPPGPWKLPLLGNIFHLLGGPPHRVLRDLAKKYGSIMHLQLGEVSLVVVTSPDMAKQVLKTHDIAFASRPMLIAAEIVCYNGSDIVFSPYGDYWRQMRKICIMELLSAKNVKSFSSIRQDEVLRMIEFFRSSSGETVNATRRIFQFASSMTCRSAFGKVFKEQDELIQLVKKVSRLTEGFDVADIFPSLKFLHVLCGMKSKIMDVHHELDAILENIINEHKNNGELGGEGLVSTLLRLMKEGGLQFPITNDNIKAIIFDIFAAGTETSSATIDWIMVEMMRNPNVLSKAQEEVRNAFKGKETFDENDVEELKYLKLVVKESFRLHPPFPLLLPRECREEVEINGYTIPLKTKVMVNAWAIGRDPKY…
157	Solyc11g065770.1.1	CYP94A25	94	1575	524	TATTTGGTAAACCTAACTCTTTATTAAAAGATAATAAACCTGAACTATAGTGTATGATAATGACAAAACTATAATCTACATGAATCTGTCTTTATATTCATCATATAGATTCCCTACACATCATTATCAAAAGCCTTTTAAGTTTAATCTCAAAGATAAATAGAGATGATACATTTCACTCATTTCTCATATCATAGCTTAAATTACCTATAGATGGATATAGGGAAACTTATCTTAGTCTTCTTTTTCAGTACTCTTTGCTTCTATCTCCTATGGACACTCTTAAAATTCGTTTATTCAGTATGGTGGATGCCACTTCAAACACAAAATAAAATGAACTCTCAGGGCATTAAAGGCCCTTCTTATAGTTTTCCTCATGGAAATACCAAAGATATATCA…	TATTTGGTAAACCTAACTCTTTATTAAAAGATAATAAACCTGAACTATAGTGTATGATAATGACAAAACTATAATCTACATGAATCTGTCTTTATATTCATCATATAGATTCCCTACACATCATTATCAAAAGCCTTTTAAGTTTAATCTCAAAGATAAATAGAGATGATACATTTCACTCATTTCTCATATCATAGCTTAAATTACCTATAGATGGATATAGGGAAACTTATCTTAGTCTTCTTTTTCAGTACTCTTTGCTTCTATCTCCTATGGACACTCTTAAAATTCGTTTATTCAGTATGGTGGATGCCACTTCAAACACAAAATAAAATGAACTCTCAGGGCATTAAAGGCCCTTCTTATAGTTTTCCTCATGGAAATACCAAAGATATATCA…	ATGGATATAGGGAAACTTATCTTAGTCTTCTTTTTCAGTACTCTTTGCTTCTATCTCCTATGGACACTCTTAAAATTCGTTTATTCAGTATGGTGGATGCCACTTCAAACACAAAATAAAATGAACTCTCAGGGCATTAAAGGCCCTTCTTATAGTTTTCCTCATGGAAATACCAAAGATATATCACTGATGAGAAGTCAAACTATGGATAAACCTATGATTGATATTTCTCATGACATTTTTTCAAGGATTCAACCTCATGTTCACACATGGACAAGGATGTACGGGAGGAATTTCCTCACTTGGCATGGCTCGAAACCATACTTATTTGTCACTGAACCAGAGCTGATCAAAGAAGTATTGTCCAACAAAGAAGACATTTACCCGAAAATGGACATG…	MLSSIYVVVAFFSFLISLLFYFIHFRWTPEKLHRKLPPGPRGIPIIGNLHILGTLPHRTLYNLSKTYGPIMFLKLGNIPTVIISSPETAELVLRTHDAAFASRPKLKAIHYMSDGTKGLAFAAYGPQWRNNRKFCTQELLTAEKIGYSAGMRKEEIGVLVDEVKGFGGELVNLGKKIGDLIGNMTYRMLFGDGNSERFDLENIVKEMVRLAGIFNVADYVPFLEPFDIQGLNKQLKEAGKRVQEVFDTIINEHEQDARNYTHKSKNKDLVDIMLSYQDNPNSSYSIDRATMKAILSDMIVGAIDTSHTWIEWVFAEIIKHPTVMNKLQDELTSIVGLDRMVEEDDLLKLEYLELVLKETFRLHPVAPLLVPRESIEDVVISECYIPKGSRVMINCWALG…
158	Solyc07g006890.1.1	CYP94A26	94	1509	502	GTCAACTCAACAAGCAAAAAGGGACAGCTGATACTCTAGATCTTCTACTGTGGTAATGGAGATTCAACACTCCAATTTTGCTATGCTTATTGCCTTCCTTCTCTTTGTAGCCATAGCTCTGAAGCTATGGAAAAAATCCAAAATTCAGTATAAACTCCCTCCAGGTCCTAGAAAACTACCATTTATTGGGAATTTGCATCAATTATCTAGCTCATTGCCTCACCATACTTTTAAGAATTTGTCAAACAAATATGGTCCCATGATGCACCTACAACTTGGTGAAGTTTCAGCTGTTATAGTATCATCACCACAAGTGGCAAAAGAGGTACTGAAGACTCATGACTTAATCTTTGCTAATAGGCCACAACTTCTTTCTGTACAGATTCTAAGCAACAACAG…	GTCAACTCAACAAGCAAAAAGGGACAGCTGATACTCTAGATCTTCTACTGTGGTAATGGAGATTCAACACTCCAATTTTGCTATGCTTATTGCCTTCCTTCTCTTTGTAGCCATAGCTCTGAAGCTATGGAAAAAATCCAAAATTCAGTATAAACTCCCTCCAGGTCCTAGAAAACTACCATTTATTGGGAATTTGCATCAATTATCTAGCTCATTGCCTCACCATACTTTTAAGAATTTGTCAAACAAATATGGTCCCATGATGCACCTACAACTTGGTGAAGTTTCAGCTGTTATAGTATCATCACCACAAGTGGCAAAAGAGGTACTGAAGACTCATGACTTAATCTTTGCTAATAGGCCACAACTTCTTTCTGTACAGATTCTAAGCAACAACAG…	ATGGAGATTCAACACTCCAATTTTGCTATGCTTATTGCCTTCCTTCTCTTTGTAGCCATAGCTCTGAAGCTATGGAAAAAATCCAAAATTCAGTATAAACTCCCTCCAGGTCCTAGAAAACTACCATTTATTGGGAATTTGCATCAATTATCTAGCTCATTGCCTCACCATACTTTTAAGAATTTGTCAAACAAATATGGTCCCATGATGCACCTACAACTTGGTGAAGTTTCAGCTGTTATAGTATCATCACCACAAGTGGCAAAAGAGGTACTGAAGACTCATGACTTAATCTTTGCTAATAGGCCACAACTTCTTTCTGTACAGATTCTAAGCAACAACAGTCCTACCCTTTCATTCTCTCCTTATGGGGCTAATTGGAGACAGCTTAGAAAAGTA…	MEIQHSNFAMLIAFLLFVAIALKLWKKSKIQYKLPPGPRKLPFIGNLHQLSSSLPHHTFKNLSNKYGPMMHLQLGEVSAVIVSSPQVAKEVLKTHDLIFANRPQLLSVQILSNNSPTLSFSPYGANWRQLRKVCVLELLSAKRVQSFESIREEEVDNLIEAISLIQPQVPIDISEMIFSMTNNITARAAFGKKCKHKDEFIKAMKTITELSGGFDIPDLFPSLKIFHSLSGVKPALEKVHQKVDKIFEDIIQEHKENKRDMSSNMLYKEDLVDVLLRVQESGDLEIPISRNTLKSVILEMFIGGTDTSSTVLEWAISEMMKNPQVMEKAQAEVREVFKGKSKITESEIQKLDYIKMVIKETLRMHPPLPLLLPREAIEKCEIGGYDIPAKTKVIINAWA…
159	Solyc02g094110.1.1	CYP94B17	94	1542	513	ATGGAGATTCAATTCACAAACTTTGTTGCATTTTTGCTCTTTCTCTCAACAACATTTCTTCTATTCAAAAAATGGAAGACTCAAAACCTAAATTTGCCTCCTGGTCCATGGAAATTACCATTTATTGGAAGCCTACATCATTTGGCACTGGCAGGTCCACTCCCTCATCATGGTCTAAAAAATCTAGCAAAACGCTATGGGGCGCTCATATACTTACAACTCGGAGAAATTCCTACCGTCATCATTTCTTCGCCACGTATGGCTAAGGAAGTACTAAAAACTCATGACCTAGTTTTTGCAACGAGGCCGAAACTTGTAGTGGCCGACATAGTCCACTATGATAGTAGTGACATAGCATTTTCTCCTTATGGTGAATACTGGAGACAGATTCGTAAAATT…	ATGGAGATTCAATTCACAAACTTTGTTGCATTTTTGCTCTTTCTCTCAACAACATTTCTTCTATTCAAAAAATGGAAGACTCAAAACCTAAATTTGCCTCCTGGTCCATGGAAATTACCATTTATTGGAAGCCTACATCATTTGGCACTGGCAGGTCCACTCCCTCATCATGGTCTAAAAAATCTAGCAAAACGCTATGGGGCGCTCATATACTTACAACTCGGAGAAATTCCTACCGTCATCATTTCTTCGCCACGTATGGCTAAGGAAGTACTAAAAACTCATGACCTAGTTTTTGCAACGAGGCCGAAACTTGTAGTGGCCGACATAGTCCACTATGATAGTAGTGACATAGCATTTTCTCCTTATGGTGAATACTGGAGACAGATTCGTAAAATT…	ATGGAGATTCAATTCACAAACTTTGTTGCATTTTTGCTCTTTCTCTCAACAACATTTCTTCTATTCAAAAAATGGAAGACTCAAAACCTAAATTTGCCTCCTGGTCCATGGAAATTACCATTTATTGGAAGCCTACATCATTTGGCACTGGCAGGTCCACTCCCTCATCATGGTCTAAAAAATCTAGCAAAACGCTATGGGGCGCTCATATACTTACAACTCGGAGAAATTCCTACCGTCATCATTTCTTCGCCACGTATGGCTAAGGAAGTACTAAAAACTCATGACCTAGTTTTTGCAACGAGGCCGAAACTTGTAGTGGCCGACATAGTCCACTATGATAGTAGTGACATAGCATTTTCTCCTTATGGTGAATACTGGAGACAGATTCGTAAAATT…	MEIQFTNFVAFLLFLSTTFLLFKKWKTQNLNLPPGPWKLPFIGSLHHLALAGPLPHHGLKNLAKRYGALIYLQLGEIPTVIISSPRMAKEVLKTHDLVFATRPKLVVADIVHYDSSDIAFSPYGEYWRQIRKICILELLSAKMVKFFSSIRQDELSKMVSSIRTMPNNHPVNLTDKIFWFTSSVTCRSALGKICCDQDKLIIFMREIISLAGGFSVADFFPTWKMLHDVGGSKTRLLKAHRKIDEILENVVNEHKQNRADGKKGNGEFGGEDLIDVLLRVRESGEVQIPITDDNIKSILVDMFSAGSETSSTTIIWALAEMMKKPSVLAKAQAEVRQVLKEKKGFQQIDLDELKYLKLVIKETLRMHPPIPLLVPRECMEDTKIDGYNIPFKTRVIVNA…
160	Solyc03g111280.1.1	CYP94B18	94	1479	492	ATGGAGATTCAATTCACAAACTTTGTTGCATTTTTGCTCTTTCTCTCAACAACATTTCTTCTATTCAAAAAATGGAAGACTCAAAACCTAAATTTGCCTCCTGGTCCATGGAAATTACCATTTATTGGAAGCCTACATCATTTGGCACTGGCAGGTCCACTCCCTCATCATGGTCTAAAAAATCTAGCAAAACGCTATGGGGCGCTCATATACTTACAACTCGGAGAAATTCCTACCGTCATCATTTCTTCGCCACGTATGGCTAAGGAAGTACTAAAAACTCATGACCTAGTTTTTGCAACGAGGCCGAAACTTGTAGTGGCCGACATAGTCCACTATGATAGTAGTGACATAGCATTTTCTCCTTATGGTGAATACTGGAGACAGATTCGTAAAATT…	ATGGAGATTCAATTCACAAACTTTGTTGCATTTTTGCTCTTTCTCTCAACAACATTTCTTCTATTCAAAAAATGGAAGACTCAAAACCTAAATTTGCCTCCTGGTCCATGGAAATTACCATTTATTGGAAGCCTACATCATTTGGCACTGGCAGGTCCACTCCCTCATCATGGTCTAAAAAATCTAGCAAAACGCTATGGGGCGCTCATATACTTACAACTCGGAGAAATTCCTACCGTCATCATTTCTTCGCCACGTATGGCTAAGGAAGTACTAAAAACTCATGACCTAGTTTTTGCAACGAGGCCGAAACTTGTAGTGGCCGACATAGTCCACTATGATAGTAGTGACATAGCATTTTCTCCTTATGGTGAATACTGGAGACAGATTCGTAAAATT…	ATGGAGATTCAATTCACAAACTTTGTTGCATTTTTGCTCTTTCTCTCAACAACATTTCTTCTATTCAAAAAATGGAAGACTCAAAACCTAAATTTGCCTCCTGGTCCATGGAAATTACCATTTATTGGAAGCCTACATCATTTGGCACTGGCAGGTCCACTCCCTCATCATGGTCTAAAAAATCTAGCAAAACGCTATGGGGCGCTCATATACTTACAACTCGGAGAAATTCCTACCGTCATCATTTCTTCGCCACGTATGGCTAAGGAAGTACTAAAAACTCATGACCTAGTTTTTGCAACGAGGCCGAAACTTGTAGTGGCCGACATAGTCCACTATGATAGTAGTGACATAGCATTTTCTCCTTATGGTGAATACTGGAGACAGATTCGTAAAATT…	MEIQFTNFVAFLLFLSTTFLLFKKWKTQNLNLPPGPWKLPFIGSLHHLALAGPLPHHGLKNLAKRYGALIYLQLGEIPTVIISSPRMAKEVLKTHDLVFATRPKLVVADIVHYDSSDIAFSPYGEYWRQIRKICILELLSAKMVKFFSSIRQDELSKMVSSIRTMPNNHPVNLTDKIFWFTSSVTCRSALGKICCDQDKLIIFMREIISLAGGFSVADFFPTWKMLHDVGGSKTRLLKAHRKIDEILENVVNEHKQNRADGKKGNGEFGGEDLIDVLLRVRESGEVQIPITDDNIKSILVDMFSAGSETSSTTIIWALAEMMKKPSVLAKAQAEVRQVLKEKKGFQQIDLDELKYLKLVIKETLRMHPPIPLLVPRECMEDTKIDGYNIPFKTRVIVNA…
161	Solyc03g111290.1.1	CYP94B19	94	1485	494	ATGGAGATTCAATTCACAAACTTTGTTGCATTTTTGCTCTTTCTCTCAACAACATTTCTTCTATTCAAAAAATGGAAGACTCAAAACCTAAATTTGCCTCCTGGTCCATGGAAATTACCATTTATTGGAAGCCTACATCATTTGGCACTGGCAGGTCCACTCCCTCATCATGGTCTAAAAAATCTAGCAAAACGCTATGGGGCGCTCATATACTTACAACTCGGAGAAATTCCTACCGTCATCATTTCTTCGCCACGTATGGCTAAGGAAGTACTAAAAACTCATGACCTAGTTTTTGCAACGAGGCCGAAACTTGTAGTGGCCGACATAGTCCACTATGATAGTAGTGACATAGCATTTTCTCCTTATGGTGAATACTGGAGACAGATTCGTAAAATT…	ATGGAGATTCAATTCACAAACTTTGTTGCATTTTTGCTCTTTCTCTCAACAACATTTCTTCTATTCAAAAAATGGAAGACTCAAAACCTAAATTTGCCTCCTGGTCCATGGAAATTACCATTTATTGGAAGCCTACATCATTTGGCACTGGCAGGTCCACTCCCTCATCATGGTCTAAAAAATCTAGCAAAACGCTATGGGGCGCTCATATACTTACAACTCGGAGAAATTCCTACCGTCATCATTTCTTCGCCACGTATGGCTAAGGAAGTACTAAAAACTCATGACCTAGTTTTTGCAACGAGGCCGAAACTTGTAGTGGCCGACATAGTCCACTATGATAGTAGTGACATAGCATTTTCTCCTTATGGTGAATACTGGAGACAGATTCGTAAAATT…	ATGGAGATTCAATTCACAAACTTTGTTGCATTTTTGCTCTTTCTCTCAACAACATTTCTTCTATTCAAAAAATGGAAGACTCAAAACCTAAATTTGCCTCCTGGTCCATGGAAATTACCATTTATTGGAAGCCTACATCATTTGGCACTGGCAGGTCCACTCCCTCATCATGGTCTAAAAAATCTAGCAAAACGCTATGGGGCGCTCATATACTTACAACTCGGAGAAATTCCTACCGTCATCATTTCTTCGCCACGTATGGCTAAGGAAGTACTAAAAACTCATGACCTAGTTTTTGCAACGAGGCCGAAACTTGTAGTGGCCGACATAGTCCACTATGATAGTAGTGACATAGCATTTTCTCCTTATGGTGAATACTGGAGACAGATTCGTAAAATT…	MEIQFTNFVAFLLFLSTTFLLFKKWKTQNLNLPPGPWKLPFIGSLHHLALAGPLPHHGLKNLAKRYGALIYLQLGEIPTVIISSPRMAKEVLKTHDLVFATRPKLVVADIVHYDSSDIAFSPYGEYWRQIRKICILELLSAKMVKFFSSIRQDELSKMVSSIRTMPNNHPVNLTDKIFWFTSSVTCRSALGKICCDQDKLIIFMREIISLAGGFSVADFFPTWKMLHDVGGSKTRLLKAHRKIDEILENVVNEHKQNRADGKKGNGEFGGEDLIDVLLRVRESGEVQIPITDDNIKSILVDMFSAGSETSSTTIIWALAEMMKKPSVLAKAQAEVRQVLKEKKGFQQIDLDELKYLKLVIKETLRMHPPIPLLVPRECMEDTKIDGYNIPFKTRVIVNA…
162	Solyc03g111300.1.1	CYP94B20	94	1476	491	ATGGAGATTCAATTCACAAACTTTGTTGCATTTTTGCTCTTTCTCTCAACAACATTTCTTCTATTCAAAAAATGGAAGACTCAAAACCTAAATTTGCCTCCTGGTCCATGGAAATTACCATTTATTGGAAGCCTACATCATTTGGCACTGGCAGGTCCACTCCCTCATCATGGTCTAAAAAATCTAGCAAAACGCTATGGGGCGCTCATATACTTACAACTCGGAGAAATTCCTACCGTCATCATTTCTTCGCCACGTATGGCTAAGGAAGTACTAAAAACTCATGACCTAGTTTTTGCAACGAGGCCGAAACTTGTAGTGGCCGACATAGTCCACTATGATAGTAGTGACATAGCATTTTCTCCTTATGGTGAATACTGGAGACAGATTCGTAAAATT…	ATGGAGATTCAATTCACAAACTTTGTTGCATTTTTGCTCTTTCTCTCAACAACATTTCTTCTATTCAAAAAATGGAAGACTCAAAACCTAAATTTGCCTCCTGGTCCATGGAAATTACCATTTATTGGAAGCCTACATCATTTGGCACTGGCAGGTCCACTCCCTCATCATGGTCTAAAAAATCTAGCAAAACGCTATGGGGCGCTCATATACTTACAACTCGGAGAAATTCCTACCGTCATCATTTCTTCGCCACGTATGGCTAAGGAAGTACTAAAAACTCATGACCTAGTTTTTGCAACGAGGCCGAAACTTGTAGTGGCCGACATAGTCCACTATGATAGTAGTGACATAGCATTTTCTCCTTATGGTGAATACTGGAGACAGATTCGTAAAATT…	ATGGAGATTCAATTCACAAACTTTGTTGCATTTTTGCTCTTTCTCTCAACAACATTTCTTCTATTCAAAAAATGGAAGACTCAAAACCTAAATTTGCCTCCTGGTCCATGGAAATTACCATTTATTGGAAGCCTACATCATTTGGCACTGGCAGGTCCACTCCCTCATCATGGTCTAAAAAATCTAGCAAAACGCTATGGGGCGCTCATATACTTACAACTCGGAGAAATTCCTACCGTCATCATTTCTTCGCCACGTATGGCTAAGGAAGTACTAAAAACTCATGACCTAGTTTTTGCAACGAGGCCGAAACTTGTAGTGGCCGACATAGTCCACTATGATAGTAGTGACATAGCATTTTCTCCTTATGGTGAATACTGGAGACAGATTCGTAAAATT…	MEIQFTNFVAFLLFLSTTFLLFKKWKTQNLNLPPGPWKLPFIGSLHHLALAGPLPHHGLKNLAKRYGALIYLQLGEIPTVIISSPRMAKEVLKTHDLVFATRPKLVVADIVHYDSSDIAFSPYGEYWRQIRKICILELLSAKMVKFFSSIRQDELSKMVSSIRTMPNNHPVNLTDKIFWFTSSVTCRSALGKICCDQDKLIIFMREIISLAGGFSVADFFPTWKMLHDVGGSKTRLLKAHRKIDEILENVVNEHKQNRADGKKGNGEFGGEDLIDVLLRVRESGEVQIPITDDNIKSILVDMFSAGSETSSTTIIWALAEMMKKPSVLAKAQAEVRQVLKEKKGFQQIDLDELKYLKLVIKETLRMHPPIPLLVPRECMEDTKIDGYNIPFKTRVIVNA…
163	Solyc06g074420.1.1	CYP94C29	94	1458	485	GTCAACTCAACAAGCAAAAAGGGACAGCTGATACTCTAGATCTTCTACTGTGGTAATGGAGATTCAACACTCCAATTTTGCTATGCTTATTGCCTTCCTTCTCTTTGTAGCCATAGCTCTGAAGCTATGGAAAAAATCCAAAATTCAGTATAAACTCCCTCCAGGTCCTAGAAAACTACCATTTATTGGGAATTTGCATCAATTATCTAGCTCATTGCCTCACCATACTTTTAAGAATTTGTCAAACAAATATGGTCCCATGATGCACCTACAACTTGGTGAAGTTTCAGCTGTTATAGTATCATCACCACAAGTGGCAAAAGAGGTACTGAAGACTCATGACTTAATCTTTGCTAATAGGCCACAACTTCTTTCTGTACAGATTCTAAGCAACAACAG…	GTCAACTCAACAAGCAAAAAGGGACAGCTGATACTCTAGATCTTCTACTGTGGTAATGGAGATTCAACACTCCAATTTTGCTATGCTTATTGCCTTCCTTCTCTTTGTAGCCATAGCTCTGAAGCTATGGAAAAAATCCAAAATTCAGTATAAACTCCCTCCAGGTCCTAGAAAACTACCATTTATTGGGAATTTGCATCAATTATCTAGCTCATTGCCTCACCATACTTTTAAGAATTTGTCAAACAAATATGGTCCCATGATGCACCTACAACTTGGTGAAGTTTCAGCTGTTATAGTATCATCACCACAAGTGGCAAAAGAGGTACTGAAGACTCATGACTTAATCTTTGCTAATAGGCCACAACTTCTTTCTGTACAGATTCTAAGCAACAACAG…	ATGGAGATTCAACACTCCAATTTTGCTATGCTTATTGCCTTCCTTCTCTTTGTAGCCATAGCTCTGAAGCTATGGAAAAAATCCAAAATTCAGTATAAACTCCCTCCAGGTCCTAGAAAACTACCATTTATTGGGAATTTGCATCAATTATCTAGCTCATTGCCTCACCATACTTTTAAGAATTTGTCAAACAAATATGGTCCCATGATGCACCTACAACTTGGTGAAGTTTCAGCTGTTATAGTATCATCACCACAAGTGGCAAAAGAGGTACTGAAGACTCATGACTTAATCTTTGCTAATAGGCCACAACTTCTTTCTGTACAGATTCTAAGCAACAACAGTCCTACCCTTTCATTCTCTCCTTATGGGGCTAATTGGAGACAGCTTAGAAAAGTA…	MEIQHSNFAMLIAFLLFVAIALKLWKKSKIQYKLPPGPRKLPFIGNLHQLSSSLPHHTFKNLSNKYGPMMHLQLGEVSAVIVSSPQVAKEVLKTHDLIFANRPQLLSVQILSNNSPTLSFSPYGANWRQLRKVCVLELLSAKRVQSFESIREEEVDNLIEAISLIQPQVPIDISEMIFSMTNNITARAAFGKKCKHKDEFIKAMKTITELSGGFDIPDLFPSLKIFHSLSGVKPALEKVHQKVDKIFEDIIQEHKENKRDMSSNMLYKEDLVDVLLRVQESGDLEIPISRNTLKSVILEMFIGGTDTSSTVLEWAISEMMKNPQVMEKAQAEVREVFKGKSKITESEIQKLDYIKMVIKETLRMHPPLPLLLPREAIEKCEIGGYDIPAKTKVIINAWA…
164	Solyc10g078280.2.1	CYP94D34	94	1482	493	TATTTGGTAAACCTAACTCTTTATTAAAAGATAATAAACCTGAACTATAGTGTATGATAATGACAAAACTATAATCTACATGAATCTGTCTTTATATTCATCATATAGATTCCCTACACATCATTATCAAAAGCCTTTTAAGTTTAATCTCAAAGATAAATAGAGATGATACATTTCACTCATTTCTCATATCATAGCTTAAATTACCTATAGATGGATATAGGGAAACTTATCTTAGTCTTCTTTTTCAGTACTCTTTGCTTCTATCTCCTATGGACACTCTTAAAATTCGTTTATTCAGTATGGTGGATGCCACTTCAAACACAAAATAAAATGAACTCTCAGGGCATTAAAGGCCCTTCTTATAGTTTTCCTCATGGAAATACCAAAGATATATCA…	TATTTGGTAAACCTAACTCTTTATTAAAAGATAATAAACCTGAACTATAGTGTATGATAATGACAAAACTATAATCTACATGAATCTGTCTTTATATTCATCATATAGATTCCCTACACATCATTATCAAAAGCCTTTTAAGTTTAATCTCAAAGATAAATAGAGATGATACATTTCACTCATTTCTCATATCATAGCTTAAATTACCTATAGATGGATATAGGGAAACTTATCTTAGTCTTCTTTTTCAGTACTCTTTGCTTCTATCTCCTATGGACACTCTTAAAATTCGTTTATTCAGTATGGTGGATGCCACTTCAAACACAAAATAAAATGAACTCTCAGGGCATTAAAGGCCCTTCTTATAGTTTTCCTCATGGAAATACCAAAGATATATCA…	ATGGAGTATTATATGCTGCCACCATCCTTTCTTATCTTCATTCCATTATTGTTTCTCATCGTTAAACAATTCATACCAAAATCTGGAAATCTTCCACCAGGTCCTCGATCATGGCCTCTCTTAGGAAATATTCTCCAAATTGGGAAAAACCCTCATATTTCACTGGCAAAATTTGCCCAAATTCATGGCCCATTGATTTCTGTCAAGCTGGGAACTCAACTGGTTGTGGTAGCTTCGTCCCCTGCTTCTGCAGCTGAAATCCTCAAGACTCAAGATCGTCTTCTATCAGCTCGGTCTCCGCCCAGTGTTGCTCCATATGAACTCTCTGTAATTAATCAACACTCGATTGTCTTTTCCAGTGATTTGAGCAATCACTGGAAGCTCTTGCGGGCATTTTGT…	MLSSIYVVVAFFSFLISLLFYFIHFRWTPEKLHRKLPPGPRGIPIIGNLHILGTLPHRTLYNLSKTYGPIMFLKLGNIPTVIISSPETAELVLRTHDAAFASRPKLKAIHYMSDGTKGLAFAAYGPQWRNNRKFCTQELLTAEKIGYSAGMRKEEIGVLVDEVKGFGGELVNLGKKIGDLIGNMTYRMLFGDGNSERFDLENIVKEMVRLAGIFNVADYVPFLEPFDIQGLNKQLKEAGKRVQEVFDTIINEHEQDARNYTHKSKNKDLVDIMLSYQDNPNSSYSIDRATMKAILSDMIVGAIDTSHTWIEWVFAEIIKHPTVMNKLQDELTSIVGLDRMVEEDDLLKLEYLELVLKETFRLHPVAPLLVPRESIEDVVISECYIPKGSRVMINCWALG…
165	Solyc10g080840.1.1	CYP96A46	96	1530	509	TATTTGGTAAACCTAACTCTTTATTAAAAGATAATAAACCTGAACTATAGTGTATGATAATGACAAAACTATAATCTACATGAATCTGTCTTTATATTCATCATATAGATTCCCTACACATCATTATCAAAAGCCTTTTAAGTTTAATCTCAAAGATAAATAGAGATGATACATTTCACTCATTTCTCATATCATAGCTTAAATTACCTATAGATGGATATAGGGAAACTTATCTTAGTCTTCTTTTTCAGTACTCTTTGCTTCTATCTCCTATGGACACTCTTAAAATTCGTTTATTCAGTATGGTGGATGCCACTTCAAACACAAAATAAAATGAACTCTCAGGGCATTAAAGGCCCTTCTTATAGTTTTCCTCATGGAAATACCAAAGATATATCA…	TATTTGGTAAACCTAACTCTTTATTAAAAGATAATAAACCTGAACTATAGTGTATGATAATGACAAAACTATAATCTACATGAATCTGTCTTTATATTCATCATATAGATTCCCTACACATCATTATCAAAAGCCTTTTAAGTTTAATCTCAAAGATAAATAGAGATGATACATTTCACTCATTTCTCATATCATAGCTTAAATTACCTATAGATGGATATAGGGAAACTTATCTTAGTCTTCTTTTTCAGTACTCTTTGCTTCTATCTCCTATGGACACTCTTAAAATTCGTTTATTCAGTATGGTGGATGCCACTTCAAACACAAAATAAAATGAACTCTCAGGGCATTAAAGGCCCTTCTTATAGTTTTCCTCATGGAAATACCAAAGATATATCA…	ATGGAGTATTATATGCTGCCACCATCCTTTCTTATCTTCATTCCATTATTGTTTCTCATCGTTAAACAATTCATACCAAAATCTGGAAATCTTCCACCAGGTCCTCGATCATGGCCTCTCTTAGGAAATATTCTCCAAATTGGGAAAAACCCTCATATTTCACTGGCAAAATTTGCCCAAATTCATGGCCCATTGATTTCTGTCAAGCTGGGAACTCAACTGGTTGTGGTAGCTTCGTCCCCTGCTTCTGCAGCTGAAATCCTCAAGACTCAAGATCGTCTTCTATCAGCTCGGTCTCCGCCCAGTGTTGCTCCATATGAACTCTCTGTAATTAATCAACACTCGATTGTCTTTTCCAGTGATTTGAGCAATCACTGGAAGCTCTTGCGGGCATTTTGT…	MLSSIYVVVAFFSFLISLLFYFIHFRWTPEKLHRKLPPGPRGIPIIGNLHILGTLPHRTLYNLSKTYGPIMFLKLGNIPTVIISSPETAELVLRTHDAAFASRPKLKAIHYMSDGTKGLAFAAYGPQWRNNRKFCTQELLTAEKIGYSAGMRKEEIGVLVDEVKGFGGELVNLGKKIGDLIGNMTYRMLFGDGNSERFDLENIVKEMVRLAGIFNVADYVPFLEPFDIQGLNKQLKEAGKRVQEVFDTIINEHEQDARNYTHKSKNKDLVDIMLSYQDNPNSSYSIDRATMKAILSDMIVGAIDTSHTWIEWVFAEIIKHPTVMNKLQDELTSIVGLDRMVEEDDLLKLEYLELVLKETFRLHPVAPLLVPRESIEDVVISECYIPKGSRVMINCWALG…
166	Solyc10g080870.2.1	CYP96A48	96	1533	510	TATTTGGTAAACCTAACTCTTTATTAAAAGATAATAAACCTGAACTATAGTGTATGATAATGACAAAACTATAATCTACATGAATCTGTCTTTATATTCATCATATAGATTCCCTACACATCATTATCAAAAGCCTTTTAAGTTTAATCTCAAAGATAAATAGAGATGATACATTTCACTCATTTCTCATATCATAGCTTAAATTACCTATAGATGGATATAGGGAAACTTATCTTAGTCTTCTTTTTCAGTACTCTTTGCTTCTATCTCCTATGGACACTCTTAAAATTCGTTTATTCAGTATGGTGGATGCCACTTCAAACACAAAATAAAATGAACTCTCAGGGCATTAAAGGCCCTTCTTATAGTTTTCCTCATGGAAATACCAAAGATATATCA…	TATTTGGTAAACCTAACTCTTTATTAAAAGATAATAAACCTGAACTATAGTGTATGATAATGACAAAACTATAATCTACATGAATCTGTCTTTATATTCATCATATAGATTCCCTACACATCATTATCAAAAGCCTTTTAAGTTTAATCTCAAAGATAAATAGAGATGATACATTTCACTCATTTCTCATATCATAGCTTAAATTACCTATAGATGGATATAGGGAAACTTATCTTAGTCTTCTTTTTCAGTACTCTTTGCTTCTATCTCCTATGGACACTCTTAAAATTCGTTTATTCAGTATGGTGGATGCCACTTCAAACACAAAATAAAATGAACTCTCAGGGCATTAAAGGCCCTTCTTATAGTTTTCCTCATGGAAATACCAAAGATATATCA…	ATGGAGTATTATATGCTGCCACCATCCTTTCTTATCTTCATTCCATTATTGTTTCTCATCGTTAAACAATTCATACCAAAATCTGGAAATCTTCCACCAGGTCCTCGATCATGGCCTCTCTTAGGAAATATTCTCCAAATTGGGAAAAACCCTCATATTTCACTGGCAAAATTTGCCCAAATTCATGGCCCATTGATTTCTGTCAAGCTGGGAACTCAACTGGTTGTGGTAGCTTCGTCCCCTGCTTCTGCAGCTGAAATCCTCAAGACTCAAGATCGTCTTCTATCAGCTCGGTCTCCGCCCAGTGTTGCTCCATATGAACTCTCTGTAATTAATCAACACTCGATTGTCTTTTCCAGTGATTTGAGCAATCACTGGAAGCTCTTGCGGGCATTTTGT…	MLSSIYVVVAFFSFLISLLFYFIHFRWTPEKLHRKLPPGPRGIPIIGNLHILGTLPHRTLYNLSKTYGPIMFLKLGNIPTVIISSPETAELVLRTHDAAFASRPKLKAIHYMSDGTKGLAFAAYGPQWRNNRKFCTQELLTAEKIGYSAGMRKEEIGVLVDEVKGFGGELVNLGKKIGDLIGNMTYRMLFGDGNSERFDLENIVKEMVRLAGIFNVADYVPFLEPFDIQGLNKQLKEAGKRVQEVFDTIINEHEQDARNYTHKSKNKDLVDIMLSYQDNPNSSYSIDRATMKAILSDMIVGAIDTSHTWIEWVFAEIIKHPTVMNKLQDELTSIVGLDRMVEEDDLLKLEYLELVLKETFRLHPVAPLLVPRESIEDVVISECYIPKGSRVMINCWALG…
167	Solyc04g011940.1.1	CYP96A49	96	1521	506	GTCAACTCAACAAGCAAAAAGGGACAGCTGATACTCTAGATCTTCTACTGTGGTAATGGAGATTCAACACTCCAATTTTGCTATGCTTATTGCCTTCCTTCTCTTTGTAGCCATAGCTCTGAAGCTATGGAAAAAATCCAAAATTCAGTATAAACTCCCTCCAGGTCCTAGAAAACTACCATTTATTGGGAATTTGCATCAATTATCTAGCTCATTGCCTCACCATACTTTTAAGAATTTGTCAAACAAATATGGTCCCATGATGCACCTACAACTTGGTGAAGTTTCAGCTGTTATAGTATCATCACCACAAGTGGCAAAAGAGGTACTGAAGACTCATGACTTAATCTTTGCTAATAGGCCACAACTTCTTTCTGTACAGATTCTAAGCAACAACAG…	GTCAACTCAACAAGCAAAAAGGGACAGCTGATACTCTAGATCTTCTACTGTGGTAATGGAGATTCAACACTCCAATTTTGCTATGCTTATTGCCTTCCTTCTCTTTGTAGCCATAGCTCTGAAGCTATGGAAAAAATCCAAAATTCAGTATAAACTCCCTCCAGGTCCTAGAAAACTACCATTTATTGGGAATTTGCATCAATTATCTAGCTCATTGCCTCACCATACTTTTAAGAATTTGTCAAACAAATATGGTCCCATGATGCACCTACAACTTGGTGAAGTTTCAGCTGTTATAGTATCATCACCACAAGTGGCAAAAGAGGTACTGAAGACTCATGACTTAATCTTTGCTAATAGGCCACAACTTCTTTCTGTACAGATTCTAAGCAACAACAG…	ATGGAGATTCAACACTCCAATTTTGCTATGCTTATTGCCTTCCTTCTCTTTGTAGCCATAGCTCTGAAGCTATGGAAAAAATCCAAAATTCAGTATAAACTCCCTCCAGGTCCTAGAAAACTACCATTTATTGGGAATTTGCATCAATTATCTAGCTCATTGCCTCACCATACTTTTAAGAATTTGTCAAACAAATATGGTCCCATGATGCACCTACAACTTGGTGAAGTTTCAGCTGTTATAGTATCATCACCACAAGTGGCAAAAGAGGTACTGAAGACTCATGACTTAATCTTTGCTAATAGGCCACAACTTCTTTCTGTACAGATTCTAAGCAACAACAGTCCTACCCTTTCATTCTCTCCTTATGGGGCTAATTGGAGACAGCTTAGAAAAGTA…	MEIQHSNFAMLIAFLLFVAIALKLWKKSKIQYKLPPGPRKLPFIGNLHQLSSSLPHHTFKNLSNKYGPMMHLQLGEVSAVIVSSPQVAKEVLKTHDLIFANRPQLLSVQILSNNSPTLSFSPYGANWRQLRKVCVLELLSAKRVQSFESIREEEVDNLIEAISLIQPQVPIDISEMIFSMTNNITARAAFGKKCKHKDEFIKAMKTITELSGGFDIPDLFPSLKIFHSLSGVKPALEKVHQKVDKIFEDIIQEHKENKRDMSSNMLYKEDLVDVLLRVQESGDLEIPISRNTLKSVILEMFIGGTDTSSTVLEWAISEMMKNPQVMEKAQAEVREVFKGKSKITESEIQKLDYIKMVIKETLRMHPPLPLLLPREAIEKCEIGGYDIPAKTKVIINAWA…
168	Solyc04g011920.1.1	CYP96A51	96	1551	516	GTCAACTCAACAAGCAAAAAGGGACAGCTGATACTCTAGATCTTCTACTGTGGTAATGGAGATTCAACACTCCAATTTTGCTATGCTTATTGCCTTCCTTCTCTTTGTAGCCATAGCTCTGAAGCTATGGAAAAAATCCAAAATTCAGTATAAACTCCCTCCAGGTCCTAGAAAACTACCATTTATTGGGAATTTGCATCAATTATCTAGCTCATTGCCTCACCATACTTTTAAGAATTTGTCAAACAAATATGGTCCCATGATGCACCTACAACTTGGTGAAGTTTCAGCTGTTATAGTATCATCACCACAAGTGGCAAAAGAGGTACTGAAGACTCATGACTTAATCTTTGCTAATAGGCCACAACTTCTTTCTGTACAGATTCTAAGCAACAACAG…	GTCAACTCAACAAGCAAAAAGGGACAGCTGATACTCTAGATCTTCTACTGTGGTAATGGAGATTCAACACTCCAATTTTGCTATGCTTATTGCCTTCCTTCTCTTTGTAGCCATAGCTCTGAAGCTATGGAAAAAATCCAAAATTCAGTATAAACTCCCTCCAGGTCCTAGAAAACTACCATTTATTGGGAATTTGCATCAATTATCTAGCTCATTGCCTCACCATACTTTTAAGAATTTGTCAAACAAATATGGTCCCATGATGCACCTACAACTTGGTGAAGTTTCAGCTGTTATAGTATCATCACCACAAGTGGCAAAAGAGGTACTGAAGACTCATGACTTAATCTTTGCTAATAGGCCACAACTTCTTTCTGTACAGATTCTAAGCAACAACAG…	ATGGAGATTCAACACTCCAATTTTGCTATGCTTATTGCCTTCCTTCTCTTTGTAGCCATAGCTCTGAAGCTATGGAAAAAATCCAAAATTCAGTATAAACTCCCTCCAGGTCCTAGAAAACTACCATTTATTGGGAATTTGCATCAATTATCTAGCTCATTGCCTCACCATACTTTTAAGAATTTGTCAAACAAATATGGTCCCATGATGCACCTACAACTTGGTGAAGTTTCAGCTGTTATAGTATCATCACCACAAGTGGCAAAAGAGGTACTGAAGACTCATGACTTAATCTTTGCTAATAGGCCACAACTTCTTTCTGTACAGATTCTAAGCAACAACAGTCCTACCCTTTCATTCTCTCCTTATGGGGCTAATTGGAGACAGCTTAGAAAAGTA…	MEIQHSNFAMLIAFLLFVAIALKLWKKSKIQYKLPPGPRKLPFIGNLHQLSSSLPHHTFKNLSNKYGPMMHLQLGEVSAVIVSSPQVAKEVLKTHDLIFANRPQLLSVQILSNNSPTLSFSPYGANWRQLRKVCVLELLSAKRVQSFESIREEEVDNLIEAISLIQPQVPIDISEMIFSMTNNITARAAFGKKCKHKDEFIKAMKTITELSGGFDIPDLFPSLKIFHSLSGVKPALEKVHQKVDKIFEDIIQEHKENKRDMSSNMLYKEDLVDVLLRVQESGDLEIPISRNTLKSVILEMFIGGTDTSSTVLEWAISEMMKNPQVMEKAQAEVREVFKGKSKITESEIQKLDYIKMVIKETLRMHPPLPLLLPREAIEKCEIGGYDIPAKTKVIINAWA…
169	Solyc04g051730.1.1	CYP96A52	96	1533	510	GTCAACTCAACAAGCAAAAAGGGACAGCTGATACTCTAGATCTTCTACTGTGGTAATGGAGATTCAACACTCCAATTTTGCTATGCTTATTGCCTTCCTTCTCTTTGTAGCCATAGCTCTGAAGCTATGGAAAAAATCCAAAATTCAGTATAAACTCCCTCCAGGTCCTAGAAAACTACCATTTATTGGGAATTTGCATCAATTATCTAGCTCATTGCCTCACCATACTTTTAAGAATTTGTCAAACAAATATGGTCCCATGATGCACCTACAACTTGGTGAAGTTTCAGCTGTTATAGTATCATCACCACAAGTGGCAAAAGAGGTACTGAAGACTCATGACTTAATCTTTGCTAATAGGCCACAACTTCTTTCTGTACAGATTCTAAGCAACAACAG…	GTCAACTCAACAAGCAAAAAGGGACAGCTGATACTCTAGATCTTCTACTGTGGTAATGGAGATTCAACACTCCAATTTTGCTATGCTTATTGCCTTCCTTCTCTTTGTAGCCATAGCTCTGAAGCTATGGAAAAAATCCAAAATTCAGTATAAACTCCCTCCAGGTCCTAGAAAACTACCATTTATTGGGAATTTGCATCAATTATCTAGCTCATTGCCTCACCATACTTTTAAGAATTTGTCAAACAAATATGGTCCCATGATGCACCTACAACTTGGTGAAGTTTCAGCTGTTATAGTATCATCACCACAAGTGGCAAAAGAGGTACTGAAGACTCATGACTTAATCTTTGCTAATAGGCCACAACTTCTTTCTGTACAGATTCTAAGCAACAACAG…	ATGGAGATTCAACACTCCAATTTTGCTATGCTTATTGCCTTCCTTCTCTTTGTAGCCATAGCTCTGAAGCTATGGAAAAAATCCAAAATTCAGTATAAACTCCCTCCAGGTCCTAGAAAACTACCATTTATTGGGAATTTGCATCAATTATCTAGCTCATTGCCTCACCATACTTTTAAGAATTTGTCAAACAAATATGGTCCCATGATGCACCTACAACTTGGTGAAGTTTCAGCTGTTATAGTATCATCACCACAAGTGGCAAAAGAGGTACTGAAGACTCATGACTTAATCTTTGCTAATAGGCCACAACTTCTTTCTGTACAGATTCTAAGCAACAACAGTCCTACCCTTTCATTCTCTCCTTATGGGGCTAATTGGAGACAGCTTAGAAAAGTA…	MEIQHSNFAMLIAFLLFVAIALKLWKKSKIQYKLPPGPRKLPFIGNLHQLSSSLPHHTFKNLSNKYGPMMHLQLGEVSAVIVSSPQVAKEVLKTHDLIFANRPQLLSVQILSNNSPTLSFSPYGANWRQLRKVCVLELLSAKRVQSFESIREEEVDNLIEAISLIQPQVPIDISEMIFSMTNNITARAAFGKKCKHKDEFIKAMKTITELSGGFDIPDLFPSLKIFHSLSGVKPALEKVHQKVDKIFEDIIQEHKENKRDMSSNMLYKEDLVDVLLRVQESGDLEIPISRNTLKSVILEMFIGGTDTSSTVLEWAISEMMKNPQVMEKAQAEVREVFKGKSKITESEIQKLDYIKMVIKETLRMHPPLPLLLPREAIEKCEIGGYDIPAKTKVIINAWA…
170	Solyc04g051190.2.1	CYP97A29	97	1818	605	GTCAACTCAACAAGCAAAAAGGGACAGCTGATACTCTAGATCTTCTACTGTGGTAATGGAGATTCAACACTCCAATTTTGCTATGCTTATTGCCTTCCTTCTCTTTGTAGCCATAGCTCTGAAGCTATGGAAAAAATCCAAAATTCAGTATAAACTCCCTCCAGGTCCTAGAAAACTACCATTTATTGGGAATTTGCATCAATTATCTAGCTCATTGCCTCACCATACTTTTAAGAATTTGTCAAACAAATATGGTCCCATGATGCACCTACAACTTGGTGAAGTTTCAGCTGTTATAGTATCATCACCACAAGTGGCAAAAGAGGTACTGAAGACTCATGACTTAATCTTTGCTAATAGGCCACAACTTCTTTCTGTACAGATTCTAAGCAACAACAG…	GTCAACTCAACAAGCAAAAAGGGACAGCTGATACTCTAGATCTTCTACTGTGGTAATGGAGATTCAACACTCCAATTTTGCTATGCTTATTGCCTTCCTTCTCTTTGTAGCCATAGCTCTGAAGCTATGGAAAAAATCCAAAATTCAGTATAAACTCCCTCCAGGTCCTAGAAAACTACCATTTATTGGGAATTTGCATCAATTATCTAGCTCATTGCCTCACCATACTTTTAAGAATTTGTCAAACAAATATGGTCCCATGATGCACCTACAACTTGGTGAAGTTTCAGCTGTTATAGTATCATCACCACAAGTGGCAAAAGAGGTACTGAAGACTCATGACTTAATCTTTGCTAATAGGCCACAACTTCTTTCTGTACAGATTCTAAGCAACAACAG…	ATGGAGATTCAACACTCCAATTTTGCTATGCTTATTGCCTTCCTTCTCTTTGTAGCCATAGCTCTGAAGCTATGGAAAAAATCCAAAATTCAGTATAAACTCCCTCCAGGTCCTAGAAAACTACCATTTATTGGGAATTTGCATCAATTATCTAGCTCATTGCCTCACCATACTTTTAAGAATTTGTCAAACAAATATGGTCCCATGATGCACCTACAACTTGGTGAAGTTTCAGCTGTTATAGTATCATCACCACAAGTGGCAAAAGAGGTACTGAAGACTCATGACTTAATCTTTGCTAATAGGCCACAACTTCTTTCTGTACAGATTCTAAGCAACAACAGTCCTACCCTTTCATTCTCTCCTTATGGGGCTAATTGGAGACAGCTTAGAAAAGTA…	MEIQHSNFAMLIAFLLFVAIALKLWKKSKIQYKLPPGPRKLPFIGNLHQLSSSLPHHTFKNLSNKYGPMMHLQLGEVSAVIVSSPQVAKEVLKTHDLIFANRPQLLSVQILSNNSPTLSFSPYGANWRQLRKVCVLELLSAKRVQSFESIREEEVDNLIEAISLIQPQVPIDISEMIFSMTNNITARAAFGKKCKHKDEFIKAMKTITELSGGFDIPDLFPSLKIFHSLSGVKPALEKVHQKVDKIFEDIIQEHKENKRDMSSNMLYKEDLVDVLLRVQESGDLEIPISRNTLKSVILEMFIGGTDTSSTVLEWAISEMMKNPQVMEKAQAEVREVFKGKSKITESEIQKLDYIKMVIKETLRMHPPLPLLLPREAIEKCEIGGYDIPAKTKVIINAWA…
171	Solyc05g016330.2.1	CYP97B22	97	1737	578	GTCAACTCAACAAGCAAAAAGGGACAGCTGATACTCTAGATCTTCTACTGTGGTAATGGAGATTCAACACTCCAATTTTGCTATGCTTATTGCCTTCCTTCTCTTTGTAGCCATAGCTCTGAAGCTATGGAAAAAATCCAAAATTCAGTATAAACTCCCTCCAGGTCCTAGAAAACTACCATTTATTGGGAATTTGCATCAATTATCTAGCTCATTGCCTCACCATACTTTTAAGAATTTGTCAAACAAATATGGTCCCATGATGCACCTACAACTTGGTGAAGTTTCAGCTGTTATAGTATCATCACCACAAGTGGCAAAAGAGGTACTGAAGACTCATGACTTAATCTTTGCTAATAGGCCACAACTTCTTTCTGTACAGATTCTAAGCAACAACAG…	GTCAACTCAACAAGCAAAAAGGGACAGCTGATACTCTAGATCTTCTACTGTGGTAATGGAGATTCAACACTCCAATTTTGCTATGCTTATTGCCTTCCTTCTCTTTGTAGCCATAGCTCTGAAGCTATGGAAAAAATCCAAAATTCAGTATAAACTCCCTCCAGGTCCTAGAAAACTACCATTTATTGGGAATTTGCATCAATTATCTAGCTCATTGCCTCACCATACTTTTAAGAATTTGTCAAACAAATATGGTCCCATGATGCACCTACAACTTGGTGAAGTTTCAGCTGTTATAGTATCATCACCACAAGTGGCAAAAGAGGTACTGAAGACTCATGACTTAATCTTTGCTAATAGGCCACAACTTCTTTCTGTACAGATTCTAAGCAACAACAG…	ATGGAGATTCAACACTCCAATTTTGCTATGCTTATTGCCTTCCTTCTCTTTGTAGCCATAGCTCTGAAGCTATGGAAAAAATCCAAAATTCAGTATAAACTCCCTCCAGGTCCTAGAAAACTACCATTTATTGGGAATTTGCATCAATTATCTAGCTCATTGCCTCACCATACTTTTAAGAATTTGTCAAACAAATATGGTCCCATGATGCACCTACAACTTGGTGAAGTTTCAGCTGTTATAGTATCATCACCACAAGTGGCAAAAGAGGTACTGAAGACTCATGACTTAATCTTTGCTAATAGGCCACAACTTCTTTCTGTACAGATTCTAAGCAACAACAGTCCTACCCTTTCATTCTCTCCTTATGGGGCTAATTGGAGACAGCTTAGAAAAGTA…	MEIQHSNFAMLIAFLLFVAIALKLWKKSKIQYKLPPGPRKLPFIGNLHQLSSSLPHHTFKNLSNKYGPMMHLQLGEVSAVIVSSPQVAKEVLKTHDLIFANRPQLLSVQILSNNSPTLSFSPYGANWRQLRKVCVLELLSAKRVQSFESIREEEVDNLIEAISLIQPQVPIDISEMIFSMTNNITARAAFGKKCKHKDEFIKAMKTITELSGGFDIPDLFPSLKIFHSLSGVKPALEKVHQKVDKIFEDIIQEHKENKRDMSSNMLYKEDLVDVLLRVQESGDLEIPISRNTLKSVILEMFIGGTDTSSTVLEWAISEMMKNPQVMEKAQAEVREVFKGKSKITESEIQKLDYIKMVIKETLRMHPPLPLLLPREAIEKCEIGGYDIPAKTKVIINAWA…
172	Solyc10g078240.1.1	CYP98A51	98	1530	509	TATTTGGTAAACCTAACTCTTTATTAAAAGATAATAAACCTGAACTATAGTGTATGATAATGACAAAACTATAATCTACATGAATCTGTCTTTATATTCATCATATAGATTCCCTACACATCATTATCAAAAGCCTTTTAAGTTTAATCTCAAAGATAAATAGAGATGATACATTTCACTCATTTCTCATATCATAGCTTAAATTACCTATAGATGGATATAGGGAAACTTATCTTAGTCTTCTTTTTCAGTACTCTTTGCTTCTATCTCCTATGGACACTCTTAAAATTCGTTTATTCAGTATGGTGGATGCCACTTCAAACACAAAATAAAATGAACTCTCAGGGCATTAAAGGCCCTTCTTATAGTTTTCCTCATGGAAATACCAAAGATATATCA…	TATTTGGTAAACCTAACTCTTTATTAAAAGATAATAAACCTGAACTATAGTGTATGATAATGACAAAACTATAATCTACATGAATCTGTCTTTATATTCATCATATAGATTCCCTACACATCATTATCAAAAGCCTTTTAAGTTTAATCTCAAAGATAAATAGAGATGATACATTTCACTCATTTCTCATATCATAGCTTAAATTACCTATAGATGGATATAGGGAAACTTATCTTAGTCTTCTTTTTCAGTACTCTTTGCTTCTATCTCCTATGGACACTCTTAAAATTCGTTTATTCAGTATGGTGGATGCCACTTCAAACACAAAATAAAATGAACTCTCAGGGCATTAAAGGCCCTTCTTATAGTTTTCCTCATGGAAATACCAAAGATATATCA…	ATGGAGTATTATATGCTGCCACCATCCTTTCTTATCTTCATTCCATTATTGTTTCTCATCGTTAAACAATTCATACCAAAATCTGGAAATCTTCCACCAGGTCCTCGATCATGGCCTCTCTTAGGAAATATTCTCCAAATTGGGAAAAACCCTCATATTTCACTGGCAAAATTTGCCCAAATTCATGGCCCATTGATTTCTGTCAAGCTGGGAACTCAACTGGTTGTGGTAGCTTCGTCCCCTGCTTCTGCAGCTGAAATCCTCAAGACTCAAGATCGTCTTCTATCAGCTCGGTCTCCGCCCAGTGTTGCTCCATATGAACTCTCTGTAATTAATCAACACTCGATTGTCTTTTCCAGTGATTTGAGCAATCACTGGAAGCTCTTGCGGGCATTTTGT…	MLSSIYVVVAFFSFLISLLFYFIHFRWTPEKLHRKLPPGPRGIPIIGNLHILGTLPHRTLYNLSKTYGPIMFLKLGNIPTVIISSPETAELVLRTHDAAFASRPKLKAIHYMSDGTKGLAFAAYGPQWRNNRKFCTQELLTAEKIGYSAGMRKEEIGVLVDEVKGFGGELVNLGKKIGDLIGNMTYRMLFGDGNSERFDLENIVKEMVRLAGIFNVADYVPFLEPFDIQGLNKQLKEAGKRVQEVFDTIINEHEQDARNYTHKSKNKDLVDIMLSYQDNPNSSYSIDRATMKAILSDMIVGAIDTSHTWIEWVFAEIIKHPTVMNKLQDELTSIVGLDRMVEEDDLLKLEYLELVLKETFRLHPVAPLLVPRESIEDVVISECYIPKGSRVMINCWALG…
173	Solyc10g078230.1.1	CYP98A52	98	1530	509	TATTTGGTAAACCTAACTCTTTATTAAAAGATAATAAACCTGAACTATAGTGTATGATAATGACAAAACTATAATCTACATGAATCTGTCTTTATATTCATCATATAGATTCCCTACACATCATTATCAAAAGCCTTTTAAGTTTAATCTCAAAGATAAATAGAGATGATACATTTCACTCATTTCTCATATCATAGCTTAAATTACCTATAGATGGATATAGGGAAACTTATCTTAGTCTTCTTTTTCAGTACTCTTTGCTTCTATCTCCTATGGACACTCTTAAAATTCGTTTATTCAGTATGGTGGATGCCACTTCAAACACAAAATAAAATGAACTCTCAGGGCATTAAAGGCCCTTCTTATAGTTTTCCTCATGGAAATACCAAAGATATATCA…	TATTTGGTAAACCTAACTCTTTATTAAAAGATAATAAACCTGAACTATAGTGTATGATAATGACAAAACTATAATCTACATGAATCTGTCTTTATATTCATCATATAGATTCCCTACACATCATTATCAAAAGCCTTTTAAGTTTAATCTCAAAGATAAATAGAGATGATACATTTCACTCATTTCTCATATCATAGCTTAAATTACCTATAGATGGATATAGGGAAACTTATCTTAGTCTTCTTTTTCAGTACTCTTTGCTTCTATCTCCTATGGACACTCTTAAAATTCGTTTATTCAGTATGGTGGATGCCACTTCAAACACAAAATAAAATGAACTCTCAGGGCATTAAAGGCCCTTCTTATAGTTTTCCTCATGGAAATACCAAAGATATATCA…	ATGGAGTATTATATGCTGCCACCATCCTTTCTTATCTTCATTCCATTATTGTTTCTCATCGTTAAACAATTCATACCAAAATCTGGAAATCTTCCACCAGGTCCTCGATCATGGCCTCTCTTAGGAAATATTCTCCAAATTGGGAAAAACCCTCATATTTCACTGGCAAAATTTGCCCAAATTCATGGCCCATTGATTTCTGTCAAGCTGGGAACTCAACTGGTTGTGGTAGCTTCGTCCCCTGCTTCTGCAGCTGAAATCCTCAAGACTCAAGATCGTCTTCTATCAGCTCGGTCTCCGCCCAGTGTTGCTCCATATGAACTCTCTGTAATTAATCAACACTCGATTGTCTTTTCCAGTGATTTGAGCAATCACTGGAAGCTCTTGCGGGCATTTTGT…	MLSSIYVVVAFFSFLISLLFYFIHFRWTPEKLHRKLPPGPRGIPIIGNLHILGTLPHRTLYNLSKTYGPIMFLKLGNIPTVIISSPETAELVLRTHDAAFASRPKLKAIHYMSDGTKGLAFAAYGPQWRNNRKFCTQELLTAEKIGYSAGMRKEEIGVLVDEVKGFGGELVNLGKKIGDLIGNMTYRMLFGDGNSERFDLENIVKEMVRLAGIFNVADYVPFLEPFDIQGLNKQLKEAGKRVQEVFDTIINEHEQDARNYTHKSKNKDLVDIMLSYQDNPNSSYSIDRATMKAILSDMIVGAIDTSHTWIEWVFAEIIKHPTVMNKLQDELTSIVGLDRMVEEDDLLKLEYLELVLKETFRLHPVAPLLVPRESIEDVVISECYIPKGSRVMINCWALG…
174	Solyc10g078220.1.1	CYP98A53	98	1521	506	TATTTGGTAAACCTAACTCTTTATTAAAAGATAATAAACCTGAACTATAGTGTATGATAATGACAAAACTATAATCTACATGAATCTGTCTTTATATTCATCATATAGATTCCCTACACATCATTATCAAAAGCCTTTTAAGTTTAATCTCAAAGATAAATAGAGATGATACATTTCACTCATTTCTCATATCATAGCTTAAATTACCTATAGATGGATATAGGGAAACTTATCTTAGTCTTCTTTTTCAGTACTCTTTGCTTCTATCTCCTATGGACACTCTTAAAATTCGTTTATTCAGTATGGTGGATGCCACTTCAAACACAAAATAAAATGAACTCTCAGGGCATTAAAGGCCCTTCTTATAGTTTTCCTCATGGAAATACCAAAGATATATCA…	TATTTGGTAAACCTAACTCTTTATTAAAAGATAATAAACCTGAACTATAGTGTATGATAATGACAAAACTATAATCTACATGAATCTGTCTTTATATTCATCATATAGATTCCCTACACATCATTATCAAAAGCCTTTTAAGTTTAATCTCAAAGATAAATAGAGATGATACATTTCACTCATTTCTCATATCATAGCTTAAATTACCTATAGATGGATATAGGGAAACTTATCTTAGTCTTCTTTTTCAGTACTCTTTGCTTCTATCTCCTATGGACACTCTTAAAATTCGTTTATTCAGTATGGTGGATGCCACTTCAAACACAAAATAAAATGAACTCTCAGGGCATTAAAGGCCCTTCTTATAGTTTTCCTCATGGAAATACCAAAGATATATCA…	ATGGAGTATTATATGCTGCCACCATCCTTTCTTATCTTCATTCCATTATTGTTTCTCATCGTTAAACAATTCATACCAAAATCTGGAAATCTTCCACCAGGTCCTCGATCATGGCCTCTCTTAGGAAATATTCTCCAAATTGGGAAAAACCCTCATATTTCACTGGCAAAATTTGCCCAAATTCATGGCCCATTGATTTCTGTCAAGCTGGGAACTCAACTGGTTGTGGTAGCTTCGTCCCCTGCTTCTGCAGCTGAAATCCTCAAGACTCAAGATCGTCTTCTATCAGCTCGGTCTCCGCCCAGTGTTGCTCCATATGAACTCTCTGTAATTAATCAACACTCGATTGTCTTTTCCAGTGATTTGAGCAATCACTGGAAGCTCTTGCGGGCATTTTGT…	MLSSIYVVVAFFSFLISLLFYFIHFRWTPEKLHRKLPPGPRGIPIIGNLHILGTLPHRTLYNLSKTYGPIMFLKLGNIPTVIISSPETAELVLRTHDAAFASRPKLKAIHYMSDGTKGLAFAAYGPQWRNNRKFCTQELLTAEKIGYSAGMRKEEIGVLVDEVKGFGGELVNLGKKIGDLIGNMTYRMLFGDGNSERFDLENIVKEMVRLAGIFNVADYVPFLEPFDIQGLNKQLKEAGKRVQEVFDTIINEHEQDARNYTHKSKNKDLVDIMLSYQDNPNSSYSIDRATMKAILSDMIVGAIDTSHTWIEWVFAEIIKHPTVMNKLQDELTSIVGLDRMVEEDDLLKLEYLELVLKETFRLHPVAPLLVPRESIEDVVISECYIPKGSRVMINCWALG…
175	Solyc04g083160.1.1	CYP701A30	701	1533	510	GTCAACTCAACAAGCAAAAAGGGACAGCTGATACTCTAGATCTTCTACTGTGGTAATGGAGATTCAACACTCCAATTTTGCTATGCTTATTGCCTTCCTTCTCTTTGTAGCCATAGCTCTGAAGCTATGGAAAAAATCCAAAATTCAGTATAAACTCCCTCCAGGTCCTAGAAAACTACCATTTATTGGGAATTTGCATCAATTATCTAGCTCATTGCCTCACCATACTTTTAAGAATTTGTCAAACAAATATGGTCCCATGATGCACCTACAACTTGGTGAAGTTTCAGCTGTTATAGTATCATCACCACAAGTGGCAAAAGAGGTACTGAAGACTCATGACTTAATCTTTGCTAATAGGCCACAACTTCTTTCTGTACAGATTCTAAGCAACAACAG…	GTCAACTCAACAAGCAAAAAGGGACAGCTGATACTCTAGATCTTCTACTGTGGTAATGGAGATTCAACACTCCAATTTTGCTATGCTTATTGCCTTCCTTCTCTTTGTAGCCATAGCTCTGAAGCTATGGAAAAAATCCAAAATTCAGTATAAACTCCCTCCAGGTCCTAGAAAACTACCATTTATTGGGAATTTGCATCAATTATCTAGCTCATTGCCTCACCATACTTTTAAGAATTTGTCAAACAAATATGGTCCCATGATGCACCTACAACTTGGTGAAGTTTCAGCTGTTATAGTATCATCACCACAAGTGGCAAAAGAGGTACTGAAGACTCATGACTTAATCTTTGCTAATAGGCCACAACTTCTTTCTGTACAGATTCTAAGCAACAACAG…	ATGGAGATTCAACACTCCAATTTTGCTATGCTTATTGCCTTCCTTCTCTTTGTAGCCATAGCTCTGAAGCTATGGAAAAAATCCAAAATTCAGTATAAACTCCCTCCAGGTCCTAGAAAACTACCATTTATTGGGAATTTGCATCAATTATCTAGCTCATTGCCTCACCATACTTTTAAGAATTTGTCAAACAAATATGGTCCCATGATGCACCTACAACTTGGTGAAGTTTCAGCTGTTATAGTATCATCACCACAAGTGGCAAAAGAGGTACTGAAGACTCATGACTTAATCTTTGCTAATAGGCCACAACTTCTTTCTGTACAGATTCTAAGCAACAACAGTCCTACCCTTTCATTCTCTCCTTATGGGGCTAATTGGAGACAGCTTAGAAAAGTA…	MEIQHSNFAMLIAFLLFVAIALKLWKKSKIQYKLPPGPRKLPFIGNLHQLSSSLPHHTFKNLSNKYGPMMHLQLGEVSAVIVSSPQVAKEVLKTHDLIFANRPQLLSVQILSNNSPTLSFSPYGANWRQLRKVCVLELLSAKRVQSFESIREEEVDNLIEAISLIQPQVPIDISEMIFSMTNNITARAAFGKKCKHKDEFIKAMKTITELSGGFDIPDLFPSLKIFHSLSGVKPALEKVHQKVDKIFEDIIQEHKENKRDMSSNMLYKEDLVDVLLRVQESGDLEIPISRNTLKSVILEMFIGGTDTSSTVLEWAISEMMKNPQVMEKAQAEVREVFKGKSKITESEIQKLDYIKMVIKETLRMHPPLPLLLPREAIEKCEIGGYDIPAKTKVIINAWA…
176	Solyc10g009390.2.1	CYP703A13	703	1671	556	TATTTGGTAAACCTAACTCTTTATTAAAAGATAATAAACCTGAACTATAGTGTATGATAATGACAAAACTATAATCTACATGAATCTGTCTTTATATTCATCATATAGATTCCCTACACATCATTATCAAAAGCCTTTTAAGTTTAATCTCAAAGATAAATAGAGATGATACATTTCACTCATTTCTCATATCATAGCTTAAATTACCTATAGATGGATATAGGGAAACTTATCTTAGTCTTCTTTTTCAGTACTCTTTGCTTCTATCTCCTATGGACACTCTTAAAATTCGTTTATTCAGTATGGTGGATGCCACTTCAAACACAAAATAAAATGAACTCTCAGGGCATTAAAGGCCCTTCTTATAGTTTTCCTCATGGAAATACCAAAGATATATCA…	TATTTGGTAAACCTAACTCTTTATTAAAAGATAATAAACCTGAACTATAGTGTATGATAATGACAAAACTATAATCTACATGAATCTGTCTTTATATTCATCATATAGATTCCCTACACATCATTATCAAAAGCCTTTTAAGTTTAATCTCAAAGATAAATAGAGATGATACATTTCACTCATTTCTCATATCATAGCTTAAATTACCTATAGATGGATATAGGGAAACTTATCTTAGTCTTCTTTTTCAGTACTCTTTGCTTCTATCTCCTATGGACACTCTTAAAATTCGTTTATTCAGTATGGTGGATGCCACTTCAAACACAAAATAAAATGAACTCTCAGGGCATTAAAGGCCCTTCTTATAGTTTTCCTCATGGAAATACCAAAGATATATCA…	ATGGAGTATTATATGCTGCCACCATCCTTTCTTATCTTCATTCCATTATTGTTTCTCATCGTTAAACAATTCATACCAAAATCTGGAAATCTTCCACCAGGTCCTCGATCATGGCCTCTCTTAGGAAATATTCTCCAAATTGGGAAAAACCCTCATATTTCACTGGCAAAATTTGCCCAAATTCATGGCCCATTGATTTCTGTCAAGCTGGGAACTCAACTGGTTGTGGTAGCTTCGTCCCCTGCTTCTGCAGCTGAAATCCTCAAGACTCAAGATCGTCTTCTATCAGCTCGGTCTCCGCCCAGTGTTGCTCCATATGAACTCTCTGTAATTAATCAACACTCGATTGTCTTTTCCAGTGATTTGAGCAATCACTGGAAGCTCTTGCGGGCATTTTGT…	MLSSIYVVVAFFSFLISLLFYFIHFRWTPEKLHRKLPPGPRGIPIIGNLHILGTLPHRTLYNLSKTYGPIMFLKLGNIPTVIISSPETAELVLRTHDAAFASRPKLKAIHYMSDGTKGLAFAAYGPQWRNNRKFCTQELLTAEKIGYSAGMRKEEIGVLVDEVKGFGGELVNLGKKIGDLIGNMTYRMLFGDGNSERFDLENIVKEMVRLAGIFNVADYVPFLEPFDIQGLNKQLKEAGKRVQEVFDTIINEHEQDARNYTHKSKNKDLVDIMLSYQDNPNSSYSIDRATMKAILSDMIVGAIDTSHTWIEWVFAEIIKHPTVMNKLQDELTSIVGLDRMVEEDDLLKLEYLELVLKETFRLHPVAPLLVPRESIEDVVISECYIPKGSRVMINCWALG…
177	Solyc01g094140.2.1	CYP704A63	704	1548	515	CCAAAATATGCACTTCTTCAACATTTTTTCTCTTTTCATTTTTGTGTCTTTCCTCTTTTTGTTAATTAAATATTGGAAGAATTCCAATGACCAAATTAGAAAAAAATTGCCTCCTGGTCCATGGAAATTACCCTTACTTGGAAACATATTTCATTTGTTAGGTGGACCTCCACATCGTGTCCTTAGAGATTTAGCTAAAAAATATGGTTCTATTATGCACCTTCAATTAGGTGAAGTCTCTCTAGTTGTTGTTACTTCTCCAGACATGGCCAAACAAGTACTAAAAACTCATGACATCGCTTTTGCATCTAGGCCAATGCTTATAGCCGCCGAGATAGTTTGTTATAATGGGAGCGACATTGTTTTTTCTCCTTATGGTGATTACTGGAGACAAATGCG…	CCAAAATATGCACTTCTTCAACATTTTTTCTCTTTTCATTTTTGTGTCTTTCCTCTTTTTGTTAATTAAATATTGGAAGAATTCCAATGACCAAATTAGAAAAAAATTGCCTCCTGGTCCATGGAAATTACCCTTACTTGGAAACATATTTCATTTGTTAGGTGGACCTCCACATCGTGTCCTTAGAGATTTAGCTAAAAAATATGGTTCTATTATGCACCTTCAATTAGGTGAAGTCTCTCTAGTTGTTGTTACTTCTCCAGACATGGCCAAACAAGTACTAAAAACTCATGACATCGCTTTTGCATCTAGGCCAATGCTTATAGCCGCCGAGATAGTTTGTTATAATGGGAGCGACATTGTTTTTTCTCCTTATGGTGATTACTGGAGACAAATGCG…	ATGCACTTCTTCAACATTTTTTCTCTTTTCATTTTTGTGTCTTTCCTCTTTTTGTTAATTAAATATTGGAAGAATTCCAATGACCAAATTAGAAAAAAATTGCCTCCTGGTCCATGGAAATTACCCTTACTTGGAAACATATTTCATTTGTTAGGTGGACCTCCACATCGTGTCCTTAGAGATTTAGCTAAAAAATATGGTTCTATTATGCACCTTCAATTAGGTGAAGTCTCTCTAGTTGTTGTTACTTCTCCAGACATGGCCAAACAAGTACTAAAAACTCATGACATCGCTTTTGCATCTAGGCCAATGCTTATAGCCGCCGAGATAGTTTGTTATAATGGGAGCGACATTGTTTTTTCTCCTTATGGTGATTACTGGAGACAAATGCGTAAAATT…	MHFFNIFSLFIFVSFLFLLIKYWKNSNDQIRKKLPPGPWKLPLLGNIFHLLGGPPHRVLRDLAKKYGSIMHLQLGEVSLVVVTSPDMAKQVLKTHDIAFASRPMLIAAEIVCYNGSDIVFSPYGDYWRQMRKICIMELLSAKNVKSFSSIRQDEVLRMIEFFRSSSGETVNATRRIFQFASSMTCRSAFGKVFKEQDELIQLVKKVSRLTEGFDVADIFPSLKFLHVLCGMKSKIMDVHHELDAILENIINEHKNNGELGGEGLVSTLLRLMKEGGLQFPITNDNIKAIIFDIFAAGTETSSATIDWIMVEMMRNPNVLSKAQEEVRNAFKGKETFDENDVEELKYLKLVVKESFRLHPPFPLLLPRECREEVEINGYTIPLKTKVMVNAWAIGRDPKY…
178	Solyc01g094130.2.1	CYP704A64	704	1539	512	CCAAAATATGCACTTCTTCAACATTTTTTCTCTTTTCATTTTTGTGTCTTTCCTCTTTTTGTTAATTAAATATTGGAAGAATTCCAATGACCAAATTAGAAAAAAATTGCCTCCTGGTCCATGGAAATTACCCTTACTTGGAAACATATTTCATTTGTTAGGTGGACCTCCACATCGTGTCCTTAGAGATTTAGCTAAAAAATATGGTTCTATTATGCACCTTCAATTAGGTGAAGTCTCTCTAGTTGTTGTTACTTCTCCAGACATGGCCAAACAAGTACTAAAAACTCATGACATCGCTTTTGCATCTAGGCCAATGCTTATAGCCGCCGAGATAGTTTGTTATAATGGGAGCGACATTGTTTTTTCTCCTTATGGTGATTACTGGAGACAAATGCG…	CCAAAATATGCACTTCTTCAACATTTTTTCTCTTTTCATTTTTGTGTCTTTCCTCTTTTTGTTAATTAAATATTGGAAGAATTCCAATGACCAAATTAGAAAAAAATTGCCTCCTGGTCCATGGAAATTACCCTTACTTGGAAACATATTTCATTTGTTAGGTGGACCTCCACATCGTGTCCTTAGAGATTTAGCTAAAAAATATGGTTCTATTATGCACCTTCAATTAGGTGAAGTCTCTCTAGTTGTTGTTACTTCTCCAGACATGGCCAAACAAGTACTAAAAACTCATGACATCGCTTTTGCATCTAGGCCAATGCTTATAGCCGCCGAGATAGTTTGTTATAATGGGAGCGACATTGTTTTTTCTCCTTATGGTGATTACTGGAGACAAATGCG…	ATGCACTTCTTCAACATTTTTTCTCTTTTCATTTTTGTGTCTTTCCTCTTTTTGTTAATTAAATATTGGAAGAATTCCAATGACCAAATTAGAAAAAAATTGCCTCCTGGTCCATGGAAATTACCCTTACTTGGAAACATATTTCATTTGTTAGGTGGACCTCCACATCGTGTCCTTAGAGATTTAGCTAAAAAATATGGTTCTATTATGCACCTTCAATTAGGTGAAGTCTCTCTAGTTGTTGTTACTTCTCCAGACATGGCCAAACAAGTACTAAAAACTCATGACATCGCTTTTGCATCTAGGCCAATGCTTATAGCCGCCGAGATAGTTTGTTATAATGGGAGCGACATTGTTTTTTCTCCTTATGGTGATTACTGGAGACAAATGCGTAAAATT…	MHFFNIFSLFIFVSFLFLLIKYWKNSNDQIRKKLPPGPWKLPLLGNIFHLLGGPPHRVLRDLAKKYGSIMHLQLGEVSLVVVTSPDMAKQVLKTHDIAFASRPMLIAAEIVCYNGSDIVFSPYGDYWRQMRKICIMELLSAKNVKSFSSIRQDEVLRMIEFFRSSSGETVNATRRIFQFASSMTCRSAFGKVFKEQDELIQLVKKVSRLTEGFDVADIFPSLKFLHVLCGMKSKIMDVHHELDAILENIINEHKNNGELGGEGLVSTLLRLMKEGGLQFPITNDNIKAIIFDIFAAGTETSSATIDWIMVEMMRNPNVLSKAQEEVRNAFKGKETFDENDVEELKYLKLVVKESFRLHPPFPLLLPRECREEVEINGYTIPLKTKVMVNAWAIGRDPKY…
179	Solyc01g094120.2.1	CYP704A65	704	1530	509	CCAAAATATGCACTTCTTCAACATTTTTTCTCTTTTCATTTTTGTGTCTTTCCTCTTTTTGTTAATTAAATATTGGAAGAATTCCAATGACCAAATTAGAAAAAAATTGCCTCCTGGTCCATGGAAATTACCCTTACTTGGAAACATATTTCATTTGTTAGGTGGACCTCCACATCGTGTCCTTAGAGATTTAGCTAAAAAATATGGTTCTATTATGCACCTTCAATTAGGTGAAGTCTCTCTAGTTGTTGTTACTTCTCCAGACATGGCCAAACAAGTACTAAAAACTCATGACATCGCTTTTGCATCTAGGCCAATGCTTATAGCCGCCGAGATAGTTTGTTATAATGGGAGCGACATTGTTTTTTCTCCTTATGGTGATTACTGGAGACAAATGCG…	CCAAAATATGCACTTCTTCAACATTTTTTCTCTTTTCATTTTTGTGTCTTTCCTCTTTTTGTTAATTAAATATTGGAAGAATTCCAATGACCAAATTAGAAAAAAATTGCCTCCTGGTCCATGGAAATTACCCTTACTTGGAAACATATTTCATTTGTTAGGTGGACCTCCACATCGTGTCCTTAGAGATTTAGCTAAAAAATATGGTTCTATTATGCACCTTCAATTAGGTGAAGTCTCTCTAGTTGTTGTTACTTCTCCAGACATGGCCAAACAAGTACTAAAAACTCATGACATCGCTTTTGCATCTAGGCCAATGCTTATAGCCGCCGAGATAGTTTGTTATAATGGGAGCGACATTGTTTTTTCTCCTTATGGTGATTACTGGAGACAAATGCG…	ATGCACTTCTTCAACATTTTTTCTCTTTTCATTTTTGTGTCTTTCCTCTTTTTGTTAATTAAATATTGGAAGAATTCCAATGACCAAATTAGAAAAAAATTGCCTCCTGGTCCATGGAAATTACCCTTACTTGGAAACATATTTCATTTGTTAGGTGGACCTCCACATCGTGTCCTTAGAGATTTAGCTAAAAAATATGGTTCTATTATGCACCTTCAATTAGGTGAAGTCTCTCTAGTTGTTGTTACTTCTCCAGACATGGCCAAACAAGTACTAAAAACTCATGACATCGCTTTTGCATCTAGGCCAATGCTTATAGCCGCCGAGATAGTTTGTTATAATGGGAGCGACATTGTTTTTTCTCCTTATGGTGATTACTGGAGACAAATGCGTAAAATT…	MHFFNIFSLFIFVSFLFLLIKYWKNSNDQIRKKLPPGPWKLPLLGNIFHLLGGPPHRVLRDLAKKYGSIMHLQLGEVSLVVVTSPDMAKQVLKTHDIAFASRPMLIAAEIVCYNGSDIVFSPYGDYWRQMRKICIMELLSAKNVKSFSSIRQDEVLRMIEFFRSSSGETVNATRRIFQFASSMTCRSAFGKVFKEQDELIQLVKKVSRLTEGFDVADIFPSLKFLHVLCGMKSKIMDVHHELDAILENIINEHKNNGELGGEGLVSTLLRLMKEGGLQFPITNDNIKAIIFDIFAAGTETSSATIDWIMVEMMRNPNVLSKAQEEVRNAFKGKETFDENDVEELKYLKLVVKESFRLHPPFPLLLPRECREEVEINGYTIPLKTKVMVNAWAIGRDPKY…
180	Solyc01g094100.2.1	CYP704A66	704	1548	515	CCAAAATATGCACTTCTTCAACATTTTTTCTCTTTTCATTTTTGTGTCTTTCCTCTTTTTGTTAATTAAATATTGGAAGAATTCCAATGACCAAATTAGAAAAAAATTGCCTCCTGGTCCATGGAAATTACCCTTACTTGGAAACATATTTCATTTGTTAGGTGGACCTCCACATCGTGTCCTTAGAGATTTAGCTAAAAAATATGGTTCTATTATGCACCTTCAATTAGGTGAAGTCTCTCTAGTTGTTGTTACTTCTCCAGACATGGCCAAACAAGTACTAAAAACTCATGACATCGCTTTTGCATCTAGGCCAATGCTTATAGCCGCCGAGATAGTTTGTTATAATGGGAGCGACATTGTTTTTTCTCCTTATGGTGATTACTGGAGACAAATGCG…	CCAAAATATGCACTTCTTCAACATTTTTTCTCTTTTCATTTTTGTGTCTTTCCTCTTTTTGTTAATTAAATATTGGAAGAATTCCAATGACCAAATTAGAAAAAAATTGCCTCCTGGTCCATGGAAATTACCCTTACTTGGAAACATATTTCATTTGTTAGGTGGACCTCCACATCGTGTCCTTAGAGATTTAGCTAAAAAATATGGTTCTATTATGCACCTTCAATTAGGTGAAGTCTCTCTAGTTGTTGTTACTTCTCCAGACATGGCCAAACAAGTACTAAAAACTCATGACATCGCTTTTGCATCTAGGCCAATGCTTATAGCCGCCGAGATAGTTTGTTATAATGGGAGCGACATTGTTTTTTCTCCTTATGGTGATTACTGGAGACAAATGCG…	ATGCACTTCTTCAACATTTTTTCTCTTTTCATTTTTGTGTCTTTCCTCTTTTTGTTAATTAAATATTGGAAGAATTCCAATGACCAAATTAGAAAAAAATTGCCTCCTGGTCCATGGAAATTACCCTTACTTGGAAACATATTTCATTTGTTAGGTGGACCTCCACATCGTGTCCTTAGAGATTTAGCTAAAAAATATGGTTCTATTATGCACCTTCAATTAGGTGAAGTCTCTCTAGTTGTTGTTACTTCTCCAGACATGGCCAAACAAGTACTAAAAACTCATGACATCGCTTTTGCATCTAGGCCAATGCTTATAGCCGCCGAGATAGTTTGTTATAATGGGAGCGACATTGTTTTTTCTCCTTATGGTGATTACTGGAGACAAATGCGTAAAATT…	MHFFNIFSLFIFVSFLFLLIKYWKNSNDQIRKKLPPGPWKLPLLGNIFHLLGGPPHRVLRDLAKKYGSIMHLQLGEVSLVVVTSPDMAKQVLKTHDIAFASRPMLIAAEIVCYNGSDIVFSPYGDYWRQMRKICIMELLSAKNVKSFSSIRQDEVLRMIEFFRSSSGETVNATRRIFQFASSMTCRSAFGKVFKEQDELIQLVKKVSRLTEGFDVADIFPSLKFLHVLCGMKSKIMDVHHELDAILENIINEHKNNGELGGEGLVSTLLRLMKEGGLQFPITNDNIKAIIFDIFAAGTETSSATIDWIMVEMMRNPNVLSKAQEEVRNAFKGKETFDENDVEELKYLKLVVKESFRLHPPFPLLLPRECREEVEINGYTIPLKTKVMVNAWAIGRDPKY…
181	Solyc01g094080.2.1	CYP704A69	704	1551	516	CCAAAATATGCACTTCTTCAACATTTTTTCTCTTTTCATTTTTGTGTCTTTCCTCTTTTTGTTAATTAAATATTGGAAGAATTCCAATGACCAAATTAGAAAAAAATTGCCTCCTGGTCCATGGAAATTACCCTTACTTGGAAACATATTTCATTTGTTAGGTGGACCTCCACATCGTGTCCTTAGAGATTTAGCTAAAAAATATGGTTCTATTATGCACCTTCAATTAGGTGAAGTCTCTCTAGTTGTTGTTACTTCTCCAGACATGGCCAAACAAGTACTAAAAACTCATGACATCGCTTTTGCATCTAGGCCAATGCTTATAGCCGCCGAGATAGTTTGTTATAATGGGAGCGACATTGTTTTTTCTCCTTATGGTGATTACTGGAGACAAATGCG…	CCAAAATATGCACTTCTTCAACATTTTTTCTCTTTTCATTTTTGTGTCTTTCCTCTTTTTGTTAATTAAATATTGGAAGAATTCCAATGACCAAATTAGAAAAAAATTGCCTCCTGGTCCATGGAAATTACCCTTACTTGGAAACATATTTCATTTGTTAGGTGGACCTCCACATCGTGTCCTTAGAGATTTAGCTAAAAAATATGGTTCTATTATGCACCTTCAATTAGGTGAAGTCTCTCTAGTTGTTGTTACTTCTCCAGACATGGCCAAACAAGTACTAAAAACTCATGACATCGCTTTTGCATCTAGGCCAATGCTTATAGCCGCCGAGATAGTTTGTTATAATGGGAGCGACATTGTTTTTTCTCCTTATGGTGATTACTGGAGACAAATGCG…	ATGCACTTCTTCAACATTTTTTCTCTTTTCATTTTTGTGTCTTTCCTCTTTTTGTTAATTAAATATTGGAAGAATTCCAATGACCAAATTAGAAAAAAATTGCCTCCTGGTCCATGGAAATTACCCTTACTTGGAAACATATTTCATTTGTTAGGTGGACCTCCACATCGTGTCCTTAGAGATTTAGCTAAAAAATATGGTTCTATTATGCACCTTCAATTAGGTGAAGTCTCTCTAGTTGTTGTTACTTCTCCAGACATGGCCAAACAAGTACTAAAAACTCATGACATCGCTTTTGCATCTAGGCCAATGCTTATAGCCGCCGAGATAGTTTGTTATAATGGGAGCGACATTGTTTTTTCTCCTTATGGTGATTACTGGAGACAAATGCGTAAAATT…	MHFFNIFSLFIFVSFLFLLIKYWKNSNDQIRKKLPPGPWKLPLLGNIFHLLGGPPHRVLRDLAKKYGSIMHLQLGEVSLVVVTSPDMAKQVLKTHDIAFASRPMLIAAEIVCYNGSDIVFSPYGDYWRQMRKICIMELLSAKNVKSFSSIRQDEVLRMIEFFRSSSGETVNATRRIFQFASSMTCRSAFGKVFKEQDELIQLVKKVSRLTEGFDVADIFPSLKFLHVLCGMKSKIMDVHHELDAILENIINEHKNNGELGGEGLVSTLLRLMKEGGLQFPITNDNIKAIIFDIFAAGTETSSATIDWIMVEMMRNPNVLSKAQEEVRNAFKGKETFDENDVEELKYLKLVVKESFRLHPPFPLLLPRECREEVEINGYTIPLKTKVMVNAWAIGRDPKY…
182	Solyc12g019680.1.1	CYP704A70	704	1542	513	TATTTGGTAAACCTAACTCTTTATTAAAAGATAATAAACCTGAACTATAGTGTATGATAATGACAAAACTATAATCTACATGAATCTGTCTTTATATTCATCATATAGATTCCCTACACATCATTATCAAAAGCCTTTTAAGTTTAATCTCAAAGATAAATAGAGATGATACATTTCACTCATTTCTCATATCATAGCTTAAATTACCTATAGATGGATATAGGGAAACTTATCTTAGTCTTCTTTTTCAGTACTCTTTGCTTCTATCTCCTATGGACACTCTTAAAATTCGTTTATTCAGTATGGTGGATGCCACTTCAAACACAAAATAAAATGAACTCTCAGGGCATTAAAGGCCCTTCTTATAGTTTTCCTCATGGAAATACCAAAGATATATCA…	TATTTGGTAAACCTAACTCTTTATTAAAAGATAATAAACCTGAACTATAGTGTATGATAATGACAAAACTATAATCTACATGAATCTGTCTTTATATTCATCATATAGATTCCCTACACATCATTATCAAAAGCCTTTTAAGTTTAATCTCAAAGATAAATAGAGATGATACATTTCACTCATTTCTCATATCATAGCTTAAATTACCTATAGATGGATATAGGGAAACTTATCTTAGTCTTCTTTTTCAGTACTCTTTGCTTCTATCTCCTATGGACACTCTTAAAATTCGTTTATTCAGTATGGTGGATGCCACTTCAAACACAAAATAAAATGAACTCTCAGGGCATTAAAGGCCCTTCTTATAGTTTTCCTCATGGAAATACCAAAGATATATCA…	ATGGATATAGGGAAACTTATCTTAGTCTTCTTTTTCAGTACTCTTTGCTTCTATCTCCTATGGACACTCTTAAAATTCGTTTATTCAGTATGGTGGATGCCACTTCAAACACAAAATAAAATGAACTCTCAGGGCATTAAAGGCCCTTCTTATAGTTTTCCTCATGGAAATACCAAAGATATATCACTGATGAGAAGTCAAACTATGGATAAACCTATGATTGATATTTCTCATGACATTTTTTCAAGGATTCAACCTCATGTTCACACATGGACAAGGATGTACGGGAGGAATTTCCTCACTTGGCATGGCTCGAAACCATACTTATTTGTCACTGAACCAGAGCTGATCAAAGAAGTATTGTCCAACAAAGAAGACATTTACCCGAAAATGGACATG…	MLSSIYVVVAFFSFLISLLFYFIHFRWTPEKLHRKLPPGPRGIPIIGNLHILGTLPHRTLYNLSKTYGPIMFLKLGNIPTVIISSPETAELVLRTHDAAFASRPKLKAIHYMSDGTKGLAFAAYGPQWRNNRKFCTQELLTAEKIGYSAGMRKEEIGVLVDEVKGFGGELVNLGKKIGDLIGNMTYRMLFGDGNSERFDLENIVKEMVRLAGIFNVADYVPFLEPFDIQGLNKQLKEAGKRVQEVFDTIINEHEQDARNYTHKSKNKDLVDIMLSYQDNPNSSYSIDRATMKAILSDMIVGAIDTSHTWIEWVFAEIIKHPTVMNKLQDELTSIVGLDRMVEEDDLLKLEYLELVLKETFRLHPVAPLLVPRESIEDVVISECYIPKGSRVMINCWALG…
183	Solyc01g010900.2.1	CYP704B30	704	1617	538	CCAAAATATGCACTTCTTCAACATTTTTTCTCTTTTCATTTTTGTGTCTTTCCTCTTTTTGTTAATTAAATATTGGAAGAATTCCAATGACCAAATTAGAAAAAAATTGCCTCCTGGTCCATGGAAATTACCCTTACTTGGAAACATATTTCATTTGTTAGGTGGACCTCCACATCGTGTCCTTAGAGATTTAGCTAAAAAATATGGTTCTATTATGCACCTTCAATTAGGTGAAGTCTCTCTAGTTGTTGTTACTTCTCCAGACATGGCCAAACAAGTACTAAAAACTCATGACATCGCTTTTGCATCTAGGCCAATGCTTATAGCCGCCGAGATAGTTTGTTATAATGGGAGCGACATTGTTTTTTCTCCTTATGGTGATTACTGGAGACAAATGCG…	CCAAAATATGCACTTCTTCAACATTTTTTCTCTTTTCATTTTTGTGTCTTTCCTCTTTTTGTTAATTAAATATTGGAAGAATTCCAATGACCAAATTAGAAAAAAATTGCCTCCTGGTCCATGGAAATTACCCTTACTTGGAAACATATTTCATTTGTTAGGTGGACCTCCACATCGTGTCCTTAGAGATTTAGCTAAAAAATATGGTTCTATTATGCACCTTCAATTAGGTGAAGTCTCTCTAGTTGTTGTTACTTCTCCAGACATGGCCAAACAAGTACTAAAAACTCATGACATCGCTTTTGCATCTAGGCCAATGCTTATAGCCGCCGAGATAGTTTGTTATAATGGGAGCGACATTGTTTTTTCTCCTTATGGTGATTACTGGAGACAAATGCG…	ATGCACTTCTTCAACATTTTTTCTCTTTTCATTTTTGTGTCTTTCCTCTTTTTGTTAATTAAATATTGGAAGAATTCCAATGACCAAATTAGAAAAAAATTGCCTCCTGGTCCATGGAAATTACCCTTACTTGGAAACATATTTCATTTGTTAGGTGGACCTCCACATCGTGTCCTTAGAGATTTAGCTAAAAAATATGGTTCTATTATGCACCTTCAATTAGGTGAAGTCTCTCTAGTTGTTGTTACTTCTCCAGACATGGCCAAACAAGTACTAAAAACTCATGACATCGCTTTTGCATCTAGGCCAATGCTTATAGCCGCCGAGATAGTTTGTTATAATGGGAGCGACATTGTTTTTTCTCCTTATGGTGATTACTGGAGACAAATGCGTAAAATT…	MHFFNIFSLFIFVSFLFLLIKYWKNSNDQIRKKLPPGPWKLPLLGNIFHLLGGPPHRVLRDLAKKYGSIMHLQLGEVSLVVVTSPDMAKQVLKTHDIAFASRPMLIAAEIVCYNGSDIVFSPYGDYWRQMRKICIMELLSAKNVKSFSSIRQDEVLRMIEFFRSSSGETVNATRRIFQFASSMTCRSAFGKVFKEQDELIQLVKKVSRLTEGFDVADIFPSLKFLHVLCGMKSKIMDVHHELDAILENIINEHKNNGELGGEGLVSTLLRLMKEGGLQFPITNDNIKAIIFDIFAAGTETSSATIDWIMVEMMRNPNVLSKAQEEVRNAFKGKETFDENDVEELKYLKLVVKESFRLHPPFPLLLPRECREEVEINGYTIPLKTKVMVNAWAIGRDPKY…
184	Solyc08g079280.2.1	CYP706C12	706	1575	524	ATCTTCTCAATATACTTACTTGTGTTGAATTAATGGAGTATTATATGCTGCCACCATCCTTTCTTATCTTCATTCCATTATTGTTTCTCATCGTTAAACAATTCATACCAAAATCTGGAAATCTTCCACCAGGTCCTCGATCATGGCCTCTCTTAGGAAATATTCTCCAAATTGGGAAAAACCCTCATATTTCACTGGCAAAATTTGCCCAAATTCATGGCCCATTGATTTCTGTCAAGCTGGGAACTCAACTGGTTGTGGTAGCTTCGTCCCCTGCTTCTGCAGCTGAAATCCTCAAGACTCAAGATCGTCTTCTATCAGCTCGGTCTCCGCCCAGTGTTGCTCCATATGAACTCTCTGTAATTAATCAACACTCGATTGTCTTTTCCAGTGATTTGA…	ATCTTCTCAATATACTTACTTGTGTTGAATTAATGGAGTATTATATGCTGCCACCATCCTTTCTTATCTTCATTCCATTATTGTTTCTCATCGTTAAACAATTCATACCAAAATCTGGAAATCTTCCACCAGGTCCTCGATCATGGCCTCTCTTAGGAAATATTCTCCAAATTGGGAAAAACCCTCATATTTCACTGGCAAAATTTGCCCAAATTCATGGCCCATTGATTTCTGTCAAGCTGGGAACTCAACTGGTTGTGGTAGCTTCGTCCCCTGCTTCTGCAGCTGAAATCCTCAAGACTCAAGATCGTCTTCTATCAGCTCGGTCTCCGCCCAGTGTTGCTCCATATGAACTCTCTGTAATTAATCAACACTCGATTGTCTTTTCCAGTGATTTGA…	ATGGAGATTGTTGCTTACTTCTTAGTCTTATTTTTATTAGCAATTACTTTTGTAATATATGCATGGAGATTGTTGGACTGGGCATGGTTTAGGCCAAGGAAACTAGACAAATGCCTTAGACAACAAGGTCTTAAAGGGAACTCTTACAAATTGATTTTTGGAGACATCAAAGAATTGTCGAAAAGCATTGAAGATGCTGAGTCCAAACCATTGGATGTCTCTGATGATGACTTAACACCAAGAATTCTTCCTTATTTCGTTCAAACAATCAAAAAATACGGTAAAAACTGTTTTATATGGATTGGGACAAAGCCTTTGGTGATTGTAGGGGACCCTGAGGTAATAAGGGATGTGTTTAACAAACATGCTCTCTATCAAAAGCCAAAATCAACTCCCCTG…	MEYYMLPPSFLIFIPLLFLIVKQFIPKSGNLPPGPRSWPLLGNILQIGKNPHISLAKFAQIHGPLISVKLGTQLVVVASSPASAAEILKTQDRLLSARSPPSVAPYELSVINQHSIVFSSDLSNHWKLLRAFCRTHLFSPKAVESQTALREKKVSEMIHFLKSKKGETVMISEILFGTILNTFGNLFFSKDLCDLDHETKTSETKRVFRKFIELGAMPNISEFYPLLEALDLQGLSKQTKMYQNQLINIWSQIVKEKRQAVNRRSSDFLDVMIDSGFSDLQINILLTELISAGSDTTTSTIEWAMAELLRNKGAMHKLQAELTSKIGENDIITESNISDLPYLAACVKETLRLHSPTPFLIPRRAPETCKIMDYTIPENSKLFVNAWAIGRDSNTWEDA…
185	Solyc08g079300.2.1	CYP706C14	706	1599	532	ATCTTCTCAATATACTTACTTGTGTTGAATTAATGGAGTATTATATGCTGCCACCATCCTTTCTTATCTTCATTCCATTATTGTTTCTCATCGTTAAACAATTCATACCAAAATCTGGAAATCTTCCACCAGGTCCTCGATCATGGCCTCTCTTAGGAAATATTCTCCAAATTGGGAAAAACCCTCATATTTCACTGGCAAAATTTGCCCAAATTCATGGCCCATTGATTTCTGTCAAGCTGGGAACTCAACTGGTTGTGGTAGCTTCGTCCCCTGCTTCTGCAGCTGAAATCCTCAAGACTCAAGATCGTCTTCTATCAGCTCGGTCTCCGCCCAGTGTTGCTCCATATGAACTCTCTGTAATTAATCAACACTCGATTGTCTTTTCCAGTGATTTGA…	ATCTTCTCAATATACTTACTTGTGTTGAATTAATGGAGTATTATATGCTGCCACCATCCTTTCTTATCTTCATTCCATTATTGTTTCTCATCGTTAAACAATTCATACCAAAATCTGGAAATCTTCCACCAGGTCCTCGATCATGGCCTCTCTTAGGAAATATTCTCCAAATTGGGAAAAACCCTCATATTTCACTGGCAAAATTTGCCCAAATTCATGGCCCATTGATTTCTGTCAAGCTGGGAACTCAACTGGTTGTGGTAGCTTCGTCCCCTGCTTCTGCAGCTGAAATCCTCAAGACTCAAGATCGTCTTCTATCAGCTCGGTCTCCGCCCAGTGTTGCTCCATATGAACTCTCTGTAATTAATCAACACTCGATTGTCTTTTCCAGTGATTTGA…	ATGGAGATTGTTGCTTACTTCTTAGTCTTATTTTTATTAGCAATTACTTTTGTAATATATGCATGGAGATTGTTGGACTGGGCATGGTTTAGGCCAAGGAAACTAGACAAATGCCTTAGACAACAAGGTCTTAAAGGGAACTCTTACAAATTGATTTTTGGAGACATCAAAGAATTGTCGAAAAGCATTGAAGATGCTGAGTCCAAACCATTGGATGTCTCTGATGATGACTTAACACCAAGAATTCTTCCTTATTTCGTTCAAACAATCAAAAAATACGGTAAAAACTGTTTTATATGGATTGGGACAAAGCCTTTGGTGATTGTAGGGGACCCTGAGGTAATAAGGGATGTGTTTAACAAACATGCTCTCTATCAAAAGCCAAAATCAACTCCCCTG…	MEYYMLPPSFLIFIPLLFLIVKQFIPKSGNLPPGPRSWPLLGNILQIGKNPHISLAKFAQIHGPLISVKLGTQLVVVASSPASAAEILKTQDRLLSARSPPSVAPYELSVINQHSIVFSSDLSNHWKLLRAFCRTHLFSPKAVESQTALREKKVSEMIHFLKSKKGETVMISEILFGTILNTFGNLFFSKDLCDLDHETKTSETKRVFRKFIELGAMPNISEFYPLLEALDLQGLSKQTKMYQNQLINIWSQIVKEKRQAVNRRSSDFLDVMIDSGFSDLQINILLTELISAGSDTTTSTIEWAMAELLRNKGAMHKLQAELTSKIGENDIITESNISDLPYLAACVKETLRLHSPTPFLIPRRAPETCKIMDYTIPENSKLFVNAWAIGRDSNTWEDA…
186	Solyc08g079310.2.1	CYP706C15	706	1548	515	ATCTTCTCAATATACTTACTTGTGTTGAATTAATGGAGTATTATATGCTGCCACCATCCTTTCTTATCTTCATTCCATTATTGTTTCTCATCGTTAAACAATTCATACCAAAATCTGGAAATCTTCCACCAGGTCCTCGATCATGGCCTCTCTTAGGAAATATTCTCCAAATTGGGAAAAACCCTCATATTTCACTGGCAAAATTTGCCCAAATTCATGGCCCATTGATTTCTGTCAAGCTGGGAACTCAACTGGTTGTGGTAGCTTCGTCCCCTGCTTCTGCAGCTGAAATCCTCAAGACTCAAGATCGTCTTCTATCAGCTCGGTCTCCGCCCAGTGTTGCTCCATATGAACTCTCTGTAATTAATCAACACTCGATTGTCTTTTCCAGTGATTTGA…	ATCTTCTCAATATACTTACTTGTGTTGAATTAATGGAGTATTATATGCTGCCACCATCCTTTCTTATCTTCATTCCATTATTGTTTCTCATCGTTAAACAATTCATACCAAAATCTGGAAATCTTCCACCAGGTCCTCGATCATGGCCTCTCTTAGGAAATATTCTCCAAATTGGGAAAAACCCTCATATTTCACTGGCAAAATTTGCCCAAATTCATGGCCCATTGATTTCTGTCAAGCTGGGAACTCAACTGGTTGTGGTAGCTTCGTCCCCTGCTTCTGCAGCTGAAATCCTCAAGACTCAAGATCGTCTTCTATCAGCTCGGTCTCCGCCCAGTGTTGCTCCATATGAACTCTCTGTAATTAATCAACACTCGATTGTCTTTTCCAGTGATTTGA…	ATGGAGATTGTTGCTTACTTCTTAGTCTTATTTTTATTAGCAATTACTTTTGTAATATATGCATGGAGATTGTTGGACTGGGCATGGTTTAGGCCAAGGAAACTAGACAAATGCCTTAGACAACAAGGTCTTAAAGGGAACTCTTACAAATTGATTTTTGGAGACATCAAAGAATTGTCGAAAAGCATTGAAGATGCTGAGTCCAAACCATTGGATGTCTCTGATGATGACTTAACACCAAGAATTCTTCCTTATTTCGTTCAAACAATCAAAAAATACGGTAAAAACTGTTTTATATGGATTGGGACAAAGCCTTTGGTGATTGTAGGGGACCCTGAGGTAATAAGGGATGTGTTTAACAAACATGCTCTCTATCAAAAGCCAAAATCAACTCCCCTG…	MEYYMLPPSFLIFIPLLFLIVKQFIPKSGNLPPGPRSWPLLGNILQIGKNPHISLAKFAQIHGPLISVKLGTQLVVVASSPASAAEILKTQDRLLSARSPPSVAPYELSVINQHSIVFSSDLSNHWKLLRAFCRTHLFSPKAVESQTALREKKVSEMIHFLKSKKGETVMISEILFGTILNTFGNLFFSKDLCDLDHETKTSETKRVFRKFIELGAMPNISEFYPLLEALDLQGLSKQTKMYQNQLINIWSQIVKEKRQAVNRRSSDFLDVMIDSGFSDLQINILLTELISAGSDTTTSTIEWAMAELLRNKGAMHKLQAELTSKIGENDIITESNISDLPYLAACVKETLRLHSPTPFLIPRRAPETCKIMDYTIPENSKLFVNAWAIGRDSNTWEDA…
187	Solyc08g079330.1.1	CYP706C17	706	1566	521	ATCTTCTCAATATACTTACTTGTGTTGAATTAATGGAGTATTATATGCTGCCACCATCCTTTCTTATCTTCATTCCATTATTGTTTCTCATCGTTAAACAATTCATACCAAAATCTGGAAATCTTCCACCAGGTCCTCGATCATGGCCTCTCTTAGGAAATATTCTCCAAATTGGGAAAAACCCTCATATTTCACTGGCAAAATTTGCCCAAATTCATGGCCCATTGATTTCTGTCAAGCTGGGAACTCAACTGGTTGTGGTAGCTTCGTCCCCTGCTTCTGCAGCTGAAATCCTCAAGACTCAAGATCGTCTTCTATCAGCTCGGTCTCCGCCCAGTGTTGCTCCATATGAACTCTCTGTAATTAATCAACACTCGATTGTCTTTTCCAGTGATTTGA…	ATCTTCTCAATATACTTACTTGTGTTGAATTAATGGAGTATTATATGCTGCCACCATCCTTTCTTATCTTCATTCCATTATTGTTTCTCATCGTTAAACAATTCATACCAAAATCTGGAAATCTTCCACCAGGTCCTCGATCATGGCCTCTCTTAGGAAATATTCTCCAAATTGGGAAAAACCCTCATATTTCACTGGCAAAATTTGCCCAAATTCATGGCCCATTGATTTCTGTCAAGCTGGGAACTCAACTGGTTGTGGTAGCTTCGTCCCCTGCTTCTGCAGCTGAAATCCTCAAGACTCAAGATCGTCTTCTATCAGCTCGGTCTCCGCCCAGTGTTGCTCCATATGAACTCTCTGTAATTAATCAACACTCGATTGTCTTTTCCAGTGATTTGA…	ATGGAGATTGTTGCTTACTTCTTAGTCTTATTTTTATTAGCAATTACTTTTGTAATATATGCATGGAGATTGTTGGACTGGGCATGGTTTAGGCCAAGGAAACTAGACAAATGCCTTAGACAACAAGGTCTTAAAGGGAACTCTTACAAATTGATTTTTGGAGACATCAAAGAATTGTCGAAAAGCATTGAAGATGCTGAGTCCAAACCATTGGATGTCTCTGATGATGACTTAACACCAAGAATTCTTCCTTATTTCGTTCAAACAATCAAAAAATACGGTAAAAACTGTTTTATATGGATTGGGACAAAGCCTTTGGTGATTGTAGGGGACCCTGAGGTAATAAGGGATGTGTTTAACAAACATGCTCTCTATCAAAAGCCAAAATCAACTCCCCTG…	MEYYMLPPSFLIFIPLLFLIVKQFIPKSGNLPPGPRSWPLLGNILQIGKNPHISLAKFAQIHGPLISVKLGTQLVVVASSPASAAEILKTQDRLLSARSPPSVAPYELSVINQHSIVFSSDLSNHWKLLRAFCRTHLFSPKAVESQTALREKKVSEMIHFLKSKKGETVMISEILFGTILNTFGNLFFSKDLCDLDHETKTSETKRVFRKFIELGAMPNISEFYPLLEALDLQGLSKQTKMYQNQLINIWSQIVKEKRQAVNRRSSDFLDVMIDSGFSDLQINILLTELISAGSDTTTSTIEWAMAELLRNKGAMHKLQAELTSKIGENDIITESNISDLPYLAACVKETLRLHSPTPFLIPRRAPETCKIMDYTIPENSKLFVNAWAIGRDSNTWEDA…
188	Solyc08g083410.1.1	CYP706C18	706	1566	521	ATCTTCTCAATATACTTACTTGTGTTGAATTAATGGAGTATTATATGCTGCCACCATCCTTTCTTATCTTCATTCCATTATTGTTTCTCATCGTTAAACAATTCATACCAAAATCTGGAAATCTTCCACCAGGTCCTCGATCATGGCCTCTCTTAGGAAATATTCTCCAAATTGGGAAAAACCCTCATATTTCACTGGCAAAATTTGCCCAAATTCATGGCCCATTGATTTCTGTCAAGCTGGGAACTCAACTGGTTGTGGTAGCTTCGTCCCCTGCTTCTGCAGCTGAAATCCTCAAGACTCAAGATCGTCTTCTATCAGCTCGGTCTCCGCCCAGTGTTGCTCCATATGAACTCTCTGTAATTAATCAACACTCGATTGTCTTTTCCAGTGATTTGA…	ATCTTCTCAATATACTTACTTGTGTTGAATTAATGGAGTATTATATGCTGCCACCATCCTTTCTTATCTTCATTCCATTATTGTTTCTCATCGTTAAACAATTCATACCAAAATCTGGAAATCTTCCACCAGGTCCTCGATCATGGCCTCTCTTAGGAAATATTCTCCAAATTGGGAAAAACCCTCATATTTCACTGGCAAAATTTGCCCAAATTCATGGCCCATTGATTTCTGTCAAGCTGGGAACTCAACTGGTTGTGGTAGCTTCGTCCCCTGCTTCTGCAGCTGAAATCCTCAAGACTCAAGATCGTCTTCTATCAGCTCGGTCTCCGCCCAGTGTTGCTCCATATGAACTCTCTGTAATTAATCAACACTCGATTGTCTTTTCCAGTGATTTGA…	ATGGAGATTGTTGCTTACTTCTTAGTCTTATTTTTATTAGCAATTACTTTTGTAATATATGCATGGAGATTGTTGGACTGGGCATGGTTTAGGCCAAGGAAACTAGACAAATGCCTTAGACAACAAGGTCTTAAAGGGAACTCTTACAAATTGATTTTTGGAGACATCAAAGAATTGTCGAAAAGCATTGAAGATGCTGAGTCCAAACCATTGGATGTCTCTGATGATGACTTAACACCAAGAATTCTTCCTTATTTCGTTCAAACAATCAAAAAATACGGTAAAAACTGTTTTATATGGATTGGGACAAAGCCTTTGGTGATTGTAGGGGACCCTGAGGTAATAAGGGATGTGTTTAACAAACATGCTCTCTATCAAAAGCCAAAATCAACTCCCCTG…	MEYYMLPPSFLIFIPLLFLIVKQFIPKSGNLPPGPRSWPLLGNILQIGKNPHISLAKFAQIHGPLISVKLGTQLVVVASSPASAAEILKTQDRLLSARSPPSVAPYELSVINQHSIVFSSDLSNHWKLLRAFCRTHLFSPKAVESQTALREKKVSEMIHFLKSKKGETVMISEILFGTILNTFGNLFFSKDLCDLDHETKTSETKRVFRKFIELGAMPNISEFYPLLEALDLQGLSKQTKMYQNQLINIWSQIVKEKRQAVNRRSSDFLDVMIDSGFSDLQINILLTELISAGSDTTTSTIEWAMAELLRNKGAMHKLQAELTSKIGENDIITESNISDLPYLAACVKETLRLHSPTPFLIPRRAPETCKIMDYTIPENSKLFVNAWAIGRDSNTWEDA…
189	Solyc08g083520.1.1	CYP706C19	706	1572	523	ATCTTCTCAATATACTTACTTGTGTTGAATTAATGGAGTATTATATGCTGCCACCATCCTTTCTTATCTTCATTCCATTATTGTTTCTCATCGTTAAACAATTCATACCAAAATCTGGAAATCTTCCACCAGGTCCTCGATCATGGCCTCTCTTAGGAAATATTCTCCAAATTGGGAAAAACCCTCATATTTCACTGGCAAAATTTGCCCAAATTCATGGCCCATTGATTTCTGTCAAGCTGGGAACTCAACTGGTTGTGGTAGCTTCGTCCCCTGCTTCTGCAGCTGAAATCCTCAAGACTCAAGATCGTCTTCTATCAGCTCGGTCTCCGCCCAGTGTTGCTCCATATGAACTCTCTGTAATTAATCAACACTCGATTGTCTTTTCCAGTGATTTGA…	ATCTTCTCAATATACTTACTTGTGTTGAATTAATGGAGTATTATATGCTGCCACCATCCTTTCTTATCTTCATTCCATTATTGTTTCTCATCGTTAAACAATTCATACCAAAATCTGGAAATCTTCCACCAGGTCCTCGATCATGGCCTCTCTTAGGAAATATTCTCCAAATTGGGAAAAACCCTCATATTTCACTGGCAAAATTTGCCCAAATTCATGGCCCATTGATTTCTGTCAAGCTGGGAACTCAACTGGTTGTGGTAGCTTCGTCCCCTGCTTCTGCAGCTGAAATCCTCAAGACTCAAGATCGTCTTCTATCAGCTCGGTCTCCGCCCAGTGTTGCTCCATATGAACTCTCTGTAATTAATCAACACTCGATTGTCTTTTCCAGTGATTTGA…	ATGGAGATTGTTGCTTACTTCTTAGTCTTATTTTTATTAGCAATTACTTTTGTAATATATGCATGGAGATTGTTGGACTGGGCATGGTTTAGGCCAAGGAAACTAGACAAATGCCTTAGACAACAAGGTCTTAAAGGGAACTCTTACAAATTGATTTTTGGAGACATCAAAGAATTGTCGAAAAGCATTGAAGATGCTGAGTCCAAACCATTGGATGTCTCTGATGATGACTTAACACCAAGAATTCTTCCTTATTTCGTTCAAACAATCAAAAAATACGGTAAAAACTGTTTTATATGGATTGGGACAAAGCCTTTGGTGATTGTAGGGGACCCTGAGGTAATAAGGGATGTGTTTAACAAACATGCTCTCTATCAAAAGCCAAAATCAACTCCCCTG…	MEYYMLPPSFLIFIPLLFLIVKQFIPKSGNLPPGPRSWPLLGNILQIGKNPHISLAKFAQIHGPLISVKLGTQLVVVASSPASAAEILKTQDRLLSARSPPSVAPYELSVINQHSIVFSSDLSNHWKLLRAFCRTHLFSPKAVESQTALREKKVSEMIHFLKSKKGETVMISEILFGTILNTFGNLFFSKDLCDLDHETKTSETKRVFRKFIELGAMPNISEFYPLLEALDLQGLSKQTKMYQNQLINIWSQIVKEKRQAVNRRSSDFLDVMIDSGFSDLQINILLTELISAGSDTTTSTIEWAMAELLRNKGAMHKLQAELTSKIGENDIITESNISDLPYLAACVKETLRLHSPTPFLIPRRAPETCKIMDYTIPENSKLFVNAWAIGRDSNTWEDA…
190	Solyc08g079350.1.1	CYP706C20	706	1572	523	ATCTTCTCAATATACTTACTTGTGTTGAATTAATGGAGTATTATATGCTGCCACCATCCTTTCTTATCTTCATTCCATTATTGTTTCTCATCGTTAAACAATTCATACCAAAATCTGGAAATCTTCCACCAGGTCCTCGATCATGGCCTCTCTTAGGAAATATTCTCCAAATTGGGAAAAACCCTCATATTTCACTGGCAAAATTTGCCCAAATTCATGGCCCATTGATTTCTGTCAAGCTGGGAACTCAACTGGTTGTGGTAGCTTCGTCCCCTGCTTCTGCAGCTGAAATCCTCAAGACTCAAGATCGTCTTCTATCAGCTCGGTCTCCGCCCAGTGTTGCTCCATATGAACTCTCTGTAATTAATCAACACTCGATTGTCTTTTCCAGTGATTTGA…	ATCTTCTCAATATACTTACTTGTGTTGAATTAATGGAGTATTATATGCTGCCACCATCCTTTCTTATCTTCATTCCATTATTGTTTCTCATCGTTAAACAATTCATACCAAAATCTGGAAATCTTCCACCAGGTCCTCGATCATGGCCTCTCTTAGGAAATATTCTCCAAATTGGGAAAAACCCTCATATTTCACTGGCAAAATTTGCCCAAATTCATGGCCCATTGATTTCTGTCAAGCTGGGAACTCAACTGGTTGTGGTAGCTTCGTCCCCTGCTTCTGCAGCTGAAATCCTCAAGACTCAAGATCGTCTTCTATCAGCTCGGTCTCCGCCCAGTGTTGCTCCATATGAACTCTCTGTAATTAATCAACACTCGATTGTCTTTTCCAGTGATTTGA…	ATGGAGATTGTTGCTTACTTCTTAGTCTTATTTTTATTAGCAATTACTTTTGTAATATATGCATGGAGATTGTTGGACTGGGCATGGTTTAGGCCAAGGAAACTAGACAAATGCCTTAGACAACAAGGTCTTAAAGGGAACTCTTACAAATTGATTTTTGGAGACATCAAAGAATTGTCGAAAAGCATTGAAGATGCTGAGTCCAAACCATTGGATGTCTCTGATGATGACTTAACACCAAGAATTCTTCCTTATTTCGTTCAAACAATCAAAAAATACGGTAAAAACTGTTTTATATGGATTGGGACAAAGCCTTTGGTGATTGTAGGGGACCCTGAGGTAATAAGGGATGTGTTTAACAAACATGCTCTCTATCAAAAGCCAAAATCAACTCCCCTG…	MEYYMLPPSFLIFIPLLFLIVKQFIPKSGNLPPGPRSWPLLGNILQIGKNPHISLAKFAQIHGPLISVKLGTQLVVVASSPASAAEILKTQDRLLSARSPPSVAPYELSVINQHSIVFSSDLSNHWKLLRAFCRTHLFSPKAVESQTALREKKVSEMIHFLKSKKGETVMISEILFGTILNTFGNLFFSKDLCDLDHETKTSETKRVFRKFIELGAMPNISEFYPLLEALDLQGLSKQTKMYQNQLINIWSQIVKEKRQAVNRRSSDFLDVMIDSGFSDLQINILLTELISAGSDTTTSTIEWAMAELLRNKGAMHKLQAELTSKIGENDIITESNISDLPYLAACVKETLRLHSPTPFLIPRRAPETCKIMDYTIPENSKLFVNAWAIGRDSNTWEDA…
191	Solyc08g079370.1.1	CYP706C22	706	1566	521	ATCTTCTCAATATACTTACTTGTGTTGAATTAATGGAGTATTATATGCTGCCACCATCCTTTCTTATCTTCATTCCATTATTGTTTCTCATCGTTAAACAATTCATACCAAAATCTGGAAATCTTCCACCAGGTCCTCGATCATGGCCTCTCTTAGGAAATATTCTCCAAATTGGGAAAAACCCTCATATTTCACTGGCAAAATTTGCCCAAATTCATGGCCCATTGATTTCTGTCAAGCTGGGAACTCAACTGGTTGTGGTAGCTTCGTCCCCTGCTTCTGCAGCTGAAATCCTCAAGACTCAAGATCGTCTTCTATCAGCTCGGTCTCCGCCCAGTGTTGCTCCATATGAACTCTCTGTAATTAATCAACACTCGATTGTCTTTTCCAGTGATTTGA…	ATCTTCTCAATATACTTACTTGTGTTGAATTAATGGAGTATTATATGCTGCCACCATCCTTTCTTATCTTCATTCCATTATTGTTTCTCATCGTTAAACAATTCATACCAAAATCTGGAAATCTTCCACCAGGTCCTCGATCATGGCCTCTCTTAGGAAATATTCTCCAAATTGGGAAAAACCCTCATATTTCACTGGCAAAATTTGCCCAAATTCATGGCCCATTGATTTCTGTCAAGCTGGGAACTCAACTGGTTGTGGTAGCTTCGTCCCCTGCTTCTGCAGCTGAAATCCTCAAGACTCAAGATCGTCTTCTATCAGCTCGGTCTCCGCCCAGTGTTGCTCCATATGAACTCTCTGTAATTAATCAACACTCGATTGTCTTTTCCAGTGATTTGA…	ATGGAGATTGTTGCTTACTTCTTAGTCTTATTTTTATTAGCAATTACTTTTGTAATATATGCATGGAGATTGTTGGACTGGGCATGGTTTAGGCCAAGGAAACTAGACAAATGCCTTAGACAACAAGGTCTTAAAGGGAACTCTTACAAATTGATTTTTGGAGACATCAAAGAATTGTCGAAAAGCATTGAAGATGCTGAGTCCAAACCATTGGATGTCTCTGATGATGACTTAACACCAAGAATTCTTCCTTATTTCGTTCAAACAATCAAAAAATACGGTAAAAACTGTTTTATATGGATTGGGACAAAGCCTTTGGTGATTGTAGGGGACCCTGAGGTAATAAGGGATGTGTTTAACAAACATGCTCTCTATCAAAAGCCAAAATCAACTCCCCTG…	MEYYMLPPSFLIFIPLLFLIVKQFIPKSGNLPPGPRSWPLLGNILQIGKNPHISLAKFAQIHGPLISVKLGTQLVVVASSPASAAEILKTQDRLLSARSPPSVAPYELSVINQHSIVFSSDLSNHWKLLRAFCRTHLFSPKAVESQTALREKKVSEMIHFLKSKKGETVMISEILFGTILNTFGNLFFSKDLCDLDHETKTSETKRVFRKFIELGAMPNISEFYPLLEALDLQGLSKQTKMYQNQLINIWSQIVKEKRQAVNRRSSDFLDVMIDSGFSDLQINILLTELISAGSDTTTSTIEWAMAELLRNKGAMHKLQAELTSKIGENDIITESNISDLPYLAACVKETLRLHSPTPFLIPRRAPETCKIMDYTIPENSKLFVNAWAIGRDSNTWEDA…
192	Solyc08g083510.1.1	CYP706C23	706	1566	521	ATCTTCTCAATATACTTACTTGTGTTGAATTAATGGAGTATTATATGCTGCCACCATCCTTTCTTATCTTCATTCCATTATTGTTTCTCATCGTTAAACAATTCATACCAAAATCTGGAAATCTTCCACCAGGTCCTCGATCATGGCCTCTCTTAGGAAATATTCTCCAAATTGGGAAAAACCCTCATATTTCACTGGCAAAATTTGCCCAAATTCATGGCCCATTGATTTCTGTCAAGCTGGGAACTCAACTGGTTGTGGTAGCTTCGTCCCCTGCTTCTGCAGCTGAAATCCTCAAGACTCAAGATCGTCTTCTATCAGCTCGGTCTCCGCCCAGTGTTGCTCCATATGAACTCTCTGTAATTAATCAACACTCGATTGTCTTTTCCAGTGATTTGA…	ATCTTCTCAATATACTTACTTGTGTTGAATTAATGGAGTATTATATGCTGCCACCATCCTTTCTTATCTTCATTCCATTATTGTTTCTCATCGTTAAACAATTCATACCAAAATCTGGAAATCTTCCACCAGGTCCTCGATCATGGCCTCTCTTAGGAAATATTCTCCAAATTGGGAAAAACCCTCATATTTCACTGGCAAAATTTGCCCAAATTCATGGCCCATTGATTTCTGTCAAGCTGGGAACTCAACTGGTTGTGGTAGCTTCGTCCCCTGCTTCTGCAGCTGAAATCCTCAAGACTCAAGATCGTCTTCTATCAGCTCGGTCTCCGCCCAGTGTTGCTCCATATGAACTCTCTGTAATTAATCAACACTCGATTGTCTTTTCCAGTGATTTGA…	ATGGAGATTGTTGCTTACTTCTTAGTCTTATTTTTATTAGCAATTACTTTTGTAATATATGCATGGAGATTGTTGGACTGGGCATGGTTTAGGCCAAGGAAACTAGACAAATGCCTTAGACAACAAGGTCTTAAAGGGAACTCTTACAAATTGATTTTTGGAGACATCAAAGAATTGTCGAAAAGCATTGAAGATGCTGAGTCCAAACCATTGGATGTCTCTGATGATGACTTAACACCAAGAATTCTTCCTTATTTCGTTCAAACAATCAAAAAATACGGTAAAAACTGTTTTATATGGATTGGGACAAAGCCTTTGGTGATTGTAGGGGACCCTGAGGTAATAAGGGATGTGTTTAACAAACATGCTCTCTATCAAAAGCCAAAATCAACTCCCCTG…	MEYYMLPPSFLIFIPLLFLIVKQFIPKSGNLPPGPRSWPLLGNILQIGKNPHISLAKFAQIHGPLISVKLGTQLVVVASSPASAAEILKTQDRLLSARSPPSVAPYELSVINQHSIVFSSDLSNHWKLLRAFCRTHLFSPKAVESQTALREKKVSEMIHFLKSKKGETVMISEILFGTILNTFGNLFFSKDLCDLDHETKTSETKRVFRKFIELGAMPNISEFYPLLEALDLQGLSKQTKMYQNQLINIWSQIVKEKRQAVNRRSSDFLDVMIDSGFSDLQINILLTELISAGSDTTTSTIEWAMAELLRNKGAMHKLQAELTSKIGENDIITESNISDLPYLAACVKETLRLHSPTPFLIPRRAPETCKIMDYTIPENSKLFVNAWAIGRDSNTWEDA…
193	Solyc08g083500.1.1	CYP706C24	706	1566	521	ATCTTCTCAATATACTTACTTGTGTTGAATTAATGGAGTATTATATGCTGCCACCATCCTTTCTTATCTTCATTCCATTATTGTTTCTCATCGTTAAACAATTCATACCAAAATCTGGAAATCTTCCACCAGGTCCTCGATCATGGCCTCTCTTAGGAAATATTCTCCAAATTGGGAAAAACCCTCATATTTCACTGGCAAAATTTGCCCAAATTCATGGCCCATTGATTTCTGTCAAGCTGGGAACTCAACTGGTTGTGGTAGCTTCGTCCCCTGCTTCTGCAGCTGAAATCCTCAAGACTCAAGATCGTCTTCTATCAGCTCGGTCTCCGCCCAGTGTTGCTCCATATGAACTCTCTGTAATTAATCAACACTCGATTGTCTTTTCCAGTGATTTGA…	ATCTTCTCAATATACTTACTTGTGTTGAATTAATGGAGTATTATATGCTGCCACCATCCTTTCTTATCTTCATTCCATTATTGTTTCTCATCGTTAAACAATTCATACCAAAATCTGGAAATCTTCCACCAGGTCCTCGATCATGGCCTCTCTTAGGAAATATTCTCCAAATTGGGAAAAACCCTCATATTTCACTGGCAAAATTTGCCCAAATTCATGGCCCATTGATTTCTGTCAAGCTGGGAACTCAACTGGTTGTGGTAGCTTCGTCCCCTGCTTCTGCAGCTGAAATCCTCAAGACTCAAGATCGTCTTCTATCAGCTCGGTCTCCGCCCAGTGTTGCTCCATATGAACTCTCTGTAATTAATCAACACTCGATTGTCTTTTCCAGTGATTTGA…	ATGGAGATTGTTGCTTACTTCTTAGTCTTATTTTTATTAGCAATTACTTTTGTAATATATGCATGGAGATTGTTGGACTGGGCATGGTTTAGGCCAAGGAAACTAGACAAATGCCTTAGACAACAAGGTCTTAAAGGGAACTCTTACAAATTGATTTTTGGAGACATCAAAGAATTGTCGAAAAGCATTGAAGATGCTGAGTCCAAACCATTGGATGTCTCTGATGATGACTTAACACCAAGAATTCTTCCTTATTTCGTTCAAACAATCAAAAAATACGGTAAAAACTGTTTTATATGGATTGGGACAAAGCCTTTGGTGATTGTAGGGGACCCTGAGGTAATAAGGGATGTGTTTAACAAACATGCTCTCTATCAAAAGCCAAAATCAACTCCCCTG…	MEYYMLPPSFLIFIPLLFLIVKQFIPKSGNLPPGPRSWPLLGNILQIGKNPHISLAKFAQIHGPLISVKLGTQLVVVASSPASAAEILKTQDRLLSARSPPSVAPYELSVINQHSIVFSSDLSNHWKLLRAFCRTHLFSPKAVESQTALREKKVSEMIHFLKSKKGETVMISEILFGTILNTFGNLFFSKDLCDLDHETKTSETKRVFRKFIELGAMPNISEFYPLLEALDLQGLSKQTKMYQNQLINIWSQIVKEKRQAVNRRSSDFLDVMIDSGFSDLQINILLTELISAGSDTTTSTIEWAMAELLRNKGAMHKLQAELTSKIGENDIITESNISDLPYLAACVKETLRLHSPTPFLIPRRAPETCKIMDYTIPENSKLFVNAWAIGRDSNTWEDA…
194	Solyc08g079420.2.1	CYP706G5	706	1539	512	ATCTTCTCAATATACTTACTTGTGTTGAATTAATGGAGTATTATATGCTGCCACCATCCTTTCTTATCTTCATTCCATTATTGTTTCTCATCGTTAAACAATTCATACCAAAATCTGGAAATCTTCCACCAGGTCCTCGATCATGGCCTCTCTTAGGAAATATTCTCCAAATTGGGAAAAACCCTCATATTTCACTGGCAAAATTTGCCCAAATTCATGGCCCATTGATTTCTGTCAAGCTGGGAACTCAACTGGTTGTGGTAGCTTCGTCCCCTGCTTCTGCAGCTGAAATCCTCAAGACTCAAGATCGTCTTCTATCAGCTCGGTCTCCGCCCAGTGTTGCTCCATATGAACTCTCTGTAATTAATCAACACTCGATTGTCTTTTCCAGTGATTTGA…	ATCTTCTCAATATACTTACTTGTGTTGAATTAATGGAGTATTATATGCTGCCACCATCCTTTCTTATCTTCATTCCATTATTGTTTCTCATCGTTAAACAATTCATACCAAAATCTGGAAATCTTCCACCAGGTCCTCGATCATGGCCTCTCTTAGGAAATATTCTCCAAATTGGGAAAAACCCTCATATTTCACTGGCAAAATTTGCCCAAATTCATGGCCCATTGATTTCTGTCAAGCTGGGAACTCAACTGGTTGTGGTAGCTTCGTCCCCTGCTTCTGCAGCTGAAATCCTCAAGACTCAAGATCGTCTTCTATCAGCTCGGTCTCCGCCCAGTGTTGCTCCATATGAACTCTCTGTAATTAATCAACACTCGATTGTCTTTTCCAGTGATTTGA…	ATGGAGATTGTTGCTTACTTCTTAGTCTTATTTTTATTAGCAATTACTTTTGTAATATATGCATGGAGATTGTTGGACTGGGCATGGTTTAGGCCAAGGAAACTAGACAAATGCCTTAGACAACAAGGTCTTAAAGGGAACTCTTACAAATTGATTTTTGGAGACATCAAAGAATTGTCGAAAAGCATTGAAGATGCTGAGTCCAAACCATTGGATGTCTCTGATGATGACTTAACACCAAGAATTCTTCCTTATTTCGTTCAAACAATCAAAAAATACGGTAAAAACTGTTTTATATGGATTGGGACAAAGCCTTTGGTGATTGTAGGGGACCCTGAGGTAATAAGGGATGTGTTTAACAAACATGCTCTCTATCAAAAGCCAAAATCAACTCCCCTG…	MEYYMLPPSFLIFIPLLFLIVKQFIPKSGNLPPGPRSWPLLGNILQIGKNPHISLAKFAQIHGPLISVKLGTQLVVVASSPASAAEILKTQDRLLSARSPPSVAPYELSVINQHSIVFSSDLSNHWKLLRAFCRTHLFSPKAVESQTALREKKVSEMIHFLKSKKGETVMISEILFGTILNTFGNLFFSKDLCDLDHETKTSETKRVFRKFIELGAMPNISEFYPLLEALDLQGLSKQTKMYQNQLINIWSQIVKEKRQAVNRRSSDFLDVMIDSGFSDLQINILLTELISAGSDTTTSTIEWAMAELLRNKGAMHKLQAELTSKIGENDIITESNISDLPYLAACVKETLRLHSPTPFLIPRRAPETCKIMDYTIPENSKLFVNAWAIGRDSNTWEDA…
195	Solyc08g005610.2.1	CYP707A7	707	1410	469	ATCTTCTCAATATACTTACTTGTGTTGAATTAATGGAGTATTATATGCTGCCACCATCCTTTCTTATCTTCATTCCATTATTGTTTCTCATCGTTAAACAATTCATACCAAAATCTGGAAATCTTCCACCAGGTCCTCGATCATGGCCTCTCTTAGGAAATATTCTCCAAATTGGGAAAAACCCTCATATTTCACTGGCAAAATTTGCCCAAATTCATGGCCCATTGATTTCTGTCAAGCTGGGAACTCAACTGGTTGTGGTAGCTTCGTCCCCTGCTTCTGCAGCTGAAATCCTCAAGACTCAAGATCGTCTTCTATCAGCTCGGTCTCCGCCCAGTGTTGCTCCATATGAACTCTCTGTAATTAATCAACACTCGATTGTCTTTTCCAGTGATTTGA…	ATCTTCTCAATATACTTACTTGTGTTGAATTAATGGAGTATTATATGCTGCCACCATCCTTTCTTATCTTCATTCCATTATTGTTTCTCATCGTTAAACAATTCATACCAAAATCTGGAAATCTTCCACCAGGTCCTCGATCATGGCCTCTCTTAGGAAATATTCTCCAAATTGGGAAAAACCCTCATATTTCACTGGCAAAATTTGCCCAAATTCATGGCCCATTGATTTCTGTCAAGCTGGGAACTCAACTGGTTGTGGTAGCTTCGTCCCCTGCTTCTGCAGCTGAAATCCTCAAGACTCAAGATCGTCTTCTATCAGCTCGGTCTCCGCCCAGTGTTGCTCCATATGAACTCTCTGTAATTAATCAACACTCGATTGTCTTTTCCAGTGATTTGA…	ATGGAGATTGTTGCTTACTTCTTAGTCTTATTTTTATTAGCAATTACTTTTGTAATATATGCATGGAGATTGTTGGACTGGGCATGGTTTAGGCCAAGGAAACTAGACAAATGCCTTAGACAACAAGGTCTTAAAGGGAACTCTTACAAATTGATTTTTGGAGACATCAAAGAATTGTCGAAAAGCATTGAAGATGCTGAGTCCAAACCATTGGATGTCTCTGATGATGACTTAACACCAAGAATTCTTCCTTATTTCGTTCAAACAATCAAAAAATACGGTAAAAACTGTTTTATATGGATTGGGACAAAGCCTTTGGTGATTGTAGGGGACCCTGAGGTAATAAGGGATGTGTTTAACAAACATGCTCTCTATCAAAAGCCAAAATCAACTCCCCTG…	MEYYMLPPSFLIFIPLLFLIVKQFIPKSGNLPPGPRSWPLLGNILQIGKNPHISLAKFAQIHGPLISVKLGTQLVVVASSPASAAEILKTQDRLLSARSPPSVAPYELSVINQHSIVFSSDLSNHWKLLRAFCRTHLFSPKAVESQTALREKKVSEMIHFLKSKKGETVMISEILFGTILNTFGNLFFSKDLCDLDHETKTSETKRVFRKFIELGAMPNISEFYPLLEALDLQGLSKQTKMYQNQLINIWSQIVKEKRQAVNRRSSDFLDVMIDSGFSDLQINILLTELISAGSDTTTSTIEWAMAELLRNKGAMHKLQAELTSKIGENDIITESNISDLPYLAACVKETLRLHSPTPFLIPRRAPETCKIMDYTIPENSKLFVNAWAIGRDSNTWEDA…
196	Solyc08g075320.2.1	CYP707A8	707	1386	461	ATCTTCTCAATATACTTACTTGTGTTGAATTAATGGAGTATTATATGCTGCCACCATCCTTTCTTATCTTCATTCCATTATTGTTTCTCATCGTTAAACAATTCATACCAAAATCTGGAAATCTTCCACCAGGTCCTCGATCATGGCCTCTCTTAGGAAATATTCTCCAAATTGGGAAAAACCCTCATATTTCACTGGCAAAATTTGCCCAAATTCATGGCCCATTGATTTCTGTCAAGCTGGGAACTCAACTGGTTGTGGTAGCTTCGTCCCCTGCTTCTGCAGCTGAAATCCTCAAGACTCAAGATCGTCTTCTATCAGCTCGGTCTCCGCCCAGTGTTGCTCCATATGAACTCTCTGTAATTAATCAACACTCGATTGTCTTTTCCAGTGATTTGA…	ATCTTCTCAATATACTTACTTGTGTTGAATTAATGGAGTATTATATGCTGCCACCATCCTTTCTTATCTTCATTCCATTATTGTTTCTCATCGTTAAACAATTCATACCAAAATCTGGAAATCTTCCACCAGGTCCTCGATCATGGCCTCTCTTAGGAAATATTCTCCAAATTGGGAAAAACCCTCATATTTCACTGGCAAAATTTGCCCAAATTCATGGCCCATTGATTTCTGTCAAGCTGGGAACTCAACTGGTTGTGGTAGCTTCGTCCCCTGCTTCTGCAGCTGAAATCCTCAAGACTCAAGATCGTCTTCTATCAGCTCGGTCTCCGCCCAGTGTTGCTCCATATGAACTCTCTGTAATTAATCAACACTCGATTGTCTTTTCCAGTGATTTGA…	ATGGAGATTGTTGCTTACTTCTTAGTCTTATTTTTATTAGCAATTACTTTTGTAATATATGCATGGAGATTGTTGGACTGGGCATGGTTTAGGCCAAGGAAACTAGACAAATGCCTTAGACAACAAGGTCTTAAAGGGAACTCTTACAAATTGATTTTTGGAGACATCAAAGAATTGTCGAAAAGCATTGAAGATGCTGAGTCCAAACCATTGGATGTCTCTGATGATGACTTAACACCAAGAATTCTTCCTTATTTCGTTCAAACAATCAAAAAATACGGTAAAAACTGTTTTATATGGATTGGGACAAAGCCTTTGGTGATTGTAGGGGACCCTGAGGTAATAAGGGATGTGTTTAACAAACATGCTCTCTATCAAAAGCCAAAATCAACTCCCCTG…	MEYYMLPPSFLIFIPLLFLIVKQFIPKSGNLPPGPRSWPLLGNILQIGKNPHISLAKFAQIHGPLISVKLGTQLVVVASSPASAAEILKTQDRLLSARSPPSVAPYELSVINQHSIVFSSDLSNHWKLLRAFCRTHLFSPKAVESQTALREKKVSEMIHFLKSKKGETVMISEILFGTILNTFGNLFFSKDLCDLDHETKTSETKRVFRKFIELGAMPNISEFYPLLEALDLQGLSKQTKMYQNQLINIWSQIVKEKRQAVNRRSSDFLDVMIDSGFSDLQINILLTELISAGSDTTTSTIEWAMAELLRNKGAMHKLQAELTSKIGENDIITESNISDLPYLAACVKETLRLHSPTPFLIPRRAPETCKIMDYTIPENSKLFVNAWAIGRDSNTWEDA…
197	Solyc04g078900.2.1	CYP707A68	707	1431	476	GTCAACTCAACAAGCAAAAAGGGACAGCTGATACTCTAGATCTTCTACTGTGGTAATGGAGATTCAACACTCCAATTTTGCTATGCTTATTGCCTTCCTTCTCTTTGTAGCCATAGCTCTGAAGCTATGGAAAAAATCCAAAATTCAGTATAAACTCCCTCCAGGTCCTAGAAAACTACCATTTATTGGGAATTTGCATCAATTATCTAGCTCATTGCCTCACCATACTTTTAAGAATTTGTCAAACAAATATGGTCCCATGATGCACCTACAACTTGGTGAAGTTTCAGCTGTTATAGTATCATCACCACAAGTGGCAAAAGAGGTACTGAAGACTCATGACTTAATCTTTGCTAATAGGCCACAACTTCTTTCTGTACAGATTCTAAGCAACAACAG…	GTCAACTCAACAAGCAAAAAGGGACAGCTGATACTCTAGATCTTCTACTGTGGTAATGGAGATTCAACACTCCAATTTTGCTATGCTTATTGCCTTCCTTCTCTTTGTAGCCATAGCTCTGAAGCTATGGAAAAAATCCAAAATTCAGTATAAACTCCCTCCAGGTCCTAGAAAACTACCATTTATTGGGAATTTGCATCAATTATCTAGCTCATTGCCTCACCATACTTTTAAGAATTTGTCAAACAAATATGGTCCCATGATGCACCTACAACTTGGTGAAGTTTCAGCTGTTATAGTATCATCACCACAAGTGGCAAAAGAGGTACTGAAGACTCATGACTTAATCTTTGCTAATAGGCCACAACTTCTTTCTGTACAGATTCTAAGCAACAACAG…	ATGGAGATTCAACACTCCAATTTTGCTATGCTTATTGCCTTCCTTCTCTTTGTAGCCATAGCTCTGAAGCTATGGAAAAAATCCAAAATTCAGTATAAACTCCCTCCAGGTCCTAGAAAACTACCATTTATTGGGAATTTGCATCAATTATCTAGCTCATTGCCTCACCATACTTTTAAGAATTTGTCAAACAAATATGGTCCCATGATGCACCTACAACTTGGTGAAGTTTCAGCTGTTATAGTATCATCACCACAAGTGGCAAAAGAGGTACTGAAGACTCATGACTTAATCTTTGCTAATAGGCCACAACTTCTTTCTGTACAGATTCTAAGCAACAACAGTCCTACCCTTTCATTCTCTCCTTATGGGGCTAATTGGAGACAGCTTAGAAAAGTA…	MEIQHSNFAMLIAFLLFVAIALKLWKKSKIQYKLPPGPRKLPFIGNLHQLSSSLPHHTFKNLSNKYGPMMHLQLGEVSAVIVSSPQVAKEVLKTHDLIFANRPQLLSVQILSNNSPTLSFSPYGANWRQLRKVCVLELLSAKRVQSFESIREEEVDNLIEAISLIQPQVPIDISEMIFSMTNNITARAAFGKKCKHKDEFIKAMKTITELSGGFDIPDLFPSLKIFHSLSGVKPALEKVHQKVDKIFEDIIQEHKENKRDMSSNMLYKEDLVDVLLRVQESGDLEIPISRNTLKSVILEMFIGGTDTSSTVLEWAISEMMKNPQVMEKAQAEVREVFKGKSKITESEIQKLDYIKMVIKETLRMHPPLPLLLPREAIEKCEIGGYDIPAKTKVIINAWA…
198	Solyc01g108210.2.1	CYP707A69	707	1431	476	CCAAAATATGCACTTCTTCAACATTTTTTCTCTTTTCATTTTTGTGTCTTTCCTCTTTTTGTTAATTAAATATTGGAAGAATTCCAATGACCAAATTAGAAAAAAATTGCCTCCTGGTCCATGGAAATTACCCTTACTTGGAAACATATTTCATTTGTTAGGTGGACCTCCACATCGTGTCCTTAGAGATTTAGCTAAAAAATATGGTTCTATTATGCACCTTCAATTAGGTGAAGTCTCTCTAGTTGTTGTTACTTCTCCAGACATGGCCAAACAAGTACTAAAAACTCATGACATCGCTTTTGCATCTAGGCCAATGCTTATAGCCGCCGAGATAGTTTGTTATAATGGGAGCGACATTGTTTTTTCTCCTTATGGTGATTACTGGAGACAAATGCG…	CCAAAATATGCACTTCTTCAACATTTTTTCTCTTTTCATTTTTGTGTCTTTCCTCTTTTTGTTAATTAAATATTGGAAGAATTCCAATGACCAAATTAGAAAAAAATTGCCTCCTGGTCCATGGAAATTACCCTTACTTGGAAACATATTTCATTTGTTAGGTGGACCTCCACATCGTGTCCTTAGAGATTTAGCTAAAAAATATGGTTCTATTATGCACCTTCAATTAGGTGAAGTCTCTCTAGTTGTTGTTACTTCTCCAGACATGGCCAAACAAGTACTAAAAACTCATGACATCGCTTTTGCATCTAGGCCAATGCTTATAGCCGCCGAGATAGTTTGTTATAATGGGAGCGACATTGTTTTTTCTCCTTATGGTGATTACTGGAGACAAATGCG…	ATGCACTTCTTCAACATTTTTTCTCTTTTCATTTTTGTGTCTTTCCTCTTTTTGTTAATTAAATATTGGAAGAATTCCAATGACCAAATTAGAAAAAAATTGCCTCCTGGTCCATGGAAATTACCCTTACTTGGAAACATATTTCATTTGTTAGGTGGACCTCCACATCGTGTCCTTAGAGATTTAGCTAAAAAATATGGTTCTATTATGCACCTTCAATTAGGTGAAGTCTCTCTAGTTGTTGTTACTTCTCCAGACATGGCCAAACAAGTACTAAAAACTCATGACATCGCTTTTGCATCTAGGCCAATGCTTATAGCCGCCGAGATAGTTTGTTATAATGGGAGCGACATTGTTTTTTCTCCTTATGGTGATTACTGGAGACAAATGCGTAAAATT…	MHFFNIFSLFIFVSFLFLLIKYWKNSNDQIRKKLPPGPWKLPLLGNIFHLLGGPPHRVLRDLAKKYGSIMHLQLGEVSLVVVTSPDMAKQVLKTHDIAFASRPMLIAAEIVCYNGSDIVFSPYGDYWRQMRKICIMELLSAKNVKSFSSIRQDEVLRMIEFFRSSSGETVNATRRIFQFASSMTCRSAFGKVFKEQDELIQLVKKVSRLTEGFDVADIFPSLKFLHVLCGMKSKIMDVHHELDAILENIINEHKNNGELGGEGLVSTLLRLMKEGGLQFPITNDNIKAIIFDIFAAGTETSSATIDWIMVEMMRNPNVLSKAQEEVRNAFKGKETFDENDVEELKYLKLVVKESFRLHPPFPLLLPRECREEVEINGYTIPLKTKVMVNAWAIGRDPKY…
199	Solyc02g070580.1.1	CYP710A11	710	1506	501	ATGGAGATTCAATTCACAAACTTTGTTGCATTTTTGCTCTTTCTCTCAACAACATTTCTTCTATTCAAAAAATGGAAGACTCAAAACCTAAATTTGCCTCCTGGTCCATGGAAATTACCATTTATTGGAAGCCTACATCATTTGGCACTGGCAGGTCCACTCCCTCATCATGGTCTAAAAAATCTAGCAAAACGCTATGGGGCGCTCATATACTTACAACTCGGAGAAATTCCTACCGTCATCATTTCTTCGCCACGTATGGCTAAGGAAGTACTAAAAACTCATGACCTAGTTTTTGCAACGAGGCCGAAACTTGTAGTGGCCGACATAGTCCACTATGATAGTAGTGACATAGCATTTTCTCCTTATGGTGAATACTGGAGACAGATTCGTAAAATT…	ATGGAGATTCAATTCACAAACTTTGTTGCATTTTTGCTCTTTCTCTCAACAACATTTCTTCTATTCAAAAAATGGAAGACTCAAAACCTAAATTTGCCTCCTGGTCCATGGAAATTACCATTTATTGGAAGCCTACATCATTTGGCACTGGCAGGTCCACTCCCTCATCATGGTCTAAAAAATCTAGCAAAACGCTATGGGGCGCTCATATACTTACAACTCGGAGAAATTCCTACCGTCATCATTTCTTCGCCACGTATGGCTAAGGAAGTACTAAAAACTCATGACCTAGTTTTTGCAACGAGGCCGAAACTTGTAGTGGCCGACATAGTCCACTATGATAGTAGTGACATAGCATTTTCTCCTTATGGTGAATACTGGAGACAGATTCGTAAAATT…	ATGGAGATTCAATTCACAAACTTTGTTGCATTTTTGCTCTTTCTCTCAACAACATTTCTTCTATTCAAAAAATGGAAGACTCAAAACCTAAATTTGCCTCCTGGTCCATGGAAATTACCATTTATTGGAAGCCTACATCATTTGGCACTGGCAGGTCCACTCCCTCATCATGGTCTAAAAAATCTAGCAAAACGCTATGGGGCGCTCATATACTTACAACTCGGAGAAATTCCTACCGTCATCATTTCTTCGCCACGTATGGCTAAGGAAGTACTAAAAACTCATGACCTAGTTTTTGCAACGAGGCCGAAACTTGTAGTGGCCGACATAGTCCACTATGATAGTAGTGACATAGCATTTTCTCCTTATGGTGAATACTGGAGACAGATTCGTAAAATT…	MEIQFTNFVAFLLFLSTTFLLFKKWKTQNLNLPPGPWKLPFIGSLHHLALAGPLPHHGLKNLAKRYGALIYLQLGEIPTVIISSPRMAKEVLKTHDLVFATRPKLVVADIVHYDSSDIAFSPYGEYWRQIRKICILELLSAKMVKFFSSIRQDELSKMVSSIRTMPNNHPVNLTDKIFWFTSSVTCRSALGKICCDQDKLIIFMREIISLAGGFSVADFFPTWKMLHDVGGSKTRLLKAHRKIDEILENVVNEHKQNRADGKKGNGEFGGEDLIDVLLRVRESGEVQIPITDDNIKSILVDMFSAGSETSSTTIIWALAEMMKKPSVLAKAQAEVRQVLKEKKGFQQIDLDELKYLKLVIKETLRMHPPIPLLVPRECMEDTKIDGYNIPFKTRVIVNA…
200	Solyc08g062950.2.1	CYP711A21	711	1560	519	ATCTTCTCAATATACTTACTTGTGTTGAATTAATGGAGTATTATATGCTGCCACCATCCTTTCTTATCTTCATTCCATTATTGTTTCTCATCGTTAAACAATTCATACCAAAATCTGGAAATCTTCCACCAGGTCCTCGATCATGGCCTCTCTTAGGAAATATTCTCCAAATTGGGAAAAACCCTCATATTTCACTGGCAAAATTTGCCCAAATTCATGGCCCATTGATTTCTGTCAAGCTGGGAACTCAACTGGTTGTGGTAGCTTCGTCCCCTGCTTCTGCAGCTGAAATCCTCAAGACTCAAGATCGTCTTCTATCAGCTCGGTCTCCGCCCAGTGTTGCTCCATATGAACTCTCTGTAATTAATCAACACTCGATTGTCTTTTCCAGTGATTTGA…	ATCTTCTCAATATACTTACTTGTGTTGAATTAATGGAGTATTATATGCTGCCACCATCCTTTCTTATCTTCATTCCATTATTGTTTCTCATCGTTAAACAATTCATACCAAAATCTGGAAATCTTCCACCAGGTCCTCGATCATGGCCTCTCTTAGGAAATATTCTCCAAATTGGGAAAAACCCTCATATTTCACTGGCAAAATTTGCCCAAATTCATGGCCCATTGATTTCTGTCAAGCTGGGAACTCAACTGGTTGTGGTAGCTTCGTCCCCTGCTTCTGCAGCTGAAATCCTCAAGACTCAAGATCGTCTTCTATCAGCTCGGTCTCCGCCCAGTGTTGCTCCATATGAACTCTCTGTAATTAATCAACACTCGATTGTCTTTTCCAGTGATTTGA…	ATGGAGATTGTTGCTTACTTCTTAGTCTTATTTTTATTAGCAATTACTTTTGTAATATATGCATGGAGATTGTTGGACTGGGCATGGTTTAGGCCAAGGAAACTAGACAAATGCCTTAGACAACAAGGTCTTAAAGGGAACTCTTACAAATTGATTTTTGGAGACATCAAAGAATTGTCGAAAAGCATTGAAGATGCTGAGTCCAAACCATTGGATGTCTCTGATGATGACTTAACACCAAGAATTCTTCCTTATTTCGTTCAAACAATCAAAAAATACGGTAAAAACTGTTTTATATGGATTGGGACAAAGCCTTTGGTGATTGTAGGGGACCCTGAGGTAATAAGGGATGTGTTTAACAAACATGCTCTCTATCAAAAGCCAAAATCAACTCCCCTG…	MEYYMLPPSFLIFIPLLFLIVKQFIPKSGNLPPGPRSWPLLGNILQIGKNPHISLAKFAQIHGPLISVKLGTQLVVVASSPASAAEILKTQDRLLSARSPPSVAPYELSVINQHSIVFSSDLSNHWKLLRAFCRTHLFSPKAVESQTALREKKVSEMIHFLKSKKGETVMISEILFGTILNTFGNLFFSKDLCDLDHETKTSETKRVFRKFIELGAMPNISEFYPLLEALDLQGLSKQTKMYQNQLINIWSQIVKEKRQAVNRRSSDFLDVMIDSGFSDLQINILLTELISAGSDTTTSTIEWAMAELLRNKGAMHKLQAELTSKIGENDIITESNISDLPYLAACVKETLRLHSPTPFLIPRRAPETCKIMDYTIPENSKLFVNAWAIGRDSNTWEDA…
201	Solyc10g018150.1.1	CYP712G1	712	1575	524	TATTTGGTAAACCTAACTCTTTATTAAAAGATAATAAACCTGAACTATAGTGTATGATAATGACAAAACTATAATCTACATGAATCTGTCTTTATATTCATCATATAGATTCCCTACACATCATTATCAAAAGCCTTTTAAGTTTAATCTCAAAGATAAATAGAGATGATACATTTCACTCATTTCTCATATCATAGCTTAAATTACCTATAGATGGATATAGGGAAACTTATCTTAGTCTTCTTTTTCAGTACTCTTTGCTTCTATCTCCTATGGACACTCTTAAAATTCGTTTATTCAGTATGGTGGATGCCACTTCAAACACAAAATAAAATGAACTCTCAGGGCATTAAAGGCCCTTCTTATAGTTTTCCTCATGGAAATACCAAAGATATATCA…	TATTTGGTAAACCTAACTCTTTATTAAAAGATAATAAACCTGAACTATAGTGTATGATAATGACAAAACTATAATCTACATGAATCTGTCTTTATATTCATCATATAGATTCCCTACACATCATTATCAAAAGCCTTTTAAGTTTAATCTCAAAGATAAATAGAGATGATACATTTCACTCATTTCTCATATCATAGCTTAAATTACCTATAGATGGATATAGGGAAACTTATCTTAGTCTTCTTTTTCAGTACTCTTTGCTTCTATCTCCTATGGACACTCTTAAAATTCGTTTATTCAGTATGGTGGATGCCACTTCAAACACAAAATAAAATGAACTCTCAGGGCATTAAAGGCCCTTCTTATAGTTTTCCTCATGGAAATACCAAAGATATATCA…	ATGGAGTATTATATGCTGCCACCATCCTTTCTTATCTTCATTCCATTATTGTTTCTCATCGTTAAACAATTCATACCAAAATCTGGAAATCTTCCACCAGGTCCTCGATCATGGCCTCTCTTAGGAAATATTCTCCAAATTGGGAAAAACCCTCATATTTCACTGGCAAAATTTGCCCAAATTCATGGCCCATTGATTTCTGTCAAGCTGGGAACTCAACTGGTTGTGGTAGCTTCGTCCCCTGCTTCTGCAGCTGAAATCCTCAAGACTCAAGATCGTCTTCTATCAGCTCGGTCTCCGCCCAGTGTTGCTCCATATGAACTCTCTGTAATTAATCAACACTCGATTGTCTTTTCCAGTGATTTGAGCAATCACTGGAAGCTCTTGCGGGCATTTTGT…	MLSSIYVVVAFFSFLISLLFYFIHFRWTPEKLHRKLPPGPRGIPIIGNLHILGTLPHRTLYNLSKTYGPIMFLKLGNIPTVIISSPETAELVLRTHDAAFASRPKLKAIHYMSDGTKGLAFAAYGPQWRNNRKFCTQELLTAEKIGYSAGMRKEEIGVLVDEVKGFGGELVNLGKKIGDLIGNMTYRMLFGDGNSERFDLENIVKEMVRLAGIFNVADYVPFLEPFDIQGLNKQLKEAGKRVQEVFDTIINEHEQDARNYTHKSKNKDLVDIMLSYQDNPNSSYSIDRATMKAILSDMIVGAIDTSHTWIEWVFAEIIKHPTVMNKLQDELTSIVGLDRMVEEDDLLKLEYLELVLKETFRLHPVAPLLVPRESIEDVVISECYIPKGSRVMINCWALG…
202	Solyc03g095310.2.1	CYP714A17	714	1599	532	ATGGAGATTCAATTCACAAACTTTGTTGCATTTTTGCTCTTTCTCTCAACAACATTTCTTCTATTCAAAAAATGGAAGACTCAAAACCTAAATTTGCCTCCTGGTCCATGGAAATTACCATTTATTGGAAGCCTACATCATTTGGCACTGGCAGGTCCACTCCCTCATCATGGTCTAAAAAATCTAGCAAAACGCTATGGGGCGCTCATATACTTACAACTCGGAGAAATTCCTACCGTCATCATTTCTTCGCCACGTATGGCTAAGGAAGTACTAAAAACTCATGACCTAGTTTTTGCAACGAGGCCGAAACTTGTAGTGGCCGACATAGTCCACTATGATAGTAGTGACATAGCATTTTCTCCTTATGGTGAATACTGGAGACAGATTCGTAAAATT…	ATGGAGATTCAATTCACAAACTTTGTTGCATTTTTGCTCTTTCTCTCAACAACATTTCTTCTATTCAAAAAATGGAAGACTCAAAACCTAAATTTGCCTCCTGGTCCATGGAAATTACCATTTATTGGAAGCCTACATCATTTGGCACTGGCAGGTCCACTCCCTCATCATGGTCTAAAAAATCTAGCAAAACGCTATGGGGCGCTCATATACTTACAACTCGGAGAAATTCCTACCGTCATCATTTCTTCGCCACGTATGGCTAAGGAAGTACTAAAAACTCATGACCTAGTTTTTGCAACGAGGCCGAAACTTGTAGTGGCCGACATAGTCCACTATGATAGTAGTGACATAGCATTTTCTCCTTATGGTGAATACTGGAGACAGATTCGTAAAATT…	ATGGAGATTCAATTCACAAACTTTGTTGCATTTTTGCTCTTTCTCTCAACAACATTTCTTCTATTCAAAAAATGGAAGACTCAAAACCTAAATTTGCCTCCTGGTCCATGGAAATTACCATTTATTGGAAGCCTACATCATTTGGCACTGGCAGGTCCACTCCCTCATCATGGTCTAAAAAATCTAGCAAAACGCTATGGGGCGCTCATATACTTACAACTCGGAGAAATTCCTACCGTCATCATTTCTTCGCCACGTATGGCTAAGGAAGTACTAAAAACTCATGACCTAGTTTTTGCAACGAGGCCGAAACTTGTAGTGGCCGACATAGTCCACTATGATAGTAGTGACATAGCATTTTCTCCTTATGGTGAATACTGGAGACAGATTCGTAAAATT…	MEIQFTNFVAFLLFLSTTFLLFKKWKTQNLNLPPGPWKLPFIGSLHHLALAGPLPHHGLKNLAKRYGALIYLQLGEIPTVIISSPRMAKEVLKTHDLVFATRPKLVVADIVHYDSSDIAFSPYGEYWRQIRKICILELLSAKMVKFFSSIRQDELSKMVSSIRTMPNNHPVNLTDKIFWFTSSVTCRSALGKICCDQDKLIIFMREIISLAGGFSVADFFPTWKMLHDVGGSKTRLLKAHRKIDEILENVVNEHKQNRADGKKGNGEFGGEDLIDVLLRVRESGEVQIPITDDNIKSILVDMFSAGSETSSTTIIWALAEMMKKPSVLAKAQAEVRQVLKEKKGFQQIDLDELKYLKLVIKETLRMHPPIPLLVPRECMEDTKIDGYNIPFKTRVIVNA…
203	Solyc01g088760.2.1	CYP714E15	714	1533	510	CCAAAATATGCACTTCTTCAACATTTTTTCTCTTTTCATTTTTGTGTCTTTCCTCTTTTTGTTAATTAAATATTGGAAGAATTCCAATGACCAAATTAGAAAAAAATTGCCTCCTGGTCCATGGAAATTACCCTTACTTGGAAACATATTTCATTTGTTAGGTGGACCTCCACATCGTGTCCTTAGAGATTTAGCTAAAAAATATGGTTCTATTATGCACCTTCAATTAGGTGAAGTCTCTCTAGTTGTTGTTACTTCTCCAGACATGGCCAAACAAGTACTAAAAACTCATGACATCGCTTTTGCATCTAGGCCAATGCTTATAGCCGCCGAGATAGTTTGTTATAATGGGAGCGACATTGTTTTTTCTCCTTATGGTGATTACTGGAGACAAATGCG…	CCAAAATATGCACTTCTTCAACATTTTTTCTCTTTTCATTTTTGTGTCTTTCCTCTTTTTGTTAATTAAATATTGGAAGAATTCCAATGACCAAATTAGAAAAAAATTGCCTCCTGGTCCATGGAAATTACCCTTACTTGGAAACATATTTCATTTGTTAGGTGGACCTCCACATCGTGTCCTTAGAGATTTAGCTAAAAAATATGGTTCTATTATGCACCTTCAATTAGGTGAAGTCTCTCTAGTTGTTGTTACTTCTCCAGACATGGCCAAACAAGTACTAAAAACTCATGACATCGCTTTTGCATCTAGGCCAATGCTTATAGCCGCCGAGATAGTTTGTTATAATGGGAGCGACATTGTTTTTTCTCCTTATGGTGATTACTGGAGACAAATGCG…	ATGCACTTCTTCAACATTTTTTCTCTTTTCATTTTTGTGTCTTTCCTCTTTTTGTTAATTAAATATTGGAAGAATTCCAATGACCAAATTAGAAAAAAATTGCCTCCTGGTCCATGGAAATTACCCTTACTTGGAAACATATTTCATTTGTTAGGTGGACCTCCACATCGTGTCCTTAGAGATTTAGCTAAAAAATATGGTTCTATTATGCACCTTCAATTAGGTGAAGTCTCTCTAGTTGTTGTTACTTCTCCAGACATGGCCAAACAAGTACTAAAAACTCATGACATCGCTTTTGCATCTAGGCCAATGCTTATAGCCGCCGAGATAGTTTGTTATAATGGGAGCGACATTGTTTTTTCTCCTTATGGTGATTACTGGAGACAAATGCGTAAAATT…	MHFFNIFSLFIFVSFLFLLIKYWKNSNDQIRKKLPPGPWKLPLLGNIFHLLGGPPHRVLRDLAKKYGSIMHLQLGEVSLVVVTSPDMAKQVLKTHDIAFASRPMLIAAEIVCYNGSDIVFSPYGDYWRQMRKICIMELLSAKNVKSFSSIRQDEVLRMIEFFRSSSGETVNATRRIFQFASSMTCRSAFGKVFKEQDELIQLVKKVSRLTEGFDVADIFPSLKFLHVLCGMKSKIMDVHHELDAILENIINEHKNNGELGGEGLVSTLLRLMKEGGLQFPITNDNIKAIIFDIFAAGTETSSATIDWIMVEMMRNPNVLSKAQEEVRNAFKGKETFDENDVEELKYLKLVVKESFRLHPPFPLLLPRECREEVEINGYTIPLKTKVMVNAWAIGRDPKY…
204	Solyc06g082730.2.1	CYP714G9	714	1539	512	GTCAACTCAACAAGCAAAAAGGGACAGCTGATACTCTAGATCTTCTACTGTGGTAATGGAGATTCAACACTCCAATTTTGCTATGCTTATTGCCTTCCTTCTCTTTGTAGCCATAGCTCTGAAGCTATGGAAAAAATCCAAAATTCAGTATAAACTCCCTCCAGGTCCTAGAAAACTACCATTTATTGGGAATTTGCATCAATTATCTAGCTCATTGCCTCACCATACTTTTAAGAATTTGTCAAACAAATATGGTCCCATGATGCACCTACAACTTGGTGAAGTTTCAGCTGTTATAGTATCATCACCACAAGTGGCAAAAGAGGTACTGAAGACTCATGACTTAATCTTTGCTAATAGGCCACAACTTCTTTCTGTACAGATTCTAAGCAACAACAG…	GTCAACTCAACAAGCAAAAAGGGACAGCTGATACTCTAGATCTTCTACTGTGGTAATGGAGATTCAACACTCCAATTTTGCTATGCTTATTGCCTTCCTTCTCTTTGTAGCCATAGCTCTGAAGCTATGGAAAAAATCCAAAATTCAGTATAAACTCCCTCCAGGTCCTAGAAAACTACCATTTATTGGGAATTTGCATCAATTATCTAGCTCATTGCCTCACCATACTTTTAAGAATTTGTCAAACAAATATGGTCCCATGATGCACCTACAACTTGGTGAAGTTTCAGCTGTTATAGTATCATCACCACAAGTGGCAAAAGAGGTACTGAAGACTCATGACTTAATCTTTGCTAATAGGCCACAACTTCTTTCTGTACAGATTCTAAGCAACAACAG…	ATGGAGATTCAACACTCCAATTTTGCTATGCTTATTGCCTTCCTTCTCTTTGTAGCCATAGCTCTGAAGCTATGGAAAAAATCCAAAATTCAGTATAAACTCCCTCCAGGTCCTAGAAAACTACCATTTATTGGGAATTTGCATCAATTATCTAGCTCATTGCCTCACCATACTTTTAAGAATTTGTCAAACAAATATGGTCCCATGATGCACCTACAACTTGGTGAAGTTTCAGCTGTTATAGTATCATCACCACAAGTGGCAAAAGAGGTACTGAAGACTCATGACTTAATCTTTGCTAATAGGCCACAACTTCTTTCTGTACAGATTCTAAGCAACAACAGTCCTACCCTTTCATTCTCTCCTTATGGGGCTAATTGGAGACAGCTTAGAAAAGTA…	MEIQHSNFAMLIAFLLFVAIALKLWKKSKIQYKLPPGPRKLPFIGNLHQLSSSLPHHTFKNLSNKYGPMMHLQLGEVSAVIVSSPQVAKEVLKTHDLIFANRPQLLSVQILSNNSPTLSFSPYGANWRQLRKVCVLELLSAKRVQSFESIREEEVDNLIEAISLIQPQVPIDISEMIFSMTNNITARAAFGKKCKHKDEFIKAMKTITELSGGFDIPDLFPSLKIFHSLSGVKPALEKVHQKVDKIFEDIIQEHKENKRDMSSNMLYKEDLVDVLLRVQESGDLEIPISRNTLKSVILEMFIGGTDTSSTVLEWAISEMMKNPQVMEKAQAEVREVFKGKSKITESEIQKLDYIKMVIKETLRMHPPLPLLLPREAIEKCEIGGYDIPAKTKVIINAWA…
205	Solyc03g025640.1.1	CYP715A15	715	1545	514	ATGGAGATTCAATTCACAAACTTTGTTGCATTTTTGCTCTTTCTCTCAACAACATTTCTTCTATTCAAAAAATGGAAGACTCAAAACCTAAATTTGCCTCCTGGTCCATGGAAATTACCATTTATTGGAAGCCTACATCATTTGGCACTGGCAGGTCCACTCCCTCATCATGGTCTAAAAAATCTAGCAAAACGCTATGGGGCGCTCATATACTTACAACTCGGAGAAATTCCTACCGTCATCATTTCTTCGCCACGTATGGCTAAGGAAGTACTAAAAACTCATGACCTAGTTTTTGCAACGAGGCCGAAACTTGTAGTGGCCGACATAGTCCACTATGATAGTAGTGACATAGCATTTTCTCCTTATGGTGAATACTGGAGACAGATTCGTAAAATT…	ATGGAGATTCAATTCACAAACTTTGTTGCATTTTTGCTCTTTCTCTCAACAACATTTCTTCTATTCAAAAAATGGAAGACTCAAAACCTAAATTTGCCTCCTGGTCCATGGAAATTACCATTTATTGGAAGCCTACATCATTTGGCACTGGCAGGTCCACTCCCTCATCATGGTCTAAAAAATCTAGCAAAACGCTATGGGGCGCTCATATACTTACAACTCGGAGAAATTCCTACCGTCATCATTTCTTCGCCACGTATGGCTAAGGAAGTACTAAAAACTCATGACCTAGTTTTTGCAACGAGGCCGAAACTTGTAGTGGCCGACATAGTCCACTATGATAGTAGTGACATAGCATTTTCTCCTTATGGTGAATACTGGAGACAGATTCGTAAAATT…	ATGGAGATTCAATTCACAAACTTTGTTGCATTTTTGCTCTTTCTCTCAACAACATTTCTTCTATTCAAAAAATGGAAGACTCAAAACCTAAATTTGCCTCCTGGTCCATGGAAATTACCATTTATTGGAAGCCTACATCATTTGGCACTGGCAGGTCCACTCCCTCATCATGGTCTAAAAAATCTAGCAAAACGCTATGGGGCGCTCATATACTTACAACTCGGAGAAATTCCTACCGTCATCATTTCTTCGCCACGTATGGCTAAGGAAGTACTAAAAACTCATGACCTAGTTTTTGCAACGAGGCCGAAACTTGTAGTGGCCGACATAGTCCACTATGATAGTAGTGACATAGCATTTTCTCCTTATGGTGAATACTGGAGACAGATTCGTAAAATT…	MEIQFTNFVAFLLFLSTTFLLFKKWKTQNLNLPPGPWKLPFIGSLHHLALAGPLPHHGLKNLAKRYGALIYLQLGEIPTVIISSPRMAKEVLKTHDLVFATRPKLVVADIVHYDSSDIAFSPYGEYWRQIRKICILELLSAKMVKFFSSIRQDELSKMVSSIRTMPNNHPVNLTDKIFWFTSSVTCRSALGKICCDQDKLIIFMREIISLAGGFSVADFFPTWKMLHDVGGSKTRLLKAHRKIDEILENVVNEHKQNRADGKKGNGEFGGEDLIDVLLRVRESGEVQIPITDDNIKSILVDMFSAGSETSSTTIIWALAEMMKKPSVLAKAQAEVRQVLKEKKGFQQIDLDELKYLKLVIKETLRMHPPIPLLVPRECMEDTKIDGYNIPFKTRVIVNA…
206	Solyc06g065420.1.1	CYP716A42	716	1428	475	GTCAACTCAACAAGCAAAAAGGGACAGCTGATACTCTAGATCTTCTACTGTGGTAATGGAGATTCAACACTCCAATTTTGCTATGCTTATTGCCTTCCTTCTCTTTGTAGCCATAGCTCTGAAGCTATGGAAAAAATCCAAAATTCAGTATAAACTCCCTCCAGGTCCTAGAAAACTACCATTTATTGGGAATTTGCATCAATTATCTAGCTCATTGCCTCACCATACTTTTAAGAATTTGTCAAACAAATATGGTCCCATGATGCACCTACAACTTGGTGAAGTTTCAGCTGTTATAGTATCATCACCACAAGTGGCAAAAGAGGTACTGAAGACTCATGACTTAATCTTTGCTAATAGGCCACAACTTCTTTCTGTACAGATTCTAAGCAACAACAG…	GTCAACTCAACAAGCAAAAAGGGACAGCTGATACTCTAGATCTTCTACTGTGGTAATGGAGATTCAACACTCCAATTTTGCTATGCTTATTGCCTTCCTTCTCTTTGTAGCCATAGCTCTGAAGCTATGGAAAAAATCCAAAATTCAGTATAAACTCCCTCCAGGTCCTAGAAAACTACCATTTATTGGGAATTTGCATCAATTATCTAGCTCATTGCCTCACCATACTTTTAAGAATTTGTCAAACAAATATGGTCCCATGATGCACCTACAACTTGGTGAAGTTTCAGCTGTTATAGTATCATCACCACAAGTGGCAAAAGAGGTACTGAAGACTCATGACTTAATCTTTGCTAATAGGCCACAACTTCTTTCTGTACAGATTCTAAGCAACAACAG…	ATGGAGATTCAACACTCCAATTTTGCTATGCTTATTGCCTTCCTTCTCTTTGTAGCCATAGCTCTGAAGCTATGGAAAAAATCCAAAATTCAGTATAAACTCCCTCCAGGTCCTAGAAAACTACCATTTATTGGGAATTTGCATCAATTATCTAGCTCATTGCCTCACCATACTTTTAAGAATTTGTCAAACAAATATGGTCCCATGATGCACCTACAACTTGGTGAAGTTTCAGCTGTTATAGTATCATCACCACAAGTGGCAAAAGAGGTACTGAAGACTCATGACTTAATCTTTGCTAATAGGCCACAACTTCTTTCTGTACAGATTCTAAGCAACAACAGTCCTACCCTTTCATTCTCTCCTTATGGGGCTAATTGGAGACAGCTTAGAAAAGTA…	MEIQHSNFAMLIAFLLFVAIALKLWKKSKIQYKLPPGPRKLPFIGNLHQLSSSLPHHTFKNLSNKYGPMMHLQLGEVSAVIVSSPQVAKEVLKTHDLIFANRPQLLSVQILSNNSPTLSFSPYGANWRQLRKVCVLELLSAKRVQSFESIREEEVDNLIEAISLIQPQVPIDISEMIFSMTNNITARAAFGKKCKHKDEFIKAMKTITELSGGFDIPDLFPSLKIFHSLSGVKPALEKVHQKVDKIFEDIIQEHKENKRDMSSNMLYKEDLVDVLLRVQESGDLEIPISRNTLKSVILEMFIGGTDTSSTVLEWAISEMMKNPQVMEKAQAEVREVFKGKSKITESEIQKLDYIKMVIKETLRMHPPLPLLLPREAIEKCEIGGYDIPAKTKVIINAWA…
207	Solyc06g065430.2.1	CYP716A43	716	1428	475	GTCAACTCAACAAGCAAAAAGGGACAGCTGATACTCTAGATCTTCTACTGTGGTAATGGAGATTCAACACTCCAATTTTGCTATGCTTATTGCCTTCCTTCTCTTTGTAGCCATAGCTCTGAAGCTATGGAAAAAATCCAAAATTCAGTATAAACTCCCTCCAGGTCCTAGAAAACTACCATTTATTGGGAATTTGCATCAATTATCTAGCTCATTGCCTCACCATACTTTTAAGAATTTGTCAAACAAATATGGTCCCATGATGCACCTACAACTTGGTGAAGTTTCAGCTGTTATAGTATCATCACCACAAGTGGCAAAAGAGGTACTGAAGACTCATGACTTAATCTTTGCTAATAGGCCACAACTTCTTTCTGTACAGATTCTAAGCAACAACAG…	GTCAACTCAACAAGCAAAAAGGGACAGCTGATACTCTAGATCTTCTACTGTGGTAATGGAGATTCAACACTCCAATTTTGCTATGCTTATTGCCTTCCTTCTCTTTGTAGCCATAGCTCTGAAGCTATGGAAAAAATCCAAAATTCAGTATAAACTCCCTCCAGGTCCTAGAAAACTACCATTTATTGGGAATTTGCATCAATTATCTAGCTCATTGCCTCACCATACTTTTAAGAATTTGTCAAACAAATATGGTCCCATGATGCACCTACAACTTGGTGAAGTTTCAGCTGTTATAGTATCATCACCACAAGTGGCAAAAGAGGTACTGAAGACTCATGACTTAATCTTTGCTAATAGGCCACAACTTCTTTCTGTACAGATTCTAAGCAACAACAG…	ATGGAGATTCAACACTCCAATTTTGCTATGCTTATTGCCTTCCTTCTCTTTGTAGCCATAGCTCTGAAGCTATGGAAAAAATCCAAAATTCAGTATAAACTCCCTCCAGGTCCTAGAAAACTACCATTTATTGGGAATTTGCATCAATTATCTAGCTCATTGCCTCACCATACTTTTAAGAATTTGTCAAACAAATATGGTCCCATGATGCACCTACAACTTGGTGAAGTTTCAGCTGTTATAGTATCATCACCACAAGTGGCAAAAGAGGTACTGAAGACTCATGACTTAATCTTTGCTAATAGGCCACAACTTCTTTCTGTACAGATTCTAAGCAACAACAGTCCTACCCTTTCATTCTCTCCTTATGGGGCTAATTGGAGACAGCTTAGAAAAGTA…	MEIQHSNFAMLIAFLLFVAIALKLWKKSKIQYKLPPGPRKLPFIGNLHQLSSSLPHHTFKNLSNKYGPMMHLQLGEVSAVIVSSPQVAKEVLKTHDLIFANRPQLLSVQILSNNSPTLSFSPYGANWRQLRKVCVLELLSAKRVQSFESIREEEVDNLIEAISLIQPQVPIDISEMIFSMTNNITARAAFGKKCKHKDEFIKAMKTITELSGGFDIPDLFPSLKIFHSLSGVKPALEKVHQKVDKIFEDIIQEHKENKRDMSSNMLYKEDLVDVLLRVQESGDLEIPISRNTLKSVILEMFIGGTDTSSTVLEWAISEMMKNPQVMEKAQAEVREVFKGKSKITESEIQKLDYIKMVIKETLRMHPPLPLLLPREAIEKCEIGGYDIPAKTKVIINAWA…
208	Solyc05g021390.2.1	CYP716A44	716	1431	476	GTCAACTCAACAAGCAAAAAGGGACAGCTGATACTCTAGATCTTCTACTGTGGTAATGGAGATTCAACACTCCAATTTTGCTATGCTTATTGCCTTCCTTCTCTTTGTAGCCATAGCTCTGAAGCTATGGAAAAAATCCAAAATTCAGTATAAACTCCCTCCAGGTCCTAGAAAACTACCATTTATTGGGAATTTGCATCAATTATCTAGCTCATTGCCTCACCATACTTTTAAGAATTTGTCAAACAAATATGGTCCCATGATGCACCTACAACTTGGTGAAGTTTCAGCTGTTATAGTATCATCACCACAAGTGGCAAAAGAGGTACTGAAGACTCATGACTTAATCTTTGCTAATAGGCCACAACTTCTTTCTGTACAGATTCTAAGCAACAACAG…	GTCAACTCAACAAGCAAAAAGGGACAGCTGATACTCTAGATCTTCTACTGTGGTAATGGAGATTCAACACTCCAATTTTGCTATGCTTATTGCCTTCCTTCTCTTTGTAGCCATAGCTCTGAAGCTATGGAAAAAATCCAAAATTCAGTATAAACTCCCTCCAGGTCCTAGAAAACTACCATTTATTGGGAATTTGCATCAATTATCTAGCTCATTGCCTCACCATACTTTTAAGAATTTGTCAAACAAATATGGTCCCATGATGCACCTACAACTTGGTGAAGTTTCAGCTGTTATAGTATCATCACCACAAGTGGCAAAAGAGGTACTGAAGACTCATGACTTAATCTTTGCTAATAGGCCACAACTTCTTTCTGTACAGATTCTAAGCAACAACAG…	ATGGAGATTCAACACTCCAATTTTGCTATGCTTATTGCCTTCCTTCTCTTTGTAGCCATAGCTCTGAAGCTATGGAAAAAATCCAAAATTCAGTATAAACTCCCTCCAGGTCCTAGAAAACTACCATTTATTGGGAATTTGCATCAATTATCTAGCTCATTGCCTCACCATACTTTTAAGAATTTGTCAAACAAATATGGTCCCATGATGCACCTACAACTTGGTGAAGTTTCAGCTGTTATAGTATCATCACCACAAGTGGCAAAAGAGGTACTGAAGACTCATGACTTAATCTTTGCTAATAGGCCACAACTTCTTTCTGTACAGATTCTAAGCAACAACAGTCCTACCCTTTCATTCTCTCCTTATGGGGCTAATTGGAGACAGCTTAGAAAAGTA…	MEIQHSNFAMLIAFLLFVAIALKLWKKSKIQYKLPPGPRKLPFIGNLHQLSSSLPHHTFKNLSNKYGPMMHLQLGEVSAVIVSSPQVAKEVLKTHDLIFANRPQLLSVQILSNNSPTLSFSPYGANWRQLRKVCVLELLSAKRVQSFESIREEEVDNLIEAISLIQPQVPIDISEMIFSMTNNITARAAFGKKCKHKDEFIKAMKTITELSGGFDIPDLFPSLKIFHSLSGVKPALEKVHQKVDKIFEDIIQEHKENKRDMSSNMLYKEDLVDVLLRVQESGDLEIPISRNTLKSVILEMFIGGTDTSSTVLEWAISEMMKNPQVMEKAQAEVREVFKGKSKITESEIQKLDYIKMVIKETLRMHPPLPLLLPREAIEKCEIGGYDIPAKTKVIINAWA…
209	Solyc07g042880.1.1	CYP716A46	716	1449	482	ATCTTCTCAATATACTTACTTGTGTTGAATTAATGGAGTATTATATGCTGCCACCATCCTTTCTTATCTTCATTCCATTATTGTTTCTCATCGTTAAACAATTCATACCAAAATCTGGAAATCTTCCACCAGGTCCTCGATCATGGCCTCTCTTAGGAAATATTCTCCAAATTGGGAAAAACCCTCATATTTCACTGGCAAAATTTGCCCAAATTCATGGCCCATTGATTTCTGTCAAGCTGGGAACTCAACTGGTTGTGGTAGCTTCGTCCCCTGCTTCTGCAGCTGAAATCCTCAAGACTCAAGATCGTCTTCTATCAGCTCGGTCTCCGCCCAGTGTTGCTCCATATGAACTCTCTGTAATTAATCAACACTCGATTGTCTTTTCCAGTGATTTGA…	ATCTTCTCAATATACTTACTTGTGTTGAATTAATGGAGTATTATATGCTGCCACCATCCTTTCTTATCTTCATTCCATTATTGTTTCTCATCGTTAAACAATTCATACCAAAATCTGGAAATCTTCCACCAGGTCCTCGATCATGGCCTCTCTTAGGAAATATTCTCCAAATTGGGAAAAACCCTCATATTTCACTGGCAAAATTTGCCCAAATTCATGGCCCATTGATTTCTGTCAAGCTGGGAACTCAACTGGTTGTGGTAGCTTCGTCCCCTGCTTCTGCAGCTGAAATCCTCAAGACTCAAGATCGTCTTCTATCAGCTCGGTCTCCGCCCAGTGTTGCTCCATATGAACTCTCTGTAATTAATCAACACTCGATTGTCTTTTCCAGTGATTTGA…	ATGGAGATTCAACACTCCAATTTTGCTATGCTTATTGCCTTCCTTCTCTTTGTAGCCATAGCTCTGAAGCTATGGAAAAAATCCAAAATTCAGTATAAACTCCCTCCAGGTCCTAGAAAACTACCATTTATTGGGAATTTGCATCAATTATCTAGCTCATTGCCTCACCATACTTTTAAGAATTTGTCAAACAAATATGGTCCCATGATGCACCTACAACTTGGTGAAGTTTCAGCTGTTATAGTATCATCACCACAAGTGGCAAAAGAGGTACTGAAGACTCATGACTTAATCTTTGCTAATAGGCCACAACTTCTTTCTGTACAGATTCTAAGCAACAACAGTCCTACCCTTTCATTCTCTCCTTATGGGGCTAATTGGAGACAGCTTAGAAAAGTA…	MEYYMLPPSFLIFIPLLFLIVKQFIPKSGNLPPGPRSWPLLGNILQIGKNPHISLAKFAQIHGPLISVKLGTQLVVVASSPASAAEILKTQDRLLSARSPPSVAPYELSVINQHSIVFSSDLSNHWKLLRAFCRTHLFSPKAVESQTALREKKVSEMIHFLKSKKGETVMISEILFGTILNTFGNLFFSKDLCDLDHETKTSETKRVFRKFIELGAMPNISEFYPLLEALDLQGLSKQTKMYQNQLINIWSQIVKEKRQAVNRRSSDFLDVMIDSGFSDLQINILLTELISAGSDTTTSTIEWAMAELLRNKGAMHKLQAELTSKIGENDIITESNISDLPYLAACVKETLRLHSPTPFLIPRRAPETCKIMDYTIPENSKLFVNAWAIGRDSNTWEDA…
210	Solyc02g069600.2.1	CYP716C6	716	1410	469	ATGGAGATTCAATTCACAAACTTTGTTGCATTTTTGCTCTTTCTCTCAACAACATTTCTTCTATTCAAAAAATGGAAGACTCAAAACCTAAATTTGCCTCCTGGTCCATGGAAATTACCATTTATTGGAAGCCTACATCATTTGGCACTGGCAGGTCCACTCCCTCATCATGGTCTAAAAAATCTAGCAAAACGCTATGGGGCGCTCATATACTTACAACTCGGAGAAATTCCTACCGTCATCATTTCTTCGCCACGTATGGCTAAGGAAGTACTAAAAACTCATGACCTAGTTTTTGCAACGAGGCCGAAACTTGTAGTGGCCGACATAGTCCACTATGATAGTAGTGACATAGCATTTTCTCCTTATGGTGAATACTGGAGACAGATTCGTAAAATT…	ATGGAGATTCAATTCACAAACTTTGTTGCATTTTTGCTCTTTCTCTCAACAACATTTCTTCTATTCAAAAAATGGAAGACTCAAAACCTAAATTTGCCTCCTGGTCCATGGAAATTACCATTTATTGGAAGCCTACATCATTTGGCACTGGCAGGTCCACTCCCTCATCATGGTCTAAAAAATCTAGCAAAACGCTATGGGGCGCTCATATACTTACAACTCGGAGAAATTCCTACCGTCATCATTTCTTCGCCACGTATGGCTAAGGAAGTACTAAAAACTCATGACCTAGTTTTTGCAACGAGGCCGAAACTTGTAGTGGCCGACATAGTCCACTATGATAGTAGTGACATAGCATTTTCTCCTTATGGTGAATACTGGAGACAGATTCGTAAAATT…	ATGGAGATTCAATTCACAAACTTTGTTGCATTTTTGCTCTTTCTCTCAACAACATTTCTTCTATTCAAAAAATGGAAGACTCAAAACCTAAATTTGCCTCCTGGTCCATGGAAATTACCATTTATTGGAAGCCTACATCATTTGGCACTGGCAGGTCCACTCCCTCATCATGGTCTAAAAAATCTAGCAAAACGCTATGGGGCGCTCATATACTTACAACTCGGAGAAATTCCTACCGTCATCATTTCTTCGCCACGTATGGCTAAGGAAGTACTAAAAACTCATGACCTAGTTTTTGCAACGAGGCCGAAACTTGTAGTGGCCGACATAGTCCACTATGATAGTAGTGACATAGCATTTTCTCCTTATGGTGAATACTGGAGACAGATTCGTAAAATT…	MEIQFTNFVAFLLFLSTTFLLFKKWKTQNLNLPPGPWKLPFIGSLHHLALAGPLPHHGLKNLAKRYGALIYLQLGEIPTVIISSPRMAKEVLKTHDLVFATRPKLVVADIVHYDSSDIAFSPYGEYWRQIRKICILELLSAKMVKFFSSIRQDELSKMVSSIRTMPNNHPVNLTDKIFWFTSSVTCRSALGKICCDQDKLIIFMREIISLAGGFSVADFFPTWKMLHDVGGSKTRLLKAHRKIDEILENVVNEHKQNRADGKKGNGEFGGEDLIDVLLRVRESGEVQIPITDDNIKSILVDMFSAGSETSSTTIIWALAEMMKKPSVLAKAQAEVRQVLKEKKGFQQIDLDELKYLKLVIKETLRMHPPIPLLVPRECMEDTKIDGYNIPFKTRVIVNA…
211	Solyc11g056670.1.1	CYP716H1	716	1434	477	TATTTGGTAAACCTAACTCTTTATTAAAAGATAATAAACCTGAACTATAGTGTATGATAATGACAAAACTATAATCTACATGAATCTGTCTTTATATTCATCATATAGATTCCCTACACATCATTATCAAAAGCCTTTTAAGTTTAATCTCAAAGATAAATAGAGATGATACATTTCACTCATTTCTCATATCATAGCTTAAATTACCTATAGATGGATATAGGGAAACTTATCTTAGTCTTCTTTTTCAGTACTCTTTGCTTCTATCTCCTATGGACACTCTTAAAATTCGTTTATTCAGTATGGTGGATGCCACTTCAAACACAAAATAAAATGAACTCTCAGGGCATTAAAGGCCCTTCTTATAGTTTTCCTCATGGAAATACCAAAGATATATCA…	TATTTGGTAAACCTAACTCTTTATTAAAAGATAATAAACCTGAACTATAGTGTATGATAATGACAAAACTATAATCTACATGAATCTGTCTTTATATTCATCATATAGATTCCCTACACATCATTATCAAAAGCCTTTTAAGTTTAATCTCAAAGATAAATAGAGATGATACATTTCACTCATTTCTCATATCATAGCTTAAATTACCTATAGATGGATATAGGGAAACTTATCTTAGTCTTCTTTTTCAGTACTCTTTGCTTCTATCTCCTATGGACACTCTTAAAATTCGTTTATTCAGTATGGTGGATGCCACTTCAAACACAAAATAAAATGAACTCTCAGGGCATTAAAGGCCCTTCTTATAGTTTTCCTCATGGAAATACCAAAGATATATCA…	ATGGATATAGGGAAACTTATCTTAGTCTTCTTTTTCAGTACTCTTTGCTTCTATCTCCTATGGACACTCTTAAAATTCGTTTATTCAGTATGGTGGATGCCACTTCAAACACAAAATAAAATGAACTCTCAGGGCATTAAAGGCCCTTCTTATAGTTTTCCTCATGGAAATACCAAAGATATATCACTGATGAGAAGTCAAACTATGGATAAACCTATGATTGATATTTCTCATGACATTTTTTCAAGGATTCAACCTCATGTTCACACATGGACAAGGATGTACGGGAGGAATTTCCTCACTTGGCATGGCTCGAAACCATACTTATTTGTCACTGAACCAGAGCTGATCAAAGAAGTATTGTCCAACAAAGAAGACATTTACCCGAAAATGGACATG…	MLSSIYVVVAFFSFLISLLFYFIHFRWTPEKLHRKLPPGPRGIPIIGNLHILGTLPHRTLYNLSKTYGPIMFLKLGNIPTVIISSPETAELVLRTHDAAFASRPKLKAIHYMSDGTKGLAFAAYGPQWRNNRKFCTQELLTAEKIGYSAGMRKEEIGVLVDEVKGFGGELVNLGKKIGDLIGNMTYRMLFGDGNSERFDLENIVKEMVRLAGIFNVADYVPFLEPFDIQGLNKQLKEAGKRVQEVFDTIINEHEQDARNYTHKSKNKDLVDIMLSYQDNPNSSYSIDRATMKAILSDMIVGAIDTSHTWIEWVFAEIIKHPTVMNKLQDELTSIVGLDRMVEEDDLLKLEYLELVLKETFRLHPVAPLLVPRESIEDVVISECYIPKGSRVMINCWALG…
212	Solyc07g055970.1.1	CYP718A6	718	1482	493	ATCTTCTCAATATACTTACTTGTGTTGAATTAATGGAGTATTATATGCTGCCACCATCCTTTCTTATCTTCATTCCATTATTGTTTCTCATCGTTAAACAATTCATACCAAAATCTGGAAATCTTCCACCAGGTCCTCGATCATGGCCTCTCTTAGGAAATATTCTCCAAATTGGGAAAAACCCTCATATTTCACTGGCAAAATTTGCCCAAATTCATGGCCCATTGATTTCTGTCAAGCTGGGAACTCAACTGGTTGTGGTAGCTTCGTCCCCTGCTTCTGCAGCTGAAATCCTCAAGACTCAAGATCGTCTTCTATCAGCTCGGTCTCCGCCCAGTGTTGCTCCATATGAACTCTCTGTAATTAATCAACACTCGATTGTCTTTTCCAGTGATTTGA…	ATCTTCTCAATATACTTACTTGTGTTGAATTAATGGAGTATTATATGCTGCCACCATCCTTTCTTATCTTCATTCCATTATTGTTTCTCATCGTTAAACAATTCATACCAAAATCTGGAAATCTTCCACCAGGTCCTCGATCATGGCCTCTCTTAGGAAATATTCTCCAAATTGGGAAAAACCCTCATATTTCACTGGCAAAATTTGCCCAAATTCATGGCCCATTGATTTCTGTCAAGCTGGGAACTCAACTGGTTGTGGTAGCTTCGTCCCCTGCTTCTGCAGCTGAAATCCTCAAGACTCAAGATCGTCTTCTATCAGCTCGGTCTCCGCCCAGTGTTGCTCCATATGAACTCTCTGTAATTAATCAACACTCGATTGTCTTTTCCAGTGATTTGA…	ATGGAGATTGTTGCTTACTTCTTAGTCTTATTTTTATTAGCAATTACTTTTGTAATATATGCATGGAGATTGTTGGACTGGGCATGGTTTAGGCCAAGGAAACTAGACAAATGCCTTAGACAACAAGGTCTTAAAGGGAACTCTTACAAATTGATTTTTGGAGACATCAAAGAATTGTCGAAAAGCATTGAAGATGCTGAGTCCAAACCATTGGATGTCTCTGATGATGACTTAACACCAAGAATTCTTCCTTATTTCGTTCAAACAATCAAAAAATACGGTAAAAACTGTTTTATATGGATTGGGACAAAGCCTTTGGTGATTGTAGGGGACCCTGAGGTAATAAGGGATGTGTTTAACAAACATGCTCTCTATCAAAAGCCAAAATCAACTCCCCTG…	MEYYMLPPSFLIFIPLLFLIVKQFIPKSGNLPPGPRSWPLLGNILQIGKNPHISLAKFAQIHGPLISVKLGTQLVVVASSPASAAEILKTQDRLLSARSPPSVAPYELSVINQHSIVFSSDLSNHWKLLRAFCRTHLFSPKAVESQTALREKKVSEMIHFLKSKKGETVMISEILFGTILNTFGNLFFSKDLCDLDHETKTSETKRVFRKFIELGAMPNISEFYPLLEALDLQGLSKQTKMYQNQLINIWSQIVKEKRQAVNRRSSDFLDVMIDSGFSDLQINILLTELISAGSDTTTSTIEWAMAELLRNKGAMHKLQAELTSKIGENDIITESNISDLPYLAACVKETLRLHSPTPFLIPRRAPETCKIMDYTIPENSKLFVNAWAIGRDSNTWEDA…
213	Solyc03g019870.2.1	CYP720A1	720	1443	480	ATGGAGATTCAATTCACAAACTTTGTTGCATTTTTGCTCTTTCTCTCAACAACATTTCTTCTATTCAAAAAATGGAAGACTCAAAACCTAAATTTGCCTCCTGGTCCATGGAAATTACCATTTATTGGAAGCCTACATCATTTGGCACTGGCAGGTCCACTCCCTCATCATGGTCTAAAAAATCTAGCAAAACGCTATGGGGCGCTCATATACTTACAACTCGGAGAAATTCCTACCGTCATCATTTCTTCGCCACGTATGGCTAAGGAAGTACTAAAAACTCATGACCTAGTTTTTGCAACGAGGCCGAAACTTGTAGTGGCCGACATAGTCCACTATGATAGTAGTGACATAGCATTTTCTCCTTATGGTGAATACTGGAGACAGATTCGTAAAATT…	ATGGAGATTCAATTCACAAACTTTGTTGCATTTTTGCTCTTTCTCTCAACAACATTTCTTCTATTCAAAAAATGGAAGACTCAAAACCTAAATTTGCCTCCTGGTCCATGGAAATTACCATTTATTGGAAGCCTACATCATTTGGCACTGGCAGGTCCACTCCCTCATCATGGTCTAAAAAATCTAGCAAAACGCTATGGGGCGCTCATATACTTACAACTCGGAGAAATTCCTACCGTCATCATTTCTTCGCCACGTATGGCTAAGGAAGTACTAAAAACTCATGACCTAGTTTTTGCAACGAGGCCGAAACTTGTAGTGGCCGACATAGTCCACTATGATAGTAGTGACATAGCATTTTCTCCTTATGGTGAATACTGGAGACAGATTCGTAAAATT…	ATGGAGATTCAATTCACAAACTTTGTTGCATTTTTGCTCTTTCTCTCAACAACATTTCTTCTATTCAAAAAATGGAAGACTCAAAACCTAAATTTGCCTCCTGGTCCATGGAAATTACCATTTATTGGAAGCCTACATCATTTGGCACTGGCAGGTCCACTCCCTCATCATGGTCTAAAAAATCTAGCAAAACGCTATGGGGCGCTCATATACTTACAACTCGGAGAAATTCCTACCGTCATCATTTCTTCGCCACGTATGGCTAAGGAAGTACTAAAAACTCATGACCTAGTTTTTGCAACGAGGCCGAAACTTGTAGTGGCCGACATAGTCCACTATGATAGTAGTGACATAGCATTTTCTCCTTATGGTGAATACTGGAGACAGATTCGTAAAATT…	MEIQFTNFVAFLLFLSTTFLLFKKWKTQNLNLPPGPWKLPFIGSLHHLALAGPLPHHGLKNLAKRYGALIYLQLGEIPTVIISSPRMAKEVLKTHDLVFATRPKLVVADIVHYDSSDIAFSPYGEYWRQIRKICILELLSAKMVKFFSSIRQDELSKMVSSIRTMPNNHPVNLTDKIFWFTSSVTCRSALGKICCDQDKLIIFMREIISLAGGFSVADFFPTWKMLHDVGGSKTRLLKAHRKIDEILENVVNEHKQNRADGKKGNGEFGGEDLIDVLLRVRESGEVQIPITDDNIKSILVDMFSAGSETSSTTIIWALAEMMKKPSVLAKAQAEVRQVLKEKKGFQQIDLDELKYLKLVIKETLRMHPPIPLLVPRECMEDTKIDGYNIPFKTRVIVNA…
214	Solyc04g080100.2.1	CYP721A26	721	1491	496	GTCAACTCAACAAGCAAAAAGGGACAGCTGATACTCTAGATCTTCTACTGTGGTAATGGAGATTCAACACTCCAATTTTGCTATGCTTATTGCCTTCCTTCTCTTTGTAGCCATAGCTCTGAAGCTATGGAAAAAATCCAAAATTCAGTATAAACTCCCTCCAGGTCCTAGAAAACTACCATTTATTGGGAATTTGCATCAATTATCTAGCTCATTGCCTCACCATACTTTTAAGAATTTGTCAAACAAATATGGTCCCATGATGCACCTACAACTTGGTGAAGTTTCAGCTGTTATAGTATCATCACCACAAGTGGCAAAAGAGGTACTGAAGACTCATGACTTAATCTTTGCTAATAGGCCACAACTTCTTTCTGTACAGATTCTAAGCAACAACAG…	GTCAACTCAACAAGCAAAAAGGGACAGCTGATACTCTAGATCTTCTACTGTGGTAATGGAGATTCAACACTCCAATTTTGCTATGCTTATTGCCTTCCTTCTCTTTGTAGCCATAGCTCTGAAGCTATGGAAAAAATCCAAAATTCAGTATAAACTCCCTCCAGGTCCTAGAAAACTACCATTTATTGGGAATTTGCATCAATTATCTAGCTCATTGCCTCACCATACTTTTAAGAATTTGTCAAACAAATATGGTCCCATGATGCACCTACAACTTGGTGAAGTTTCAGCTGTTATAGTATCATCACCACAAGTGGCAAAAGAGGTACTGAAGACTCATGACTTAATCTTTGCTAATAGGCCACAACTTCTTTCTGTACAGATTCTAAGCAACAACAG…	ATGGAGATTCAACACTCCAATTTTGCTATGCTTATTGCCTTCCTTCTCTTTGTAGCCATAGCTCTGAAGCTATGGAAAAAATCCAAAATTCAGTATAAACTCCCTCCAGGTCCTAGAAAACTACCATTTATTGGGAATTTGCATCAATTATCTAGCTCATTGCCTCACCATACTTTTAAGAATTTGTCAAACAAATATGGTCCCATGATGCACCTACAACTTGGTGAAGTTTCAGCTGTTATAGTATCATCACCACAAGTGGCAAAAGAGGTACTGAAGACTCATGACTTAATCTTTGCTAATAGGCCACAACTTCTTTCTGTACAGATTCTAAGCAACAACAGTCCTACCCTTTCATTCTCTCCTTATGGGGCTAATTGGAGACAGCTTAGAAAAGTA…	MEIQHSNFAMLIAFLLFVAIALKLWKKSKIQYKLPPGPRKLPFIGNLHQLSSSLPHHTFKNLSNKYGPMMHLQLGEVSAVIVSSPQVAKEVLKTHDLIFANRPQLLSVQILSNNSPTLSFSPYGANWRQLRKVCVLELLSAKRVQSFESIREEEVDNLIEAISLIQPQVPIDISEMIFSMTNNITARAAFGKKCKHKDEFIKAMKTITELSGGFDIPDLFPSLKIFHSLSGVKPALEKVHQKVDKIFEDIIQEHKENKRDMSSNMLYKEDLVDVLLRVQESGDLEIPISRNTLKSVILEMFIGGTDTSSTVLEWAISEMMKNPQVMEKAQAEVREVFKGKSKITESEIQKLDYIKMVIKETLRMHPPLPLLLPREAIEKCEIGGYDIPAKTKVIINAWA…
215	Solyc04g080650.2.1	CYP722A1	722	1371	456	GTCAACTCAACAAGCAAAAAGGGACAGCTGATACTCTAGATCTTCTACTGTGGTAATGGAGATTCAACACTCCAATTTTGCTATGCTTATTGCCTTCCTTCTCTTTGTAGCCATAGCTCTGAAGCTATGGAAAAAATCCAAAATTCAGTATAAACTCCCTCCAGGTCCTAGAAAACTACCATTTATTGGGAATTTGCATCAATTATCTAGCTCATTGCCTCACCATACTTTTAAGAATTTGTCAAACAAATATGGTCCCATGATGCACCTACAACTTGGTGAAGTTTCAGCTGTTATAGTATCATCACCACAAGTGGCAAAAGAGGTACTGAAGACTCATGACTTAATCTTTGCTAATAGGCCACAACTTCTTTCTGTACAGATTCTAAGCAACAACAG…	GTCAACTCAACAAGCAAAAAGGGACAGCTGATACTCTAGATCTTCTACTGTGGTAATGGAGATTCAACACTCCAATTTTGCTATGCTTATTGCCTTCCTTCTCTTTGTAGCCATAGCTCTGAAGCTATGGAAAAAATCCAAAATTCAGTATAAACTCCCTCCAGGTCCTAGAAAACTACCATTTATTGGGAATTTGCATCAATTATCTAGCTCATTGCCTCACCATACTTTTAAGAATTTGTCAAACAAATATGGTCCCATGATGCACCTACAACTTGGTGAAGTTTCAGCTGTTATAGTATCATCACCACAAGTGGCAAAAGAGGTACTGAAGACTCATGACTTAATCTTTGCTAATAGGCCACAACTTCTTTCTGTACAGATTCTAAGCAACAACAG…	ATGGAGATTCAACACTCCAATTTTGCTATGCTTATTGCCTTCCTTCTCTTTGTAGCCATAGCTCTGAAGCTATGGAAAAAATCCAAAATTCAGTATAAACTCCCTCCAGGTCCTAGAAAACTACCATTTATTGGGAATTTGCATCAATTATCTAGCTCATTGCCTCACCATACTTTTAAGAATTTGTCAAACAAATATGGTCCCATGATGCACCTACAACTTGGTGAAGTTTCAGCTGTTATAGTATCATCACCACAAGTGGCAAAAGAGGTACTGAAGACTCATGACTTAATCTTTGCTAATAGGCCACAACTTCTTTCTGTACAGATTCTAAGCAACAACAGTCCTACCCTTTCATTCTCTCCTTATGGGGCTAATTGGAGACAGCTTAGAAAAGTA…	MEIQHSNFAMLIAFLLFVAIALKLWKKSKIQYKLPPGPRKLPFIGNLHQLSSSLPHHTFKNLSNKYGPMMHLQLGEVSAVIVSSPQVAKEVLKTHDLIFANRPQLLSVQILSNNSPTLSFSPYGANWRQLRKVCVLELLSAKRVQSFESIREEEVDNLIEAISLIQPQVPIDISEMIFSMTNNITARAAFGKKCKHKDEFIKAMKTITELSGGFDIPDLFPSLKIFHSLSGVKPALEKVHQKVDKIFEDIIQEHKENKRDMSSNMLYKEDLVDVLLRVQESGDLEIPISRNTLKSVILEMFIGGTDTSSTVLEWAISEMMKNPQVMEKAQAEVREVFKGKSKITESEIQKLDYIKMVIKETLRMHPPLPLLLPREAIEKCEIGGYDIPAKTKVIINAWA…
216	Solyc02g084930.2.1	CYP722C1	722	1461	486	ATGGAGATTCAATTCACAAACTTTGTTGCATTTTTGCTCTTTCTCTCAACAACATTTCTTCTATTCAAAAAATGGAAGACTCAAAACCTAAATTTGCCTCCTGGTCCATGGAAATTACCATTTATTGGAAGCCTACATCATTTGGCACTGGCAGGTCCACTCCCTCATCATGGTCTAAAAAATCTAGCAAAACGCTATGGGGCGCTCATATACTTACAACTCGGAGAAATTCCTACCGTCATCATTTCTTCGCCACGTATGGCTAAGGAAGTACTAAAAACTCATGACCTAGTTTTTGCAACGAGGCCGAAACTTGTAGTGGCCGACATAGTCCACTATGATAGTAGTGACATAGCATTTTCTCCTTATGGTGAATACTGGAGACAGATTCGTAAAATT…	ATGGAGATTCAATTCACAAACTTTGTTGCATTTTTGCTCTTTCTCTCAACAACATTTCTTCTATTCAAAAAATGGAAGACTCAAAACCTAAATTTGCCTCCTGGTCCATGGAAATTACCATTTATTGGAAGCCTACATCATTTGGCACTGGCAGGTCCACTCCCTCATCATGGTCTAAAAAATCTAGCAAAACGCTATGGGGCGCTCATATACTTACAACTCGGAGAAATTCCTACCGTCATCATTTCTTCGCCACGTATGGCTAAGGAAGTACTAAAAACTCATGACCTAGTTTTTGCAACGAGGCCGAAACTTGTAGTGGCCGACATAGTCCACTATGATAGTAGTGACATAGCATTTTCTCCTTATGGTGAATACTGGAGACAGATTCGTAAAATT…	ATGGAGATTCAATTCACAAACTTTGTTGCATTTTTGCTCTTTCTCTCAACAACATTTCTTCTATTCAAAAAATGGAAGACTCAAAACCTAAATTTGCCTCCTGGTCCATGGAAATTACCATTTATTGGAAGCCTACATCATTTGGCACTGGCAGGTCCACTCCCTCATCATGGTCTAAAAAATCTAGCAAAACGCTATGGGGCGCTCATATACTTACAACTCGGAGAAATTCCTACCGTCATCATTTCTTCGCCACGTATGGCTAAGGAAGTACTAAAAACTCATGACCTAGTTTTTGCAACGAGGCCGAAACTTGTAGTGGCCGACATAGTCCACTATGATAGTAGTGACATAGCATTTTCTCCTTATGGTGAATACTGGAGACAGATTCGTAAAATT…	MEIQFTNFVAFLLFLSTTFLLFKKWKTQNLNLPPGPWKLPFIGSLHHLALAGPLPHHGLKNLAKRYGALIYLQLGEIPTVIISSPRMAKEVLKTHDLVFATRPKLVVADIVHYDSSDIAFSPYGEYWRQIRKICILELLSAKMVKFFSSIRQDELSKMVSSIRTMPNNHPVNLTDKIFWFTSSVTCRSALGKICCDQDKLIIFMREIISLAGGFSVADFFPTWKMLHDVGGSKTRLLKAHRKIDEILENVVNEHKQNRADGKKGNGEFGGEDLIDVLLRVRESGEVQIPITDDNIKSILVDMFSAGSETSSTTIIWALAEMMKKPSVLAKAQAEVRQVLKEKKGFQQIDLDELKYLKLVIKETLRMHPPIPLLVPRECMEDTKIDGYNIPFKTRVIVNA…
217	Solyc07g056160.2.1	CYP724B2	724	1443	480	ATCTTCTCAATATACTTACTTGTGTTGAATTAATGGAGTATTATATGCTGCCACCATCCTTTCTTATCTTCATTCCATTATTGTTTCTCATCGTTAAACAATTCATACCAAAATCTGGAAATCTTCCACCAGGTCCTCGATCATGGCCTCTCTTAGGAAATATTCTCCAAATTGGGAAAAACCCTCATATTTCACTGGCAAAATTTGCCCAAATTCATGGCCCATTGATTTCTGTCAAGCTGGGAACTCAACTGGTTGTGGTAGCTTCGTCCCCTGCTTCTGCAGCTGAAATCCTCAAGACTCAAGATCGTCTTCTATCAGCTCGGTCTCCGCCCAGTGTTGCTCCATATGAACTCTCTGTAATTAATCAACACTCGATTGTCTTTTCCAGTGATTTGA…	ATCTTCTCAATATACTTACTTGTGTTGAATTAATGGAGTATTATATGCTGCCACCATCCTTTCTTATCTTCATTCCATTATTGTTTCTCATCGTTAAACAATTCATACCAAAATCTGGAAATCTTCCACCAGGTCCTCGATCATGGCCTCTCTTAGGAAATATTCTCCAAATTGGGAAAAACCCTCATATTTCACTGGCAAAATTTGCCCAAATTCATGGCCCATTGATTTCTGTCAAGCTGGGAACTCAACTGGTTGTGGTAGCTTCGTCCCCTGCTTCTGCAGCTGAAATCCTCAAGACTCAAGATCGTCTTCTATCAGCTCGGTCTCCGCCCAGTGTTGCTCCATATGAACTCTCTGTAATTAATCAACACTCGATTGTCTTTTCCAGTGATTTGA…	ATGGAGATTGTTGCTTACTTCTTAGTCTTATTTTTATTAGCAATTACTTTTGTAATATATGCATGGAGATTGTTGGACTGGGCATGGTTTAGGCCAAGGAAACTAGACAAATGCCTTAGACAACAAGGTCTTAAAGGGAACTCTTACAAATTGATTTTTGGAGACATCAAAGAATTGTCGAAAAGCATTGAAGATGCTGAGTCCAAACCATTGGATGTCTCTGATGATGACTTAACACCAAGAATTCTTCCTTATTTCGTTCAAACAATCAAAAAATACGGTAAAAACTGTTTTATATGGATTGGGACAAAGCCTTTGGTGATTGTAGGGGACCCTGAGGTAATAAGGGATGTGTTTAACAAACATGCTCTCTATCAAAAGCCAAAATCAACTCCCCTG…	MEYYMLPPSFLIFIPLLFLIVKQFIPKSGNLPPGPRSWPLLGNILQIGKNPHISLAKFAQIHGPLISVKLGTQLVVVASSPASAAEILKTQDRLLSARSPPSVAPYELSVINQHSIVFSSDLSNHWKLLRAFCRTHLFSPKAVESQTALREKKVSEMIHFLKSKKGETVMISEILFGTILNTFGNLFFSKDLCDLDHETKTSETKRVFRKFIELGAMPNISEFYPLLEALDLQGLSKQTKMYQNQLINIWSQIVKEKRQAVNRRSSDFLDVMIDSGFSDLQINILLTELISAGSDTTTSTIEWAMAELLRNKGAMHKLQAELTSKIGENDIITESNISDLPYLAACVKETLRLHSPTPFLIPRRAPETCKIMDYTIPENSKLFVNAWAIGRDSNTWEDA…
218	Solyc02g093540.2.1	CYP724B16	724	1434	477	ATGGAGATTCAATTCACAAACTTTGTTGCATTTTTGCTCTTTCTCTCAACAACATTTCTTCTATTCAAAAAATGGAAGACTCAAAACCTAAATTTGCCTCCTGGTCCATGGAAATTACCATTTATTGGAAGCCTACATCATTTGGCACTGGCAGGTCCACTCCCTCATCATGGTCTAAAAAATCTAGCAAAACGCTATGGGGCGCTCATATACTTACAACTCGGAGAAATTCCTACCGTCATCATTTCTTCGCCACGTATGGCTAAGGAAGTACTAAAAACTCATGACCTAGTTTTTGCAACGAGGCCGAAACTTGTAGTGGCCGACATAGTCCACTATGATAGTAGTGACATAGCATTTTCTCCTTATGGTGAATACTGGAGACAGATTCGTAAAATT…	ATGGAGATTCAATTCACAAACTTTGTTGCATTTTTGCTCTTTCTCTCAACAACATTTCTTCTATTCAAAAAATGGAAGACTCAAAACCTAAATTTGCCTCCTGGTCCATGGAAATTACCATTTATTGGAAGCCTACATCATTTGGCACTGGCAGGTCCACTCCCTCATCATGGTCTAAAAAATCTAGCAAAACGCTATGGGGCGCTCATATACTTACAACTCGGAGAAATTCCTACCGTCATCATTTCTTCGCCACGTATGGCTAAGGAAGTACTAAAAACTCATGACCTAGTTTTTGCAACGAGGCCGAAACTTGTAGTGGCCGACATAGTCCACTATGATAGTAGTGACATAGCATTTTCTCCTTATGGTGAATACTGGAGACAGATTCGTAAAATT…	ATGGAGATTCAATTCACAAACTTTGTTGCATTTTTGCTCTTTCTCTCAACAACATTTCTTCTATTCAAAAAATGGAAGACTCAAAACCTAAATTTGCCTCCTGGTCCATGGAAATTACCATTTATTGGAAGCCTACATCATTTGGCACTGGCAGGTCCACTCCCTCATCATGGTCTAAAAAATCTAGCAAAACGCTATGGGGCGCTCATATACTTACAACTCGGAGAAATTCCTACCGTCATCATTTCTTCGCCACGTATGGCTAAGGAAGTACTAAAAACTCATGACCTAGTTTTTGCAACGAGGCCGAAACTTGTAGTGGCCGACATAGTCCACTATGATAGTAGTGACATAGCATTTTCTCCTTATGGTGAATACTGGAGACAGATTCGTAAAATT…	MEIQFTNFVAFLLFLSTTFLLFKKWKTQNLNLPPGPWKLPFIGSLHHLALAGPLPHHGLKNLAKRYGALIYLQLGEIPTVIISSPRMAKEVLKTHDLVFATRPKLVVADIVHYDSSDIAFSPYGEYWRQIRKICILELLSAKMVKFFSSIRQDELSKMVSSIRTMPNNHPVNLTDKIFWFTSSVTCRSALGKICCDQDKLIIFMREIISLAGGFSVADFFPTWKMLHDVGGSKTRLLKAHRKIDEILENVVNEHKQNRADGKKGNGEFGGEDLIDVLLRVRESGEVQIPITDDNIKSILVDMFSAGSETSSTTIIWALAEMMKKPSVLAKAQAEVRQVLKEKKGFQQIDLDELKYLKLVIKETLRMHPPIPLLVPRECMEDTKIDGYNIPFKTRVIVNA…
219	Solyc07g064450.2.1	CYP728B22	728	1428	475	ATCTTCTCAATATACTTACTTGTGTTGAATTAATGGAGTATTATATGCTGCCACCATCCTTTCTTATCTTCATTCCATTATTGTTTCTCATCGTTAAACAATTCATACCAAAATCTGGAAATCTTCCACCAGGTCCTCGATCATGGCCTCTCTTAGGAAATATTCTCCAAATTGGGAAAAACCCTCATATTTCACTGGCAAAATTTGCCCAAATTCATGGCCCATTGATTTCTGTCAAGCTGGGAACTCAACTGGTTGTGGTAGCTTCGTCCCCTGCTTCTGCAGCTGAAATCCTCAAGACTCAAGATCGTCTTCTATCAGCTCGGTCTCCGCCCAGTGTTGCTCCATATGAACTCTCTGTAATTAATCAACACTCGATTGTCTTTTCCAGTGATTTGA…	ATCTTCTCAATATACTTACTTGTGTTGAATTAATGGAGTATTATATGCTGCCACCATCCTTTCTTATCTTCATTCCATTATTGTTTCTCATCGTTAAACAATTCATACCAAAATCTGGAAATCTTCCACCAGGTCCTCGATCATGGCCTCTCTTAGGAAATATTCTCCAAATTGGGAAAAACCCTCATATTTCACTGGCAAAATTTGCCCAAATTCATGGCCCATTGATTTCTGTCAAGCTGGGAACTCAACTGGTTGTGGTAGCTTCGTCCCCTGCTTCTGCAGCTGAAATCCTCAAGACTCAAGATCGTCTTCTATCAGCTCGGTCTCCGCCCAGTGTTGCTCCATATGAACTCTCTGTAATTAATCAACACTCGATTGTCTTTTCCAGTGATTTGA…	ATGGAGATTGTTGCTTACTTCTTAGTCTTATTTTTATTAGCAATTACTTTTGTAATATATGCATGGAGATTGTTGGACTGGGCATGGTTTAGGCCAAGGAAACTAGACAAATGCCTTAGACAACAAGGTCTTAAAGGGAACTCTTACAAATTGATTTTTGGAGACATCAAAGAATTGTCGAAAAGCATTGAAGATGCTGAGTCCAAACCATTGGATGTCTCTGATGATGACTTAACACCAAGAATTCTTCCTTATTTCGTTCAAACAATCAAAAAATACGGTAAAAACTGTTTTATATGGATTGGGACAAAGCCTTTGGTGATTGTAGGGGACCCTGAGGTAATAAGGGATGTGTTTAACAAACATGCTCTCTATCAAAAGCCAAAATCAACTCCCCTG…	MEYYMLPPSFLIFIPLLFLIVKQFIPKSGNLPPGPRSWPLLGNILQIGKNPHISLAKFAQIHGPLISVKLGTQLVVVASSPASAAEILKTQDRLLSARSPPSVAPYELSVINQHSIVFSSDLSNHWKLLRAFCRTHLFSPKAVESQTALREKKVSEMIHFLKSKKGETVMISEILFGTILNTFGNLFFSKDLCDLDHETKTSETKRVFRKFIELGAMPNISEFYPLLEALDLQGLSKQTKMYQNQLINIWSQIVKEKRQAVNRRSSDFLDVMIDSGFSDLQINILLTELISAGSDTTTSTIEWAMAELLRNKGAMHKLQAELTSKIGENDIITESNISDLPYLAACVKETLRLHSPTPFLIPRRAPETCKIMDYTIPENSKLFVNAWAIGRDSNTWEDA…
220	Solyc04g071150.2.1	CYP733A1	733	1434	477	GTCAACTCAACAAGCAAAAAGGGACAGCTGATACTCTAGATCTTCTACTGTGGTAATGGAGATTCAACACTCCAATTTTGCTATGCTTATTGCCTTCCTTCTCTTTGTAGCCATAGCTCTGAAGCTATGGAAAAAATCCAAAATTCAGTATAAACTCCCTCCAGGTCCTAGAAAACTACCATTTATTGGGAATTTGCATCAATTATCTAGCTCATTGCCTCACCATACTTTTAAGAATTTGTCAAACAAATATGGTCCCATGATGCACCTACAACTTGGTGAAGTTTCAGCTGTTATAGTATCATCACCACAAGTGGCAAAAGAGGTACTGAAGACTCATGACTTAATCTTTGCTAATAGGCCACAACTTCTTTCTGTACAGATTCTAAGCAACAACAG…	GTCAACTCAACAAGCAAAAAGGGACAGCTGATACTCTAGATCTTCTACTGTGGTAATGGAGATTCAACACTCCAATTTTGCTATGCTTATTGCCTTCCTTCTCTTTGTAGCCATAGCTCTGAAGCTATGGAAAAAATCCAAAATTCAGTATAAACTCCCTCCAGGTCCTAGAAAACTACCATTTATTGGGAATTTGCATCAATTATCTAGCTCATTGCCTCACCATACTTTTAAGAATTTGTCAAACAAATATGGTCCCATGATGCACCTACAACTTGGTGAAGTTTCAGCTGTTATAGTATCATCACCACAAGTGGCAAAAGAGGTACTGAAGACTCATGACTTAATCTTTGCTAATAGGCCACAACTTCTTTCTGTACAGATTCTAAGCAACAACAG…	ATGGAGATTCAACACTCCAATTTTGCTATGCTTATTGCCTTCCTTCTCTTTGTAGCCATAGCTCTGAAGCTATGGAAAAAATCCAAAATTCAGTATAAACTCCCTCCAGGTCCTAGAAAACTACCATTTATTGGGAATTTGCATCAATTATCTAGCTCATTGCCTCACCATACTTTTAAGAATTTGTCAAACAAATATGGTCCCATGATGCACCTACAACTTGGTGAAGTTTCAGCTGTTATAGTATCATCACCACAAGTGGCAAAAGAGGTACTGAAGACTCATGACTTAATCTTTGCTAATAGGCCACAACTTCTTTCTGTACAGATTCTAAGCAACAACAGTCCTACCCTTTCATTCTCTCCTTATGGGGCTAATTGGAGACAGCTTAGAAAAGTA…	MEIQHSNFAMLIAFLLFVAIALKLWKKSKIQYKLPPGPRKLPFIGNLHQLSSSLPHHTFKNLSNKYGPMMHLQLGEVSAVIVSSPQVAKEVLKTHDLIFANRPQLLSVQILSNNSPTLSFSPYGANWRQLRKVCVLELLSAKRVQSFESIREEEVDNLIEAISLIQPQVPIDISEMIFSMTNNITARAAFGKKCKHKDEFIKAMKTITELSGGFDIPDLFPSLKIFHSLSGVKPALEKVHQKVDKIFEDIIQEHKENKRDMSSNMLYKEDLVDVLLRVQESGDLEIPISRNTLKSVILEMFIGGTDTSSTVLEWAISEMMKNPQVMEKAQAEVREVFKGKSKITESEIQKLDYIKMVIKETLRMHPPLPLLLPREAIEKCEIGGYDIPAKTKVIINAWA…
221	Solyc03g120060.2.1	CYP734A7	734	1548	515	GTCAACTCAACAAGCAAAAAGGGACAGCTGATACTCTAGATCTTCTACTGTGGTAATGGAGATTCAACACTCCAATTTTGCTATGCTTATTGCCTTCCTTCTCTTTGTAGCCATAGCTCTGAAGCTATGGAAAAAATCCAAAATTCAGTATAAACTCCCTCCAGGTCCTAGAAAACTACCATTTATTGGGAATTTGCATCAATTATCTAGCTCATTGCCTCACCATACTTTTAAGAATTTGTCAAACAAATATGGTCCCATGATGCACCTACAACTTGGTGAAGTTTCAGCTGTTATAGTATCATCACCACAAGTGGCAAAAGAGGTACTGAAGACTCATGACTTAATCTTTGCTAATAGGCCACAACTTCTTTCTGTACAGATTCTAAGCAACAACAG…	GTCAACTCAACAAGCAAAAAGGGACAGCTGATACTCTAGATCTTCTACTGTGGTAATGGAGATTCAACACTCCAATTTTGCTATGCTTATTGCCTTCCTTCTCTTTGTAGCCATAGCTCTGAAGCTATGGAAAAAATCCAAAATTCAGTATAAACTCCCTCCAGGTCCTAGAAAACTACCATTTATTGGGAATTTGCATCAATTATCTAGCTCATTGCCTCACCATACTTTTAAGAATTTGTCAAACAAATATGGTCCCATGATGCACCTACAACTTGGTGAAGTTTCAGCTGTTATAGTATCATCACCACAAGTGGCAAAAGAGGTACTGAAGACTCATGACTTAATCTTTGCTAATAGGCCACAACTTCTTTCTGTACAGATTCTAAGCAACAACAG…	ATGGAGATTCAACACTCCAATTTTGCTATGCTTATTGCCTTCCTTCTCTTTGTAGCCATAGCTCTGAAGCTATGGAAAAAATCCAAAATTCAGTATAAACTCCCTCCAGGTCCTAGAAAACTACCATTTATTGGGAATTTGCATCAATTATCTAGCTCATTGCCTCACCATACTTTTAAGAATTTGTCAAACAAATATGGTCCCATGATGCACCTACAACTTGGTGAAGTTTCAGCTGTTATAGTATCATCACCACAAGTGGCAAAAGAGGTACTGAAGACTCATGACTTAATCTTTGCTAATAGGCCACAACTTCTTTCTGTACAGATTCTAAGCAACAACAGTCCTACCCTTTCATTCTCTCCTTATGGGGCTAATTGGAGACAGCTTAGAAAAGTA…	MEIQHSNFAMLIAFLLFVAIALKLWKKSKIQYKLPPGPRKLPFIGNLHQLSSSLPHHTFKNLSNKYGPMMHLQLGEVSAVIVSSPQVAKEVLKTHDLIFANRPQLLSVQILSNNSPTLSFSPYGANWRQLRKVCVLELLSAKRVQSFESIREEEVDNLIEAISLIQPQVPIDISEMIFSMTNNITARAAFGKKCKHKDEFIKAMKTITELSGGFDIPDLFPSLKIFHSLSGVKPALEKVHQKVDKIFEDIIQEHKENKRDMSSNMLYKEDLVDVLLRVQESGDLEIPISRNTLKSVILEMFIGGTDTSSTVLEWAISEMMKNPQVMEKAQAEVREVFKGKSKITESEIQKLDYIKMVIKETLRMHPPLPLLLPREAIEKCEIGGYDIPAKTKVIINAWA…
222	Solyc12g006860.1.1	CYP734A8	734	1668	555	TATTTGGTAAACCTAACTCTTTATTAAAAGATAATAAACCTGAACTATAGTGTATGATAATGACAAAACTATAATCTACATGAATCTGTCTTTATATTCATCATATAGATTCCCTACACATCATTATCAAAAGCCTTTTAAGTTTAATCTCAAAGATAAATAGAGATGATACATTTCACTCATTTCTCATATCATAGCTTAAATTACCTATAGATGGATATAGGGAAACTTATCTTAGTCTTCTTTTTCAGTACTCTTTGCTTCTATCTCCTATGGACACTCTTAAAATTCGTTTATTCAGTATGGTGGATGCCACTTCAAACACAAAATAAAATGAACTCTCAGGGCATTAAAGGCCCTTCTTATAGTTTTCCTCATGGAAATACCAAAGATATATCA…	TATTTGGTAAACCTAACTCTTTATTAAAAGATAATAAACCTGAACTATAGTGTATGATAATGACAAAACTATAATCTACATGAATCTGTCTTTATATTCATCATATAGATTCCCTACACATCATTATCAAAAGCCTTTTAAGTTTAATCTCAAAGATAAATAGAGATGATACATTTCACTCATTTCTCATATCATAGCTTAAATTACCTATAGATGGATATAGGGAAACTTATCTTAGTCTTCTTTTTCAGTACTCTTTGCTTCTATCTCCTATGGACACTCTTAAAATTCGTTTATTCAGTATGGTGGATGCCACTTCAAACACAAAATAAAATGAACTCTCAGGGCATTAAAGGCCCTTCTTATAGTTTTCCTCATGGAAATACCAAAGATATATCA…	ATGGATATAGGGAAACTTATCTTAGTCTTCTTTTTCAGTACTCTTTGCTTCTATCTCCTATGGACACTCTTAAAATTCGTTTATTCAGTATGGTGGATGCCACTTCAAACACAAAATAAAATGAACTCTCAGGGCATTAAAGGCCCTTCTTATAGTTTTCCTCATGGAAATACCAAAGATATATCACTGATGAGAAGTCAAACTATGGATAAACCTATGATTGATATTTCTCATGACATTTTTTCAAGGATTCAACCTCATGTTCACACATGGACAAGGATGTACGGGAGGAATTTCCTCACTTGGCATGGCTCGAAACCATACTTATTTGTCACTGAACCAGAGCTGATCAAAGAAGTATTGTCCAACAAAGAAGACATTTACCCGAAAATGGACATG…	MLSSIYVVVAFFSFLISLLFYFIHFRWTPEKLHRKLPPGPRGIPIIGNLHILGTLPHRTLYNLSKTYGPIMFLKLGNIPTVIISSPETAELVLRTHDAAFASRPKLKAIHYMSDGTKGLAFAAYGPQWRNNRKFCTQELLTAEKIGYSAGMRKEEIGVLVDEVKGFGGELVNLGKKIGDLIGNMTYRMLFGDGNSERFDLENIVKEMVRLAGIFNVADYVPFLEPFDIQGLNKQLKEAGKRVQEVFDTIINEHEQDARNYTHKSKNKDLVDIMLSYQDNPNSSYSIDRATMKAILSDMIVGAIDTSHTWIEWVFAEIIKHPTVMNKLQDELTSIVGLDRMVEEDDLLKLEYLELVLKETFRLHPVAPLLVPRESIEDVVISECYIPKGSRVMINCWALG…
223	Solyc02g094860.1.1	CYP735A20	735	1551	516	ATGGAGATTCAATTCACAAACTTTGTTGCATTTTTGCTCTTTCTCTCAACAACATTTCTTCTATTCAAAAAATGGAAGACTCAAAACCTAAATTTGCCTCCTGGTCCATGGAAATTACCATTTATTGGAAGCCTACATCATTTGGCACTGGCAGGTCCACTCCCTCATCATGGTCTAAAAAATCTAGCAAAACGCTATGGGGCGCTCATATACTTACAACTCGGAGAAATTCCTACCGTCATCATTTCTTCGCCACGTATGGCTAAGGAAGTACTAAAAACTCATGACCTAGTTTTTGCAACGAGGCCGAAACTTGTAGTGGCCGACATAGTCCACTATGATAGTAGTGACATAGCATTTTCTCCTTATGGTGAATACTGGAGACAGATTCGTAAAATT…	ATGGAGATTCAATTCACAAACTTTGTTGCATTTTTGCTCTTTCTCTCAACAACATTTCTTCTATTCAAAAAATGGAAGACTCAAAACCTAAATTTGCCTCCTGGTCCATGGAAATTACCATTTATTGGAAGCCTACATCATTTGGCACTGGCAGGTCCACTCCCTCATCATGGTCTAAAAAATCTAGCAAAACGCTATGGGGCGCTCATATACTTACAACTCGGAGAAATTCCTACCGTCATCATTTCTTCGCCACGTATGGCTAAGGAAGTACTAAAAACTCATGACCTAGTTTTTGCAACGAGGCCGAAACTTGTAGTGGCCGACATAGTCCACTATGATAGTAGTGACATAGCATTTTCTCCTTATGGTGAATACTGGAGACAGATTCGTAAAATT…	ATGGAGATTCAATTCACAAACTTTGTTGCATTTTTGCTCTTTCTCTCAACAACATTTCTTCTATTCAAAAAATGGAAGACTCAAAACCTAAATTTGCCTCCTGGTCCATGGAAATTACCATTTATTGGAAGCCTACATCATTTGGCACTGGCAGGTCCACTCCCTCATCATGGTCTAAAAAATCTAGCAAAACGCTATGGGGCGCTCATATACTTACAACTCGGAGAAATTCCTACCGTCATCATTTCTTCGCCACGTATGGCTAAGGAAGTACTAAAAACTCATGACCTAGTTTTTGCAACGAGGCCGAAACTTGTAGTGGCCGACATAGTCCACTATGATAGTAGTGACATAGCATTTTCTCCTTATGGTGAATACTGGAGACAGATTCGTAAAATT…	MEIQFTNFVAFLLFLSTTFLLFKKWKTQNLNLPPGPWKLPFIGSLHHLALAGPLPHHGLKNLAKRYGALIYLQLGEIPTVIISSPRMAKEVLKTHDLVFATRPKLVVADIVHYDSSDIAFSPYGEYWRQIRKICILELLSAKMVKFFSSIRQDELSKMVSSIRTMPNNHPVNLTDKIFWFTSSVTCRSALGKICCDQDKLIIFMREIISLAGGFSVADFFPTWKMLHDVGGSKTRLLKAHRKIDEILENVVNEHKQNRADGKKGNGEFGGEDLIDVLLRVRESGEVQIPITDDNIKSILVDMFSAGSETSSTTIIWALAEMMKKPSVLAKAQAEVRQVLKEKKGFQQIDLDELKYLKLVIKETLRMHPPIPLLVPRECMEDTKIDGYNIPFKTRVIVNA…
224	Solyc04g011680.1.1	CYP736A59	736	1500	499	GTCAACTCAACAAGCAAAAAGGGACAGCTGATACTCTAGATCTTCTACTGTGGTAATGGAGATTCAACACTCCAATTTTGCTATGCTTATTGCCTTCCTTCTCTTTGTAGCCATAGCTCTGAAGCTATGGAAAAAATCCAAAATTCAGTATAAACTCCCTCCAGGTCCTAGAAAACTACCATTTATTGGGAATTTGCATCAATTATCTAGCTCATTGCCTCACCATACTTTTAAGAATTTGTCAAACAAATATGGTCCCATGATGCACCTACAACTTGGTGAAGTTTCAGCTGTTATAGTATCATCACCACAAGTGGCAAAAGAGGTACTGAAGACTCATGACTTAATCTTTGCTAATAGGCCACAACTTCTTTCTGTACAGATTCTAAGCAACAACAG…	GTCAACTCAACAAGCAAAAAGGGACAGCTGATACTCTAGATCTTCTACTGTGGTAATGGAGATTCAACACTCCAATTTTGCTATGCTTATTGCCTTCCTTCTCTTTGTAGCCATAGCTCTGAAGCTATGGAAAAAATCCAAAATTCAGTATAAACTCCCTCCAGGTCCTAGAAAACTACCATTTATTGGGAATTTGCATCAATTATCTAGCTCATTGCCTCACCATACTTTTAAGAATTTGTCAAACAAATATGGTCCCATGATGCACCTACAACTTGGTGAAGTTTCAGCTGTTATAGTATCATCACCACAAGTGGCAAAAGAGGTACTGAAGACTCATGACTTAATCTTTGCTAATAGGCCACAACTTCTTTCTGTACAGATTCTAAGCAACAACAG…	ATGGAGATTCAACACTCCAATTTTGCTATGCTTATTGCCTTCCTTCTCTTTGTAGCCATAGCTCTGAAGCTATGGAAAAAATCCAAAATTCAGTATAAACTCCCTCCAGGTCCTAGAAAACTACCATTTATTGGGAATTTGCATCAATTATCTAGCTCATTGCCTCACCATACTTTTAAGAATTTGTCAAACAAATATGGTCCCATGATGCACCTACAACTTGGTGAAGTTTCAGCTGTTATAGTATCATCACCACAAGTGGCAAAAGAGGTACTGAAGACTCATGACTTAATCTTTGCTAATAGGCCACAACTTCTTTCTGTACAGATTCTAAGCAACAACAGTCCTACCCTTTCATTCTCTCCTTATGGGGCTAATTGGAGACAGCTTAGAAAAGTA…	MEIQHSNFAMLIAFLLFVAIALKLWKKSKIQYKLPPGPRKLPFIGNLHQLSSSLPHHTFKNLSNKYGPMMHLQLGEVSAVIVSSPQVAKEVLKTHDLIFANRPQLLSVQILSNNSPTLSFSPYGANWRQLRKVCVLELLSAKRVQSFESIREEEVDNLIEAISLIQPQVPIDISEMIFSMTNNITARAAFGKKCKHKDEFIKAMKTITELSGGFDIPDLFPSLKIFHSLSGVKPALEKVHQKVDKIFEDIIQEHKENKRDMSSNMLYKEDLVDVLLRVQESGDLEIPISRNTLKSVILEMFIGGTDTSSTVLEWAISEMMKNPQVMEKAQAEVREVFKGKSKITESEIQKLDYIKMVIKETLRMHPPLPLLLPREAIEKCEIGGYDIPAKTKVIINAWA…
225	Solyc04g011690.2.1	CYP736A60	736	1506	501	GTCAACTCAACAAGCAAAAAGGGACAGCTGATACTCTAGATCTTCTACTGTGGTAATGGAGATTCAACACTCCAATTTTGCTATGCTTATTGCCTTCCTTCTCTTTGTAGCCATAGCTCTGAAGCTATGGAAAAAATCCAAAATTCAGTATAAACTCCCTCCAGGTCCTAGAAAACTACCATTTATTGGGAATTTGCATCAATTATCTAGCTCATTGCCTCACCATACTTTTAAGAATTTGTCAAACAAATATGGTCCCATGATGCACCTACAACTTGGTGAAGTTTCAGCTGTTATAGTATCATCACCACAAGTGGCAAAAGAGGTACTGAAGACTCATGACTTAATCTTTGCTAATAGGCCACAACTTCTTTCTGTACAGATTCTAAGCAACAACAG…	GTCAACTCAACAAGCAAAAAGGGACAGCTGATACTCTAGATCTTCTACTGTGGTAATGGAGATTCAACACTCCAATTTTGCTATGCTTATTGCCTTCCTTCTCTTTGTAGCCATAGCTCTGAAGCTATGGAAAAAATCCAAAATTCAGTATAAACTCCCTCCAGGTCCTAGAAAACTACCATTTATTGGGAATTTGCATCAATTATCTAGCTCATTGCCTCACCATACTTTTAAGAATTTGTCAAACAAATATGGTCCCATGATGCACCTACAACTTGGTGAAGTTTCAGCTGTTATAGTATCATCACCACAAGTGGCAAAAGAGGTACTGAAGACTCATGACTTAATCTTTGCTAATAGGCCACAACTTCTTTCTGTACAGATTCTAAGCAACAACAG…	ATGGAGATTCAACACTCCAATTTTGCTATGCTTATTGCCTTCCTTCTCTTTGTAGCCATAGCTCTGAAGCTATGGAAAAAATCCAAAATTCAGTATAAACTCCCTCCAGGTCCTAGAAAACTACCATTTATTGGGAATTTGCATCAATTATCTAGCTCATTGCCTCACCATACTTTTAAGAATTTGTCAAACAAATATGGTCCCATGATGCACCTACAACTTGGTGAAGTTTCAGCTGTTATAGTATCATCACCACAAGTGGCAAAAGAGGTACTGAAGACTCATGACTTAATCTTTGCTAATAGGCCACAACTTCTTTCTGTACAGATTCTAAGCAACAACAGTCCTACCCTTTCATTCTCTCCTTATGGGGCTAATTGGAGACAGCTTAGAAAAGTA…	MEIQHSNFAMLIAFLLFVAIALKLWKKSKIQYKLPPGPRKLPFIGNLHQLSSSLPHHTFKNLSNKYGPMMHLQLGEVSAVIVSSPQVAKEVLKTHDLIFANRPQLLSVQILSNNSPTLSFSPYGANWRQLRKVCVLELLSAKRVQSFESIREEEVDNLIEAISLIQPQVPIDISEMIFSMTNNITARAAFGKKCKHKDEFIKAMKTITELSGGFDIPDLFPSLKIFHSLSGVKPALEKVHQKVDKIFEDIIQEHKENKRDMSSNMLYKEDLVDVLLRVQESGDLEIPISRNTLKSVILEMFIGGTDTSSTVLEWAISEMMKNPQVMEKAQAEVREVFKGKSKITESEIQKLDYIKMVIKETLRMHPPLPLLLPREAIEKCEIGGYDIPAKTKVIINAWA…
226	Solyc04g050620.2.1	CYP736A61	736	1485	494	GTCAACTCAACAAGCAAAAAGGGACAGCTGATACTCTAGATCTTCTACTGTGGTAATGGAGATTCAACACTCCAATTTTGCTATGCTTATTGCCTTCCTTCTCTTTGTAGCCATAGCTCTGAAGCTATGGAAAAAATCCAAAATTCAGTATAAACTCCCTCCAGGTCCTAGAAAACTACCATTTATTGGGAATTTGCATCAATTATCTAGCTCATTGCCTCACCATACTTTTAAGAATTTGTCAAACAAATATGGTCCCATGATGCACCTACAACTTGGTGAAGTTTCAGCTGTTATAGTATCATCACCACAAGTGGCAAAAGAGGTACTGAAGACTCATGACTTAATCTTTGCTAATAGGCCACAACTTCTTTCTGTACAGATTCTAAGCAACAACAG…	GTCAACTCAACAAGCAAAAAGGGACAGCTGATACTCTAGATCTTCTACTGTGGTAATGGAGATTCAACACTCCAATTTTGCTATGCTTATTGCCTTCCTTCTCTTTGTAGCCATAGCTCTGAAGCTATGGAAAAAATCCAAAATTCAGTATAAACTCCCTCCAGGTCCTAGAAAACTACCATTTATTGGGAATTTGCATCAATTATCTAGCTCATTGCCTCACCATACTTTTAAGAATTTGTCAAACAAATATGGTCCCATGATGCACCTACAACTTGGTGAAGTTTCAGCTGTTATAGTATCATCACCACAAGTGGCAAAAGAGGTACTGAAGACTCATGACTTAATCTTTGCTAATAGGCCACAACTTCTTTCTGTACAGATTCTAAGCAACAACAG…	ATGGAGATTCAACACTCCAATTTTGCTATGCTTATTGCCTTCCTTCTCTTTGTAGCCATAGCTCTGAAGCTATGGAAAAAATCCAAAATTCAGTATAAACTCCCTCCAGGTCCTAGAAAACTACCATTTATTGGGAATTTGCATCAATTATCTAGCTCATTGCCTCACCATACTTTTAAGAATTTGTCAAACAAATATGGTCCCATGATGCACCTACAACTTGGTGAAGTTTCAGCTGTTATAGTATCATCACCACAAGTGGCAAAAGAGGTACTGAAGACTCATGACTTAATCTTTGCTAATAGGCCACAACTTCTTTCTGTACAGATTCTAAGCAACAACAGTCCTACCCTTTCATTCTCTCCTTATGGGGCTAATTGGAGACAGCTTAGAAAAGTA…	MEIQHSNFAMLIAFLLFVAIALKLWKKSKIQYKLPPGPRKLPFIGNLHQLSSSLPHHTFKNLSNKYGPMMHLQLGEVSAVIVSSPQVAKEVLKTHDLIFANRPQLLSVQILSNNSPTLSFSPYGANWRQLRKVCVLELLSAKRVQSFESIREEEVDNLIEAISLIQPQVPIDISEMIFSMTNNITARAAFGKKCKHKDEFIKAMKTITELSGGFDIPDLFPSLKIFHSLSGVKPALEKVHQKVDKIFEDIIQEHKENKRDMSSNMLYKEDLVDVLLRVQESGDLEIPISRNTLKSVILEMFIGGTDTSSTVLEWAISEMMKNPQVMEKAQAEVREVFKGKSKITESEIQKLDYIKMVIKETLRMHPPLPLLLPREAIEKCEIGGYDIPAKTKVIINAWA…
227	Solyc04g054220.2.1	CYP736A69	736	1485	494	GTCAACTCAACAAGCAAAAAGGGACAGCTGATACTCTAGATCTTCTACTGTGGTAATGGAGATTCAACACTCCAATTTTGCTATGCTTATTGCCTTCCTTCTCTTTGTAGCCATAGCTCTGAAGCTATGGAAAAAATCCAAAATTCAGTATAAACTCCCTCCAGGTCCTAGAAAACTACCATTTATTGGGAATTTGCATCAATTATCTAGCTCATTGCCTCACCATACTTTTAAGAATTTGTCAAACAAATATGGTCCCATGATGCACCTACAACTTGGTGAAGTTTCAGCTGTTATAGTATCATCACCACAAGTGGCAAAAGAGGTACTGAAGACTCATGACTTAATCTTTGCTAATAGGCCACAACTTCTTTCTGTACAGATTCTAAGCAACAACAG…	GTCAACTCAACAAGCAAAAAGGGACAGCTGATACTCTAGATCTTCTACTGTGGTAATGGAGATTCAACACTCCAATTTTGCTATGCTTATTGCCTTCCTTCTCTTTGTAGCCATAGCTCTGAAGCTATGGAAAAAATCCAAAATTCAGTATAAACTCCCTCCAGGTCCTAGAAAACTACCATTTATTGGGAATTTGCATCAATTATCTAGCTCATTGCCTCACCATACTTTTAAGAATTTGTCAAACAAATATGGTCCCATGATGCACCTACAACTTGGTGAAGTTTCAGCTGTTATAGTATCATCACCACAAGTGGCAAAAGAGGTACTGAAGACTCATGACTTAATCTTTGCTAATAGGCCACAACTTCTTTCTGTACAGATTCTAAGCAACAACAG…	ATGGAGATTCAACACTCCAATTTTGCTATGCTTATTGCCTTCCTTCTCTTTGTAGCCATAGCTCTGAAGCTATGGAAAAAATCCAAAATTCAGTATAAACTCCCTCCAGGTCCTAGAAAACTACCATTTATTGGGAATTTGCATCAATTATCTAGCTCATTGCCTCACCATACTTTTAAGAATTTGTCAAACAAATATGGTCCCATGATGCACCTACAACTTGGTGAAGTTTCAGCTGTTATAGTATCATCACCACAAGTGGCAAAAGAGGTACTGAAGACTCATGACTTAATCTTTGCTAATAGGCCACAACTTCTTTCTGTACAGATTCTAAGCAACAACAGTCCTACCCTTTCATTCTCTCCTTATGGGGCTAATTGGAGACAGCTTAGAAAAGTA…	MEIQHSNFAMLIAFLLFVAIALKLWKKSKIQYKLPPGPRKLPFIGNLHQLSSSLPHHTFKNLSNKYGPMMHLQLGEVSAVIVSSPQVAKEVLKTHDLIFANRPQLLSVQILSNNSPTLSFSPYGANWRQLRKVCVLELLSAKRVQSFESIREEEVDNLIEAISLIQPQVPIDISEMIFSMTNNITARAAFGKKCKHKDEFIKAMKTITELSGGFDIPDLFPSLKIFHSLSGVKPALEKVHQKVDKIFEDIIQEHKENKRDMSSNMLYKEDLVDVLLRVQESGDLEIPISRNTLKSVILEMFIGGTDTSSTVLEWAISEMMKNPQVMEKAQAEVREVFKGKSKITESEIQKLDYIKMVIKETLRMHPPLPLLLPREAIEKCEIGGYDIPAKTKVIINAWA…
228	Solyc04g054250.2.1	CYP736A67	736	1479	492	GTCAACTCAACAAGCAAAAAGGGACAGCTGATACTCTAGATCTTCTACTGTGGTAATGGAGATTCAACACTCCAATTTTGCTATGCTTATTGCCTTCCTTCTCTTTGTAGCCATAGCTCTGAAGCTATGGAAAAAATCCAAAATTCAGTATAAACTCCCTCCAGGTCCTAGAAAACTACCATTTATTGGGAATTTGCATCAATTATCTAGCTCATTGCCTCACCATACTTTTAAGAATTTGTCAAACAAATATGGTCCCATGATGCACCTACAACTTGGTGAAGTTTCAGCTGTTATAGTATCATCACCACAAGTGGCAAAAGAGGTACTGAAGACTCATGACTTAATCTTTGCTAATAGGCCACAACTTCTTTCTGTACAGATTCTAAGCAACAACAG…	GTCAACTCAACAAGCAAAAAGGGACAGCTGATACTCTAGATCTTCTACTGTGGTAATGGAGATTCAACACTCCAATTTTGCTATGCTTATTGCCTTCCTTCTCTTTGTAGCCATAGCTCTGAAGCTATGGAAAAAATCCAAAATTCAGTATAAACTCCCTCCAGGTCCTAGAAAACTACCATTTATTGGGAATTTGCATCAATTATCTAGCTCATTGCCTCACCATACTTTTAAGAATTTGTCAAACAAATATGGTCCCATGATGCACCTACAACTTGGTGAAGTTTCAGCTGTTATAGTATCATCACCACAAGTGGCAAAAGAGGTACTGAAGACTCATGACTTAATCTTTGCTAATAGGCCACAACTTCTTTCTGTACAGATTCTAAGCAACAACAG…	ATGGAGATTCAACACTCCAATTTTGCTATGCTTATTGCCTTCCTTCTCTTTGTAGCCATAGCTCTGAAGCTATGGAAAAAATCCAAAATTCAGTATAAACTCCCTCCAGGTCCTAGAAAACTACCATTTATTGGGAATTTGCATCAATTATCTAGCTCATTGCCTCACCATACTTTTAAGAATTTGTCAAACAAATATGGTCCCATGATGCACCTACAACTTGGTGAAGTTTCAGCTGTTATAGTATCATCACCACAAGTGGCAAAAGAGGTACTGAAGACTCATGACTTAATCTTTGCTAATAGGCCACAACTTCTTTCTGTACAGATTCTAAGCAACAACAGTCCTACCCTTTCATTCTCTCCTTATGGGGCTAATTGGAGACAGCTTAGAAAAGTA…	MEIQHSNFAMLIAFLLFVAIALKLWKKSKIQYKLPPGPRKLPFIGNLHQLSSSLPHHTFKNLSNKYGPMMHLQLGEVSAVIVSSPQVAKEVLKTHDLIFANRPQLLSVQILSNNSPTLSFSPYGANWRQLRKVCVLELLSAKRVQSFESIREEEVDNLIEAISLIQPQVPIDISEMIFSMTNNITARAAFGKKCKHKDEFIKAMKTITELSGGFDIPDLFPSLKIFHSLSGVKPALEKVHQKVDKIFEDIIQEHKENKRDMSSNMLYKEDLVDVLLRVQESGDLEIPISRNTLKSVILEMFIGGTDTSSTVLEWAISEMMKNPQVMEKAQAEVREVFKGKSKITESEIQKLDYIKMVIKETLRMHPPLPLLLPREAIEKCEIGGYDIPAKTKVIINAWA…
229	Solyc04g054260.2.1	CYP736A68	736	1503	500	GTCAACTCAACAAGCAAAAAGGGACAGCTGATACTCTAGATCTTCTACTGTGGTAATGGAGATTCAACACTCCAATTTTGCTATGCTTATTGCCTTCCTTCTCTTTGTAGCCATAGCTCTGAAGCTATGGAAAAAATCCAAAATTCAGTATAAACTCCCTCCAGGTCCTAGAAAACTACCATTTATTGGGAATTTGCATCAATTATCTAGCTCATTGCCTCACCATACTTTTAAGAATTTGTCAAACAAATATGGTCCCATGATGCACCTACAACTTGGTGAAGTTTCAGCTGTTATAGTATCATCACCACAAGTGGCAAAAGAGGTACTGAAGACTCATGACTTAATCTTTGCTAATAGGCCACAACTTCTTTCTGTACAGATTCTAAGCAACAACAG…	GTCAACTCAACAAGCAAAAAGGGACAGCTGATACTCTAGATCTTCTACTGTGGTAATGGAGATTCAACACTCCAATTTTGCTATGCTTATTGCCTTCCTTCTCTTTGTAGCCATAGCTCTGAAGCTATGGAAAAAATCCAAAATTCAGTATAAACTCCCTCCAGGTCCTAGAAAACTACCATTTATTGGGAATTTGCATCAATTATCTAGCTCATTGCCTCACCATACTTTTAAGAATTTGTCAAACAAATATGGTCCCATGATGCACCTACAACTTGGTGAAGTTTCAGCTGTTATAGTATCATCACCACAAGTGGCAAAAGAGGTACTGAAGACTCATGACTTAATCTTTGCTAATAGGCCACAACTTCTTTCTGTACAGATTCTAAGCAACAACAG…	ATGGAGATTCAACACTCCAATTTTGCTATGCTTATTGCCTTCCTTCTCTTTGTAGCCATAGCTCTGAAGCTATGGAAAAAATCCAAAATTCAGTATAAACTCCCTCCAGGTCCTAGAAAACTACCATTTATTGGGAATTTGCATCAATTATCTAGCTCATTGCCTCACCATACTTTTAAGAATTTGTCAAACAAATATGGTCCCATGATGCACCTACAACTTGGTGAAGTTTCAGCTGTTATAGTATCATCACCACAAGTGGCAAAAGAGGTACTGAAGACTCATGACTTAATCTTTGCTAATAGGCCACAACTTCTTTCTGTACAGATTCTAAGCAACAACAGTCCTACCCTTTCATTCTCTCCTTATGGGGCTAATTGGAGACAGCTTAGAAAAGTA…	MEIQHSNFAMLIAFLLFVAIALKLWKKSKIQYKLPPGPRKLPFIGNLHQLSSSLPHHTFKNLSNKYGPMMHLQLGEVSAVIVSSPQVAKEVLKTHDLIFANRPQLLSVQILSNNSPTLSFSPYGANWRQLRKVCVLELLSAKRVQSFESIREEEVDNLIEAISLIQPQVPIDISEMIFSMTNNITARAAFGKKCKHKDEFIKAMKTITELSGGFDIPDLFPSLKIFHSLSGVKPALEKVHQKVDKIFEDIIQEHKENKRDMSSNMLYKEDLVDVLLRVQESGDLEIPISRNTLKSVILEMFIGGTDTSSTVLEWAISEMMKNPQVMEKAQAEVREVFKGKSKITESEIQKLDYIKMVIKETLRMHPPLPLLLPREAIEKCEIGGYDIPAKTKVIINAWA…
230	Solyc04g083150.1.1	CYP736A72	736	1509	502	GTCAACTCAACAAGCAAAAAGGGACAGCTGATACTCTAGATCTTCTACTGTGGTAATGGAGATTCAACACTCCAATTTTGCTATGCTTATTGCCTTCCTTCTCTTTGTAGCCATAGCTCTGAAGCTATGGAAAAAATCCAAAATTCAGTATAAACTCCCTCCAGGTCCTAGAAAACTACCATTTATTGGGAATTTGCATCAATTATCTAGCTCATTGCCTCACCATACTTTTAAGAATTTGTCAAACAAATATGGTCCCATGATGCACCTACAACTTGGTGAAGTTTCAGCTGTTATAGTATCATCACCACAAGTGGCAAAAGAGGTACTGAAGACTCATGACTTAATCTTTGCTAATAGGCCACAACTTCTTTCTGTACAGATTCTAAGCAACAACAG…	GTCAACTCAACAAGCAAAAAGGGACAGCTGATACTCTAGATCTTCTACTGTGGTAATGGAGATTCAACACTCCAATTTTGCTATGCTTATTGCCTTCCTTCTCTTTGTAGCCATAGCTCTGAAGCTATGGAAAAAATCCAAAATTCAGTATAAACTCCCTCCAGGTCCTAGAAAACTACCATTTATTGGGAATTTGCATCAATTATCTAGCTCATTGCCTCACCATACTTTTAAGAATTTGTCAAACAAATATGGTCCCATGATGCACCTACAACTTGGTGAAGTTTCAGCTGTTATAGTATCATCACCACAAGTGGCAAAAGAGGTACTGAAGACTCATGACTTAATCTTTGCTAATAGGCCACAACTTCTTTCTGTACAGATTCTAAGCAACAACAG…	ATGGAGATTCAACACTCCAATTTTGCTATGCTTATTGCCTTCCTTCTCTTTGTAGCCATAGCTCTGAAGCTATGGAAAAAATCCAAAATTCAGTATAAACTCCCTCCAGGTCCTAGAAAACTACCATTTATTGGGAATTTGCATCAATTATCTAGCTCATTGCCTCACCATACTTTTAAGAATTTGTCAAACAAATATGGTCCCATGATGCACCTACAACTTGGTGAAGTTTCAGCTGTTATAGTATCATCACCACAAGTGGCAAAAGAGGTACTGAAGACTCATGACTTAATCTTTGCTAATAGGCCACAACTTCTTTCTGTACAGATTCTAAGCAACAACAGTCCTACCCTTTCATTCTCTCCTTATGGGGCTAATTGGAGACAGCTTAGAAAAGTA…	MEIQHSNFAMLIAFLLFVAIALKLWKKSKIQYKLPPGPRKLPFIGNLHQLSSSLPHHTFKNLSNKYGPMMHLQLGEVSAVIVSSPQVAKEVLKTHDLIFANRPQLLSVQILSNNSPTLSFSPYGANWRQLRKVCVLELLSAKRVQSFESIREEEVDNLIEAISLIQPQVPIDISEMIFSMTNNITARAAFGKKCKHKDEFIKAMKTITELSGGFDIPDLFPSLKIFHSLSGVKPALEKVHQKVDKIFEDIIQEHKENKRDMSSNMLYKEDLVDVLLRVQESGDLEIPISRNTLKSVILEMFIGGTDTSSTVLEWAISEMMKNPQVMEKAQAEVREVFKGKSKITESEIQKLDYIKMVIKETLRMHPPLPLLLPREAIEKCEIGGYDIPAKTKVIINAWA…
231	Solyc12g042480.1.1	CYP736A74	736	1491	496	TATTTGGTAAACCTAACTCTTTATTAAAAGATAATAAACCTGAACTATAGTGTATGATAATGACAAAACTATAATCTACATGAATCTGTCTTTATATTCATCATATAGATTCCCTACACATCATTATCAAAAGCCTTTTAAGTTTAATCTCAAAGATAAATAGAGATGATACATTTCACTCATTTCTCATATCATAGCTTAAATTACCTATAGATGGATATAGGGAAACTTATCTTAGTCTTCTTTTTCAGTACTCTTTGCTTCTATCTCCTATGGACACTCTTAAAATTCGTTTATTCAGTATGGTGGATGCCACTTCAAACACAAAATAAAATGAACTCTCAGGGCATTAAAGGCCCTTCTTATAGTTTTCCTCATGGAAATACCAAAGATATATCA…	TATTTGGTAAACCTAACTCTTTATTAAAAGATAATAAACCTGAACTATAGTGTATGATAATGACAAAACTATAATCTACATGAATCTGTCTTTATATTCATCATATAGATTCCCTACACATCATTATCAAAAGCCTTTTAAGTTTAATCTCAAAGATAAATAGAGATGATACATTTCACTCATTTCTCATATCATAGCTTAAATTACCTATAGATGGATATAGGGAAACTTATCTTAGTCTTCTTTTTCAGTACTCTTTGCTTCTATCTCCTATGGACACTCTTAAAATTCGTTTATTCAGTATGGTGGATGCCACTTCAAACACAAAATAAAATGAACTCTCAGGGCATTAAAGGCCCTTCTTATAGTTTTCCTCATGGAAATACCAAAGATATATCA…	ATGGATATAGGGAAACTTATCTTAGTCTTCTTTTTCAGTACTCTTTGCTTCTATCTCCTATGGACACTCTTAAAATTCGTTTATTCAGTATGGTGGATGCCACTTCAAACACAAAATAAAATGAACTCTCAGGGCATTAAAGGCCCTTCTTATAGTTTTCCTCATGGAAATACCAAAGATATATCACTGATGAGAAGTCAAACTATGGATAAACCTATGATTGATATTTCTCATGACATTTTTTCAAGGATTCAACCTCATGTTCACACATGGACAAGGATGTACGGGAGGAATTTCCTCACTTGGCATGGCTCGAAACCATACTTATTTGTCACTGAACCAGAGCTGATCAAAGAAGTATTGTCCAACAAAGAAGACATTTACCCGAAAATGGACATG…	MEIQHSNFAMLIAFLLFVAIALKLWKKSKIQYKLPPGPRKLPFIGNLHQLSSSLPHHTFKNLSNKYGPMMHLQLGEVSAVIVSSPQVAKEVLKTHDLIFANRPQLLSVQILSNNSPTLSFSPYGANWRQLRKVCVLELLSAKRVQSFESIREEEVDNLIEAISLIQPQVPIDISEMIFSMTNNITARAAFGKKCKHKDEFIKAMKTITELSGGFDIPDLFPSLKIFHSLSGVKPALEKVHQKVDKIFEDIIQEHKENKRDMSSNMLYKEDLVDVLLRVQESGDLEIPISRNTLKSVILEMFIGGTDTSSTVLEWAISEMMKNPQVMEKAQAEVREVFKGKSKITESEIQKLDYIKMVIKETLRMHPPLPLLLPREAIEKCEIGGYDIPAKTKVIINAWA…
232	Solyc05g011940.2.1	CYP749A19	749	1506	501	GTCAACTCAACAAGCAAAAAGGGACAGCTGATACTCTAGATCTTCTACTGTGGTAATGGAGATTCAACACTCCAATTTTGCTATGCTTATTGCCTTCCTTCTCTTTGTAGCCATAGCTCTGAAGCTATGGAAAAAATCCAAAATTCAGTATAAACTCCCTCCAGGTCCTAGAAAACTACCATTTATTGGGAATTTGCATCAATTATCTAGCTCATTGCCTCACCATACTTTTAAGAATTTGTCAAACAAATATGGTCCCATGATGCACCTACAACTTGGTGAAGTTTCAGCTGTTATAGTATCATCACCACAAGTGGCAAAAGAGGTACTGAAGACTCATGACTTAATCTTTGCTAATAGGCCACAACTTCTTTCTGTACAGATTCTAAGCAACAACAG…	GTCAACTCAACAAGCAAAAAGGGACAGCTGATACTCTAGATCTTCTACTGTGGTAATGGAGATTCAACACTCCAATTTTGCTATGCTTATTGCCTTCCTTCTCTTTGTAGCCATAGCTCTGAAGCTATGGAAAAAATCCAAAATTCAGTATAAACTCCCTCCAGGTCCTAGAAAACTACCATTTATTGGGAATTTGCATCAATTATCTAGCTCATTGCCTCACCATACTTTTAAGAATTTGTCAAACAAATATGGTCCCATGATGCACCTACAACTTGGTGAAGTTTCAGCTGTTATAGTATCATCACCACAAGTGGCAAAAGAGGTACTGAAGACTCATGACTTAATCTTTGCTAATAGGCCACAACTTCTTTCTGTACAGATTCTAAGCAACAACAG…	ATGGAGATTCAACACTCCAATTTTGCTATGCTTATTGCCTTCCTTCTCTTTGTAGCCATAGCTCTGAAGCTATGGAAAAAATCCAAAATTCAGTATAAACTCCCTCCAGGTCCTAGAAAACTACCATTTATTGGGAATTTGCATCAATTATCTAGCTCATTGCCTCACCATACTTTTAAGAATTTGTCAAACAAATATGGTCCCATGATGCACCTACAACTTGGTGAAGTTTCAGCTGTTATAGTATCATCACCACAAGTGGCAAAAGAGGTACTGAAGACTCATGACTTAATCTTTGCTAATAGGCCACAACTTCTTTCTGTACAGATTCTAAGCAACAACAGTCCTACCCTTTCATTCTCTCCTTATGGGGCTAATTGGAGACAGCTTAGAAAAGTA…	MSLIWEVVVVVSIVYVLYELLNIHKRKKLPPGPRGLPIVGHLHLLGKNPHHDFQNLAKKYGPIMYMRLGLVPTIVVSSSDVAEKFLKTYDHIFANKPHNEAAHYLAYGQKNIIFAKYGPYWRNMRKLCTQHLLTNQKINSFQSLRSQQVELMIESLQNESRGERVVVDLSERVASLNANMTCLMVFGKKYMDEDFDKRGFKAVLQEVVHLAAITNLGDFFPFLGVIDLQGLTRRLKDLSKVFDEFLEKIIDEHVESHDENQTKDFVHTMLEFMQSGKAEFQFDRIHIKAVLFDMIVAAIDTSATTIDWILTELLRHPHVMKKLQIEIKQVVGLERMVKESDLENLKYLDMVVKEGMRLHSVVPVTQREAMEDCVIDGFNIRKGSRIMINHYAIQRDPNL…
233	Solyc05g011970.2.1	CYP749A20	749	1548	515	GTCAACTCAACAAGCAAAAAGGGACAGCTGATACTCTAGATCTTCTACTGTGGTAATGGAGATTCAACACTCCAATTTTGCTATGCTTATTGCCTTCCTTCTCTTTGTAGCCATAGCTCTGAAGCTATGGAAAAAATCCAAAATTCAGTATAAACTCCCTCCAGGTCCTAGAAAACTACCATTTATTGGGAATTTGCATCAATTATCTAGCTCATTGCCTCACCATACTTTTAAGAATTTGTCAAACAAATATGGTCCCATGATGCACCTACAACTTGGTGAAGTTTCAGCTGTTATAGTATCATCACCACAAGTGGCAAAAGAGGTACTGAAGACTCATGACTTAATCTTTGCTAATAGGCCACAACTTCTTTCTGTACAGATTCTAAGCAACAACAG…	GTCAACTCAACAAGCAAAAAGGGACAGCTGATACTCTAGATCTTCTACTGTGGTAATGGAGATTCAACACTCCAATTTTGCTATGCTTATTGCCTTCCTTCTCTTTGTAGCCATAGCTCTGAAGCTATGGAAAAAATCCAAAATTCAGTATAAACTCCCTCCAGGTCCTAGAAAACTACCATTTATTGGGAATTTGCATCAATTATCTAGCTCATTGCCTCACCATACTTTTAAGAATTTGTCAAACAAATATGGTCCCATGATGCACCTACAACTTGGTGAAGTTTCAGCTGTTATAGTATCATCACCACAAGTGGCAAAAGAGGTACTGAAGACTCATGACTTAATCTTTGCTAATAGGCCACAACTTCTTTCTGTACAGATTCTAAGCAACAACAG…	ATGGAGATTCAACACTCCAATTTTGCTATGCTTATTGCCTTCCTTCTCTTTGTAGCCATAGCTCTGAAGCTATGGAAAAAATCCAAAATTCAGTATAAACTCCCTCCAGGTCCTAGAAAACTACCATTTATTGGGAATTTGCATCAATTATCTAGCTCATTGCCTCACCATACTTTTAAGAATTTGTCAAACAAATATGGTCCCATGATGCACCTACAACTTGGTGAAGTTTCAGCTGTTATAGTATCATCACCACAAGTGGCAAAAGAGGTACTGAAGACTCATGACTTAATCTTTGCTAATAGGCCACAACTTCTTTCTGTACAGATTCTAAGCAACAACAGTCCTACCCTTTCATTCTCTCCTTATGGGGCTAATTGGAGACAGCTTAGAAAAGTA…	MEIQHSNFAMLIAFLLFVAIALKLWKKSKIQYKLPPGPRKLPFIGNLHQLSSSLPHHTFKNLSNKYGPMMHLQLGEVSAVIVSSPQVAKEVLKTHDLIFANRPQLLSVQILSNNSPTLSFSPYGANWRQLRKVCVLELLSAKRVQSFESIREEEVDNLIEAISLIQPQVPIDISEMIFSMTNNITARAAFGKKCKHKDEFIKAMKTITELSGGFDIPDLFPSLKIFHSLSGVKPALEKVHQKVDKIFEDIIQEHKENKRDMSSNMLYKEDLVDVLLRVQESGDLEIPISRNTLKSVILEMFIGGTDTSSTVLEWAISEMMKNPQVMEKAQAEVREVFKGKSKITESEIQKLDYIKMVIKETLRMHPPLPLLLPREAIEKCEIGGYDIPAKTKVIINAWA…
Sr. No.	NCBI Acc. No.	Universal Name	Plant Name	Amino Acids	Sequence
1	NP_172633.1	AtCYP51G1	Arabidopsis thaliana	489	MELDSENKLLKTGLVIVATLVIAKLIFSFFTSDSKKKRLPPTLKAWPPLVGSLIKFLKGPIIMLREEYPKLGSVFTVNLVHKKITFLIGPEVSAHFFKASESDLSQQEVYQFNVPTFGPGVVFDVDYSVRQEQFRFFTEALRVNKLKGYVDMMVTEAEDYFSKWGESGEVDIKVELERLIILTASRCLLGREVRDQLFDDVSALFHDLDNGMLPISVLFPYLPIPAHRRRDRAREKLSEIFAKIIGSRKRSGKTENDMLQCFIESKYKDGRQTTESEVTGLLIAALFAGQHTSSITSTWTGAYLMRYKEYFSAALDEQKNLIAKHGDKIDHDILSEMDVLYRCIKEALRLHPPLIMLMRASHSDFSVTARDGKTYDIPKGHIVATSPAFANRLPHIFKD…
2	NP_180997.1	AtCYP710A1	Arabidopsis thaliana	496	MVFSVSIFASLAPYLISAFLLFLLVEQLSYLFKKRNIPGPFFVPPIIGNAVALVRDPTSFWDKQSSTANISGLSANYLIGKFIVYIRDTELSHQIFSNVRPDAFHLIGHPFGKKLFGDHNLIYMFGEDHKSVRRQLAPNFTPKALSTYSALQQLVILRHLRQWEGSTSGGSRPVSLRQLVRELNLETSQTVFVGPYLDKEAKNRFRTDYNLFNLGSMALPIDLPGFAFGEARRAVKRLGETLGICAGKSKARMAAGEEPACLIDFWMQAIVAENPQPPHSGDEEIGGLLFDFLFAAQDASTSSLLWAVTLLDSEPEVLNRVREEVAKIWSPESNALITVDQLAEMKYTRSVAREVIRYRPPATMVPHVAAIDFPLTETYTIPKGTIVFPSVFDSSFQGF…
3	NP_180997.1	AtCYP707A1	Arabidopsis thaliana	468	MDISALFLTLFAGSLFLYFLRCLISQRRFGSSKLPLPPGTMGWPYVGETFQLYSQDPNVFFQSKQKRYGSVFKTHVLGCPCVMISSPEAAKFVLVTKSHLFKPTFPASKERMLGKQAIFFHQGDYHAKLRKLVLRAFMPESIRNMVPDIESIAQDSLRSWEGTMINTYQEMKTYTFNVALLSIFGKDEVLYREDLKRCYYILEKGYNSMPVNLPGTLFHKSMKARKELSQILARILSERRQNGSSHNDLLGSFMGDKEELTDEQIADNIIGVIFAARDTTASVMSWILKYLAENPNVLEAVTEEQMAIRKDKEEGESLTWGDTKKMPLTSRVIQETLRVASILSFTFREAVEDVEYEGYLIPKGWKVLPLFRNIHHSADIFSNPGKFDPSRFEVAPKPN…
4	NP_180997.1	AtCYP722A1	Arabidopsis thaliana	477	MEHLCLCLVLCAAMLTLGKFLKIMFQDRKKSTAGVPPGSDGFPVIGETLQFMLSVNSGKGFYEFVRSRRIRYGSCFRTSLFGETHVFLSTTESARLVLNNDSGMFTKRYIKSIGELVGDRSLLCAPQHHHKILRSRLINLFSKRSTALMVRHFDELVVDALGGWEHRGTVVLLTDLLQITFKAMCKMLVSLEKEEELGSMQRDVGFVCEAMLAFPLNLPWTRFHKGIMARGRVMEMLEKIIRERRNEINSHNNHHEDFLQQLLAVDNDTPQLTDAEIKDNILTMIIAGQDTTASALTWMVKYLGENQKVLDILIEEQSQITKKASNKPFLELEDLSEMPYASKMVKESLRMASVVPWFPRLVLQDCEMEGYKIKKGWNINIDARSIHLDPTVYSEPHKF…
5	NP_198460.1	AtCYP716A1	Arabidopsis thaliana	478	MYMAIMIILFLSSILLSLLLLLRKHLSHFSYPNLPPGNTGLPLIGESFSFLSAGRQGHPEKFITDRVRRFSSSSSCVFKTHLFGSPTAVVTGASGNKFLFTNENKLVVSWWPDSVNKIFPSSMQTSSKEEARKLRMLLSQFMKPEALRRYVGVMDEIAQRHFETEWANQDQVIVFPLTKKFTFSIACRSFLSMEDPARVRQLEEQFNTVAVGIFSIPIDLPGTRFNRAIKASRLLRKEVSAIVRQRKEELKAGKALEEHDILSHMLMNIGETKDEDLADKIIGLLIGGHDTASIVCTFVVNYLAEFPHVYQRVLQEQKEILKEKKEKEGLRWEDIEKMRYSWNVACEVMRIVPPLSGTFREAIDHFSFKGFYIPKGWKLYWSATATHMNPDYFPEPERF…
6	NP_181813.1	AtCYP718A1	Arabidopsis thaliana	486	MVLEPNFVLSWVFLCIAATISSTLFFFRKKHHRFITKKIQKKKKLLPGEMGLPWIGETMDFYKAQKSNRVFEDFVNPRIIKHGNIFKTRIMGSPTIVVNGAEANRLILSNEFSLVVSSWPSSSVQLMGMNCIMAKQGEKHRVLRGIVANSLSYIGLESLIPKLCDTVKFHHETEWRGKEEISLYRSAKVLTFTVVFECLYGIKVEIGMLEVFERVLEGVFALPVEFPCSKFARAKKARLEIETFLVGKVREKRREMEKEGAEKPNTTLFSRLVEELIKGVITEEEVVDNMVLLVFAAHDTTSYAMSMTFKMLAQHPTCRDTLLQEHAQIKANKGEGEYLTVEDVKKMKYSWQVVRETMRLSPPIFGSFRKAVADIDYGGYTIPKGWKILWTTYGTHYNP…
7	NP_001319373.1	AtCYP720A1	Arabidopsis thaliana	515	MAESAGESYRLLSVSSSTTFLAFIIIFLLAGIARRKRRAPHRLPPGSRGWPLIGDTFAWLNAVAGSHPSSFVEKQIKKYGRIFSCSLFGKWAVVSADPDFNRFIMQNEGKLFQSSYPKSFRDLVGKDGVITVHGDQQRRLHSIASSMMRHDQLKTHFLEVIPVVMLQTLSNFKDGEVVLLQDICRKVAIHLMVNQLLGVSSESEVDEMSQLFSDFVDGCLSVPIDLPGFTYNKAMKVSFKHLSQLLICGFGACLLRFCLFLIQARKEIIRKINKTIEKRLQNKAASDTAGNGVLGRLLEEESLPNESMADFIINLLFAGNETTSKTMLFAVYFLTHCPKAMTQLLEEHDRLAGGMLTWQDYKTMDFTQCVIDETLRLGGIAIWLMREAKEDVSYQDYVI…
8	NP_566462.1	AtCYP90D1	Arabidopsis thaliana	492	MDTSSSLLFFSFFFFIIIVIFNKINGLRSSPASKKKLNDHHVTSQSHGPKFPHGSLGWPVIGETIEFVSSAYSDRPESFMDKRRLMYGRVFKSHIFGTATIVSTDAEVNRAVLQSDSTAFVPFYPKTVRELMGKSSILLINGSLHRRFHGLVGSFLKSPLLKAQIVRDMHKFLSESMDLWSEDQPVLLQDVSKTVAFKVLAKALISVEKGEDLEELKREFENFISGLMSLPINFPGTQLHRSLQAKKNMVKQVERIIEGKIRKTKNKEEDDVIAKDVVDVLLKDSSEHLTHNLIANNMIDMMIPGHDSVPVLITLAVKFLSDSPAALNLLTEENMKLKSLKELTGEPLYWNDYLSLPFTQKVITETLRMGNVIIGVMRKAMKDVEIKGYVIPKGWCFLA…
9	NP_196944.3	AtCYP724A1	Arabidopsis thaliana	368	MFILQNEGKLFTSDYPKAMHDILGKYSLLLATGEIHRKLKNVIISFINLTKSKPDFLHCAENLSISILKSWKNCREVEFHKEVKIFTLSVMVNQLLSIKPEDPARLYVLQDFLSYMKGFISLPIPLPGTGYTNAIKARKRLSARVMGMIKEREREEEDMNNAIREEDFLDSIISNEDLNYEEKVSIVLDILLGGFETSATTLSLVVYFLAKSPNLLHKLKEEHAAIRAKKGDGELLNWEDYQKMEFTQCVISEALRCEYVIPKGWKVFPIFTAVHLDPSLHENPFEFNPMRWTDKAKMNKKTTAFGGGVRVCPGGELGKLQIAFFLHHLVLSYRWKIKSDEMPIAHPYVEFKRGMLLEIEPTKFLED*
10	NP_851105.1	AtCYP85A1	Arabidopsis thaliana	466	MGAMMVMMGLLLIIVSLCSALLRWNQMRYTKNGLPPGTMGWPIFGETTEFLKQGPNFMRNQRLRYGSFFKSHLLGCPTLISMDSEVNRYILKNESKGLVPGYPQSMLDILGTCNMAAVHGSSHRLMRGSLLSLISSTMMRDHILPKVDHFMRSYLDQWNELEVIDIQDKTKHMAFLSSLTQIAGNLRKPFVEEFKTAFFKLVVGTLSVPIDLPGTNYRCGIQARNNIDRLLRELMQERRDSGETFTDMLGYLMKKEGNRYPLTDEEIRDQVVTILYSGYETVSTTSMMALKYLHDHPKALQELRAEHLAFRERKRQDEPLGLEDVKSMKFTRAVIYETSRLATIVNGVLRKTTRDLEINGYLIPKGWRIYVYTREINYDANLYEDPLIFNPWRWMKKSL…
11	NP_172734.2	AtCYP87A1	Arabidopsis thaliana	473	MWALLIWVSLLLISITHWVYSWRNPKCRGKLPPGSMGFPLLGESIQFFKPNKTSDIPPFIKERVKKYGPIFKTNLVGRPVIVSTDADLSYFVFNQEGRCFQSWYPDTFTHIFGKKNVGSLHGFMYKYLKNMVLTLFGHDGLKKMLPQVEMTANKRLELWSNQDSVELKDATASMIFDLTAKKLISHDPDKSSENLRANFVAFIQGLISFPFDIPGTAYHKCLQGRAKAMKMLRNMLQERRENPRKNPSDFFDYVIEEIQKEGTILTEEIALDLMFVLLFASFETTSLALTLAIKFLSDDPEVLKRLTEEHETILRNREDADSGLTWEEYKSMTYTFQFINETARLANIVPAIFRKALRDIKFKDYTIPAGWAVMVCPPAVHLNPEMYKDPLVFNPSRWE…
12	NP_199079.1	AtCYP74A1	Arabidopsis thaliana	519	MASISTPFPISLHPKTVRSKPLKFRVLTRPIKASGSETPDLTVATRTGSKDLPIRNIPGNYGLPIVGPIKDRWDYFYDQGAEEFFKSRIRKYNSTVYRVNMPPGAFIAENPQVVALLDGKSFPVLFDVDKVEKKDLFTGTYMPSTELTGGYRILSYLDPSEPKHEKLKNLLFFLLKSSRNRIFPEFQATYSELFDSLEKELSLKGKADFGGSSDGTAFNFLARAFYGTNPADTKLKADAPGLITKWVLFNLHPLLSIGLPRVIEEPLIHTFSLPPALVKSDYQRLYEFFLESAGEILVEADKLGISREEATHNLLFATCFNTWGGMKILFPNMVKRIGRAGHQVHNRLAEEIRSVIKSNGGELTMGAIEKMELTKSVVYECLRFEPPVTAQYGRAKKDL…
13	NP_189516.1	AtCYP81D11	Arabidopsis thaliana	510	MSSTKTIMETIYLILSLFFFFIFLSLKLLFGPRPRKLNLPPSPSRPFPIIGHLHLLKLPLHRRFLSLSESLNNAKIFSLSLGSRLVFVVSSHAVAEECFTKNDVVLANRPEFLVGKHIGYNSTTMVGAAYGDSWRNLRRIGTIEIFSSLRLNSFVSIRQDEIRRLIICLAKNSQHGFVKVEMKPLFMCLTINNIIRMVAGKRFYGDGTENDNEAKHVRQLIAEVVVSGGAGNAADYFPILRYVTNYEKHVKKLAGRVDEFLQSLVNEKRVEKVKGNTMIDHLLSLQETQPDYYTDVIIKGIILVMILAGTDTSAGTLEWAMSNLLNHPEVLRKAKTEIDDQIGVDRLVEEQDIVKLPYLQHIVSETLRLYPVAPMLLPHLASEDCIVDGYDVPRGTIIL…
14	NP_194922.1	AtCYP82C4	Arabidopsis thaliana	525	MDTSLFSLFVPILVFVFIALFKKSKKPKYVKAPAPSGAWPIIGHLHLLGGKEQLLYRTLGKMADHYGPAMSLQLGSNEAFVVSSFEVAKDCFTVNDKALASRPMTAAAKHMGYNFAVFGFAPYSAFWREMRKIATIELLSNRRLQMLKHVRVSEITMGVKDLYSLWFKNGGTKPVMVDLKSWLEDMTLNMIVRMVAGKRYFGGGGSVSSEDTEEAMQCKKAIAKFFHLIGIFTVSDAFPTLSFFDLQGHEKEMKQTGSELDVILERWIENHRQQRKFSGTKENDSDFIDVMMSLAEQGKLSHLQYDANTSIKSTCLALILGGSDTSASTLTWAISLLLNNKEMLKKAQDEIDIHVGRDRNVEDSDIENLVYLQAIIKETLRLYPAGPLLGPREAMEDCT…
15	NP_196307.1	AtCYP93D1	Arabidopsis thaliana	508	MVDLQYFSVIILVCLGITVLIQAITNRLRDRLPLPPSPTALPIIGHIHLLGPIAHQALHKLSIRYGPLMYLFIGSIPNLIVSSAEMANEILKSNELNFLNRPTMQNVDYLTYGSADFFSAPYGLHWKFMKRICMVELFSSRALDSFVSVRSEELKKLLIRVLKKAEAEESVNLGEQLKELTSNIITRMMFRKMQSDSDGGEKSEEVIKMVVELNELAGFFNVSETFWFLKRLDLQGLKKRLKNARDKYDVIIERIMEEHESSKKNATGERNMLDVLLDIYEDKNAEMKLTRENIKAFIMNIYGGGTDTSAITVEWALAELINHPEIMKKAQQEIEQVVGNKRVVEESDLCNLSYTQAVVKETMRLHPGGPIFVRESDEECAVAGFRIPAKTRVIVNVWA…
16	NP_196416.1	AtCYP75B1	Arabidopsis thaliana	514	MATLFLTILLATVLFLILRIFSHRRNRSHNNRLPPGPNPWPIIGNLPHMGTKPHRTLSAMVTTYGPILHLRLGFVDVVVAASKSVAEQFLKIHDANFASRPPNSGAKHMAYNYQDLVFAPYGHRWRLLRKISSVHLFSAKALEDFKHVRQEEVGTLTRELVRVGTKPVNLGQLVNMCVVNALGREMIGRRLFGADADHKADEFRSMVTEMMALAGVFNIGDFVPSLDWLDLQGVAGKMKRLHKRFDAFLSSILKEHEMNGQDQKHTDMLSTLISLKGTDLDGDGGSLTDTEIKALLLNMFTAGTDTSASTVDWAIAELIRHPDIMVKAQEELDIVVGRDRPVNESDIAQLPYLQAVIKENFRLHPPTPLSLPHIASESCEINGYHIPKGSTLLTNIWAI…
17	NP_195345.1	AtCYP84A1	Arabidopsis thaliana	521	MESSISQTLSKLSDPTTSLVIVVSLFIFISFITRRRRPPYPPGPRGWPIIGNMLMMDQLTHRGLANLAKKYGGLCHLRMGFLHMYAVSSPEVARQVLQVQDSVFSNRPATIAISYLTYDRADMAFAHYGPFWRQMRKVCVMKVFSRKRAESWASVRDEVDKMVRSVSCNVGKPINVGEQIFALTRNITYRAAFGSACEKGQDEFIRILQEFSKLFGAFNVADFIPYFGWIDPQGINKRLVKARNDLDGFIDDIIDEHMKKKENQNAVDDGDVVDTDMVDDLLAFYSEEAKLVSETADLQNSIKLTRDNIKAIIMDVMFGGTETVASAIEWALTELLRSPEDLKRVQQELAEVVGLDRRVEESDIEKLTYLKCTLKETLRMHPPIPLLLHETAEDTSIDG…
18	NP_189318.1	AtCYP71B15	Arabidopsis thaliana	491	MSVFLCFLVLLPLILIFLNVLKPSKYKLPPGPKKLPIIGNLHQRRTLHPRNRRNLAEMYGPVALLQYGFVPVVAISSKEAAEEVLKINDLECCSRPEAAGMRATFYNFKDIGMAPFGDEWSLMRKLSVVELFSVKKLQSFKYIIEEENNLCVKKLSEFATRQSPVNLERAIFTLVGNIVCRIGYGINLYECDFFEADRVVDLVLKAEAVIRETVFSDFFPGRIGRFIDCISGQNRRLKNNFSVVDTFFQNVLNEHLKPGRESSTIVDLMIDMKKKQENDGDALKFTTDHLKGMISDIFVAGIGGVAGITLWGMTELIRNPRVMKKVQDEIRTTLGDKKERIKEEDLNQLHYFKLVVKETLRLHPTTPLLLPRQTMSHIKIQGYDVPAKTQILVNVYAMG…
19	NP_180633.3	AtCYP71A12	Arabidopsis thaliana	504	MSNIQEMEMILMVSLCLTTLITLFLLKQFLKRTANKVNLPPSPWRLPLIGNLHQLSLHPHRSLHSLSLRYGPLMLLHFGRVPILVVSSGEAAQEVLKTHDLKFANRPRSKAVHGLMNGGRDVVFGPYGEYWRQMKSVCILNLLTNKMVASFEKIREEELNEMIKKLEKASSSSSSENLSELFVTLPSDVTSRIALGRKHSEDETARDLKKRVRQIMELLGEFPIGDYVPALAWIDRINGFNARIKEVSQGFSDLMDKVVQEHLEAGNHKEDFVDILLSIESEKSIGFQAQRDDIKFMILDMFIGGTSTSSTLLEWIMTELIRNPNVMKKLQDEIRSTIRPHGSYIKEKDVENMKYLKAVIKEVFRVHPPLPLILPRLLSEDVKVKGYNIAAGTEVIINA…
20	NP_567665.2	AtCYP706A1	Arabidopsis thaliana	558	MSTLPLFSLHHHTTQNLQTNNQNTVRYFSLKPKMETASSNFSLSQILNIEEPYSSVMLGVAALLAVVCYFWIQGKSKSKNGPPLPPGPWPLPIVGNLPFLNSDVLHTQFQALTLKHGPLMKIHLGSKLAIVVSSPDMAREVLKTHDITFANHDLPEVGKINTYGGEDILWSPYGTHWRRLRKLCVMKMFTTPTLEASYSTRREETRQTIVHMSEMAREGSPVNLGEQIFLSIFNVVTRMMWGATVEGDERTSLGNELKTLISDISDIEGIQNYSDFFPLFSRFDFQGLVKQMKGHVKKLDLLFDRVMESHVKMVGKKSEEEEDFLQYLLRVKDDDEKAPLSMTHVKSLLMDMVLGGVDTSVNASEFAMAEIVSRPEVLNKIRLELDQVVGKDNIVEESH…
21	NP_190865.2	AtCYP76G1	Arabidopsis thaliana	517	MINQLTKNELIGLFTSIAVLIYVTCLFYTKRCRTRLPPGPNPWPVIGNIFQLAGLPPHDSLTKLSRRHGPIMTLRIGSMLTVVISSSEVAREIFKKHDAALAGRKIYEAMKGGKSSDGSLITAQYGAYWRMLRRLCTTQFFVTRRLDAMSDVRSRCVDQMLRFVEEGGQNGTKTIDVGRYFFLMAFNLIGNLMFSRDLLDPDSKRGSEFFYHTGKVMEFAGKPNVADFFPLLRFLDPQGIRRKTQFHVEKAFEIAGEFIRERTEVREREKSDEKTKDYLDVLLEFRGGDGVDEEPSSFSSRDINVIVFEMFTAGTDTTTSTLEWALAELLHNPRTLTKLQTELRTYFKSSNQKLQEEDLPNLPYLSAVIMETLRLHPPLPFLVPHKAMSTCHIFDQYTI…
22	NP_171635.1	AtCYP703A2	Arabidopsis thaliana	511	MILVLASLFAVLILNVLLWRWLKASACKAQRLPPGPPRLPILGNLLQLGPLPHRDLASLCDKYGPLVYLRLGNVDAITTNDPDTIREILLRQDDVFSSRPKTLAAVHLAYGCGDVALAPMGPHWKRMRRICMEHLLTTKRLESFTTQRAEEARYLIRDVFKRSETGKPINLKEVLGAFSMNNVTRMLLGKQFFGPGSLVSPKEAQEFLHITHKLFWLLGVIYLGDYLPFWRWVDPSGCEKEMRDVEKRVDEFHTKIIDEHRRAKLEDEDKNGDMDFVDVLLSLPGENGKAHMEDVEIKALIQDMIAAATDTSAVTNEWAMAEAIKQPRVMRKIQEELDNVVGSNRMVDESDLVHLNYLRCVVRETFRMHPAGPFLIPHESVRATTINGYYIPAKTRVFI…
23	AAF70255.1	AtCYP79A2	Arabidopsis thaliana	524	MLAFIIGLLLLALTMKRKEKKKTMLISPTRNLSLPPGPKSWPLIGNLPEILGRNKPVFRWIHSLMKELNTDIACIRLANTHVIPVTSPRIAREILKKQDSVFATRPLTMGTEYCSRGYLTVAVEPQGEQWKKMRRVVASHVTSKKSFQMMLQKRTEEADNLVRYINNRSVKNRGNAFVVIDLRLAVRQYSGNVARKMMFGIRHFGKGSEDGSGPGLEEIEHVESLFTVLTHLYAFALSDYVPWLRFLDLEGHEKVVSNAMRNVSKYNDPFVDERLMQWRNGKMKEPQDFLDMFIIAKDTDGKPTLSDEEIKAQVTELMLATVDNPSNAAEWGMAEMINEPSIMQKAVEEIDRVVGKDRLVIESDLPNLNYVKACVKEAFRLHPVAPFNLPHMSTTDTVV…
24	NP_850337.1	AtCYP98A3	Arabidopsis thaliana	509	MSWFLIAVATIAAVVSYKLIQRLRYKFPPGPSPKPIVGNLYDIKPVRFRCYYEWAQSYGPIISVWIGSILNVVVSSAELAKEVLKEHDQKLADRHRNRSTEAFSRNGQDLIWADYGPHYVKVRKVCTLELFTPKRLESLRPIREDEVTAMVESVFRDCNLPENRAKGLQLRKYLGAVAFNNITRLAFGKRFMNAEGVVDEQGLEFKAIVSNGLKLGASLSIAEHIPWLRWMFPADEKAFAEHGARRDRLTRAIMEEHTLARQKSSGAKQHFVDALLTLKDQYDLSEDTIIGLLWDMITAGMDTTAITAEWAMAEMIKNPRVQQKVQEEFDRVVGLDRILTEADFSRLPYLQCVVKESFRLHPPTPLMLPHRSNADVKIGGYDIPKGSNVHVNVWAVARD…
25	NP_180607.1	AtCYP73A5	Arabidopsis thaliana	506	MDLLLLEKSLIAVFVAVILATVISKLRGKKLKLPPGPIPIPIFGNWLQVGDDLNHRNLVDYAKKFGDLFLLRMGQRNLVVVSSPDLTKEVLLTQGVEFGSRTRNVVFDIFTGKGQDMVFTVYGEHWRKMRRIMTVPFFTNKVVQQNREGWEFEAASVVEDVKKNPDSATKGIVLRKRLQLMMYNNMFRIMFDRRFESEDDPLFLRLKALNGERSRLAQSFEYNYGDFIPILRPFLRGYLKICQDVKDRRIALFKKYFVDERKQIASSKPTGSEGLKCAIDHILEAEQKGEINEDNVLYIVENINVAAIETTLWSIEWGIAELVNHPEIQSKLRNELDTVLGPGVQVTEPDLHKLPYLQAVVKETLRLRMAIPLLVPHMNLHDAKLAGYDIPAESKILVN…
26	NP_172827.1	AtCYP78A5	Arabidopsis thaliana	518	MSPEAYVLFFNSFNLVTFEAFASVSLIIATVAFLLSPGGLAWAWTGSSKSRVSIPGPSGSLSVFSGSNPHRVLAALAKRFKASPLMAFSVGFSRFVISSEPETAKEILSSSAFADRPVKESAYELLFHRAMGFAPYGEYWRNLRRISSTHLFSPRRIASFEGVRVGIGMKMVKKIKSLVTSDACGEVEVKKIVHFGSLNNVMTTVFGESYDFDEVNGKGCFLERLVSEGYELLGIFNWSDHFWFLRWFDFQGVRKRCRALVSEVNTFVGGIIEKHKMKKGNNLNGEENDFVDVLLGLQKDEKLSDSDMIAVLWEMIFRGTDTVAILVEWVLARMVLHQDIQDKLYREIASATSNNIRSLSDSDIPKLPYLQAIVKETLRLHPPGPLLSWARLAIHDVHV…
[truncated: 22 more rows]

## Sheet: % Identity
	1	2	3	4	5	6	7	8	9	10	11	12	13	14	15	16	17	18	19	20	21	22	23	24	25	26	27	28	29	30	31	32	33	34	35	36	37	38	39	40	41	42	43	44	45	46	47	48	49
[truncated: 233 more rows]
[truncated: 184 more columns]
