# Supplementary material for: Phylogenomic analysis of cytochrome P450 multigene family and their differential expression analysis in Solanum lycopersicum L. suggested tissue specific promoters
Source: BMC Genomics. 2019 Feb 7;20:116. doi: 10.1186/s12864-019-5483-x (PMC6367802; doi:10.1186/s12864-019-5483-x)
Supplement: Supplementary file 2 — Table of primer sequences used in experimentation. Primer sequences of genes used RT-qPCR analysis. (XLSX 8 kb) [file 12864_2019_5483_MOESM2_ESM.xlsx]

## Sheet: Sheet1
Sol genomics ID	Gene Name	Primer Sequence	Primer_Name	Length	Amplicon Size
Solyc06g009970.2.1	EF-1 alpha	AAGCGTGGTTATGTTGCCTCA	RT_EF-1 Alpha_F	21	140
		TGGGAAGTGTGGCAGTCAAG	RT_EF-1 Alpha_R	20
Solyc04g071150.2.1	CYP733A1	CCTTTAAAGTCCCGGGAACTGCC	RT_CYP733A1_F	23	100
		TCCCCACTCCTCCGTTGGTCA	RT_CYP733A1_R	21
Solyc06g051750.2.1	CYP90A5	CGGAGGCGTTGGGATTGGTAGTG	RT_CYP90A5_F	23	99
		CTCCGTCTCCTTCGAACAATGCC	RT_CYP90A5_R	23
Solyc11g007540.1.1	CYP77A20	GCAGAGAGACAGCAATGGAGA	RT_CYP77A20_F	21	143
		ATCCATCCCAACACCAAAACAC	RT_CYP77A20_R	22
Solyc10g007960.1.1	CYP74C3	AAGTGTTGGCCCTAATGGACC	RT_CYP74C3_F	21	144
		CAAGGATGTAAGGTAGAGGGAA	RT_CYP74C3_R	22
Solyc03g111930.2.1	CYP71AX11	TACCACCATCTCCAACAAAGC	RT_CYP71AX11_F	21	141
		CAACAATCACTGGCTTACTGC	RT_CYP71AX11_R	21
Solyc01g008110.2.1	CYP51G1	GGACGGCCAACAACAGAGGGT	RT_CYP51G1_F	21	103
		GGTATGACCCTGTCCAAGTGG	RT_CYP51G1_R	21
