# Supplementary material for: Phylogenomic analysis of cytochrome P450 multigene family and their differential expression analysis in Solanum lycopersicum L. suggested tissue specific promoters
Source: BMC Genomics. 2019 Feb 7;20:116. doi: 10.1186/s12864-019-5483-x (PMC6367802; doi:10.1186/s12864-019-5483-x)
Supplement: Supplementary file 6 — Tissue specific expression of P450 with FPKM count. Highly expressed tomato P450 genes from heat map with their FPKM count. (XLSX 11 kb) [file 12864_2019_5483_MOESM6_ESM.xlsx]

## Sheet: Sheet1
leaf specific P450	Gene Name	FPKM Value
Solyc04g071800	CYP92B7	234.533
Solyc11g006590	CYP71AT27	77.6408
Solyc04g011690	CYP736A60	61.3294
Root specific P450
Solyc12g042480	CYP736A74	65.5546
Solyc02g084570	CYP84A2	97.7796
Solyc03g120060	CYP734A8	2.38017
Solyc10g017510	CYP71BE18	64.4015
Solyc05g047680	CYP78A77	73.9562
flower specific P450
Solyc04g078900	CYP707A68	41.5382
Solyc12g006460	CYP88B1	181.344
Solyc07g043460	CYP72A188	184.38
Mature green fruit (MGF) specific P450
Solyc04g079730	CYP74A1	443.249
Solyc04g078290	CYP81B39	75.3954
Solyc03g111930	CYP71AX11	30.1971
Solyc03g120060	CYP734A7	92.8243
Solyc04g078340	CYP81C9	40.1389
Solyc04g083160	CYP701A30	64.8272
Orange fruit (Or) specific P450
Solyc03g115220	CYP75B49	238.328
Solyc10g080840	CYP96A46	1027.91
Solyc06g076160	CYP71AH9	84.5364
Solyc10g083690	CYP76A6	99.765
Solyc12g088460	CYP81B37	440.985
Solyc03g111970	CYP71AX7	579.561
Solyc05g011970	CYP749A20	71.2214
Solyc02g089160	CYP85A1	231.301
Solyc09g092590	CYP71AT16	191.295
Solyc06g066270	CYP76Y6	75.1605
petals specific P450
Solyc04g050620	CYP736A61	146.127
Solyc07g062500	CYP72A184	189.942
Solyc06g051750	CYP90A5	132.102
Solyc08g079280	CYP706C12	73.9501
Solyc04g051190	CYP97A29	60.7192
Solyc08g080380	CYP80E6	85.5751
Solyc02g080330	CYP77B11	176.933
Solyc10g080870	CYP96A48	64.8492
Solyc09g059240	CYP82U1	427.513
Solyc11g065770	CYP94A25	930.983
immature green (IG) fruit specific P450
Solyc11g007540	CYP77A20	105.599
Solyc05g055400	CYP77A19	606.56
Solyc08g081220	CYP86A69	397.878
Solyc04g078370	CYP81C10	457.447
Solyc08g083410	CYP706C18	216.12
Solyc08g083500	CYP706C24	168.8
Solyc04g078340	CYP81C9	40.5877
Solyc04g083160	CYP701A30,	125
Solyc01g080900	CYP88A35.	75.6341
red fruit (R) specific P450
Solyc10g051020	CYP72A51	381.621
Solyc08g075320	CYP707A8	72.121
Solyc05g011970	CYP749A20	67.1077
Solyc01g088760	CYP714E15	67.8227
Solyc10g007960	CYP74C3	74.6454
Solyc01g094120	CYP704A65	38.14
Solyc08g079310	CYP706C15	35.9681
Solyc04g051730	CYP96A52	480.862
Solyc09g092590	CYP71AT16	76.4465
Solyc06g066270	CYP76Y6	32.8371
